# Supplementary material for: De novo transcriptomic assembly and mRNA expression patterns of Botryosphaeria dothidea infection with mycoviruses chrysovirus 1 (BdCV1) and partitivirus 1 (BdPV1)
Source: Virol J. 2018 Aug 13;15:126. doi: 10.1186/s12985-018-1033-4 (PMC6088430; doi:10.1186/s12985-018-1033-4)
Supplement: Supplementary file 6 — Table S6. The genes annotated Heat shock protein (Hsp)-related proteins in database, were expressed differentially among LW-CP/Mock, LW-C/Mock and LW-P/Mock libraries, respectively. (DOCX 17 kb) (XLSX 24 kb) [file 12985_2018_1033_MOESM6_ESM.xlsx]

## Sheet: Sheet1
Additional file 6: Table S6. The genes annotated Heat shock protein (Hsp)-related proteins in database, were expressed differentially among LW-CP/Mock, LW-C/Mock and LW-P/Mock libraries,respectively.
Gene ID	Length	Mock-Expression	LW-C-Expression	log2FoldChange(LW-C/Mock)	P-value	FDR	Up/Down-Regulation(LW-C/Mock)	Nr	Nt	Swissprot	KEGG	COG	Interpro	GO
CL1777.Contig2_All	1962	0.01	3.17	8.30834	6.19758e-22	3.0317e-21	Up	gi|407923344|gb|EKG16417.1|/0/Heat shock protein DnaJ [Macrophomina phaseolina MS6]	gi|396482425|ref|XM_003841409.1|/7e-08/Leptosphaeria maculans JN3 similar to DnaJ (Hsp40) homolog (LEMA_P093870.1) mRNA, complete cds	sp|Q9HGM9|DNJC7_SCHPO/2e-29/DnaJ homolog subfamily C member 7 homolog OS=Schizosaccharomyces pombe (strain 972 / ATCC 24843) GN=SPBC543.02c PE=4 SV=1	pbl:PAAG_08836/9e-169/DnaJ domain-containing protein; K09523 DnaJ homolog subfamily C member 3	MYPU_7330/1e-21/---	PF13414/2.6E-10/TPR repeat	NA
CL1798.Contig1_All	7223	0.01	3.07	8.26209	5.4217e-79	7.00511e-78	Up	gi|407918004|gb|EKG11302.1|/0/Band 7 protein [Macrophomina phaseolina MS6]	gi|317030472|ref|XM_003188695.1|/7e-08/Aspergillus niger CBS 513.88 heat shock protein Hsp88, mRNA	sp|Q8TGE1|AWA1_YEASK/9e-29/Cell wall protein AWA1 OS=Saccharomyces cerevisiae (strain Kyokai no. 7 / NBRC 101557) GN=AWA1 PE=1 SV=1	cci:CC1G_14570/2e-28/GTPase; K03243 translation initiation factor 5B	XF0818/9e-24/---	NA	NA
CL1818.Contig3_All	1026	0.01	2.02	7.65821	2.69254e-07	7.04552e-07	Up	gi|407928671|gb|EKG21522.1|/7.35912e-87/Heat shock protein DnaJ [Macrophomina phaseolina MS6]	gi|70994631|ref|XM_747000.1|/4e-20/Aspergillus fumigatus Af293 ER associated DnaJ chaperone (Hlj1) (AFUA_4G07330), partial mRNA	sp|O13633|YNF5_SCHPO/6e-30/Uncharacterized J domain-containing protein C17A3.05c OS=Schizosaccharomyces pombe (strain 972 / ATCC 24843) GN=pi041 PE=1 SV=1	afm:AFUA_4G07330/7e-62/ER associated DnaJ chaperone (Hlj1); K09518 DnaJ homolog subfamily B member 12	DR1424/7e-21/---	PS50076/20.829/dnaJ domain profile.	NA
Unigene5040_All	1658	13.81	564.72	5.35375	0	0	Up	gi|407919302|gb|EKG12553.1|/3.08585e-129/Heat shock protein Hsp20 [Macrophomina phaseolina MS6]	gi|396489748|ref|NW_003533875.1|/1e-08/Leptosphaeria maculans JN3 SuperContig_11_v2 >gi|312219471|emb|FP929136.1| Leptosphaeria maculans JN3 lm_SuperContig_11_v2 genomic supercontig, whole genome, isolate v23.1.3	sp|Q51MB1|PALI_MAGO7/3e-11/pH-response regulator protein palI/RIM9 OS=Magnaporthe oryzae (strain 70-15 / ATCC MYA-4617 / FGSC 8958) GN=RIM9 PE=3 SV=1	pcs:Pc16g10770/2e-47/Pc16g10770; K13993 HSP20 family protein	YDR171w_2/6e-10/---	PS01031/19.676/Heat shock hsp20 proteins family profile.	NA
Unigene6050_All	2845	0.55	13.05	4.56847	2.1255e-103	3.5309e-102	Up	gi|407924244|gb|EKG17298.1|/1.69764e-51/Heat shock protein DnaJ [Macrophomina phaseolina MS6]	NA	sp|Q10209|YAY1_SCHPO/2e-11/Uncharacterized J domain-containing protein C4H3.01 OS=Schizosaccharomyces pombe (strain 972 / ATCC 24843) GN=SPAC4H3.01 PE=1 SV=1	afm:AFUA_2G13210/1e-11/DnaJ domain protein; K09529 DnaJ homolog subfamily C member 9	CT341/3e-12/---	PTHR24078:SF126/8.4E-22/--	NA
CL4792.Contig3_All	1678	7.07	131.23	4.21424	0	0	Up	gi|407921829|gb|EKG14967.1|/5.05643e-95/Heat shock protein Hsp20 [Macrophomina phaseolina MS6]	gi|115390371|ref|XM_001212691.1|/1e-15/Aspergillus terreus NIH2624 30 kDa heat shock protein (ATEG_03513) partial mRNA	sp|P40920|HSP30_EMENI/2e-39/30 kDa heat shock protein OS=Emericella nidulans (strain FGSC A4 / ATCC 38163 / CBS 112.46 / NRRL 194 / M139) GN=hsp30 PE=2 SV=1	nfi:NFIA_077000/5e-24/Hsp20/alpha crystallin family protein; K13993 HSP20 family protein	TM0374/3e-08/---	PS01031/21.522/Heat shock hsp20 proteins family profile.	NA
CL4792.Contig1_All	1703	0.63	6.75	3.42146	1.92633e-26	1.06887e-25	Up	gi|407921829|gb|EKG14967.1|/5.12423e-95/Heat shock protein Hsp20 [Macrophomina phaseolina MS6]	gi|115390371|ref|XM_001212691.1|/1e-15/Aspergillus terreus NIH2624 30 kDa heat shock protein (ATEG_03513) partial mRNA	sp|P40920|HSP30_EMENI/2e-39/30 kDa heat shock protein OS=Emericella nidulans (strain FGSC A4 / ATCC 38163 / CBS 112.46 / NRRL 194 / M139) GN=hsp30 PE=2 SV=1	nfi:NFIA_077000/5e-24/Hsp20/alpha crystallin family protein; K13993 HSP20 family protein	TM0374/3e-08/---	PS01031/21.522/Heat shock hsp20 proteins family profile.	NA
CL323.Contig1_All	1240	0.37	3.41	3.20417	8.8933e-10	2.68671e-09	Up	gi|407920704|gb|EKG13887.1|/8.88659e-173/Heat shock protein DnaJ [Macrophomina phaseolina MS6]	NA	sp|P32323|AGA1_YEAST/7e-07/A-agglutinin anchorage subunit OS=Saccharomyces cerevisiae (strain ATCC 204508 / S288c) GN=AGA1 PE=1 SV=1	NA	NA	PTHR24077:SF229/1.8E-12/--	NA
CL379.Contig7_All	1903	1	7.08	2.82375	3.96304e-26	2.18417e-25	Up	gi|615424767|ref|XP_007587807.1|/0/putative hsp70 family protein [Neofusicoccum parvum UCRNP2] &gt;gi|485917954|gb|EOD44734.1| putative hsp70 family protein [Neofusicoccum parvum UCRNP2]	gi|323149818|gb|GU944382.1|/1e-21/Macrophomina phaseolina clone 616 microsatellite sequence	sp|Q5B2V1|HSP70_EMENI/1e-10/Heat shock 70 kDa protein OS=Emericella nidulans (strain FGSC A4 / ATCC 38163 / CBS 112.46 / NRRL 194 / M139) GN=hsp70 PE=1 SV=1	cten:CANTEDRAFT_107645/4e-11/heat shock protein SSA1; K03283 heat shock 70kDa protein 1/8; K06758 L1 cell adhesion molecule like protein	BMEI2002/6e-12/---	PR00301/2.7E-7/70kDa heat shock protein signature	NA
CL379.Contig2_All	2352	2.6	18.09	2.79861	5.86212e-79	7.55967e-78	Up	gi|615424767|ref|XP_007587807.1|/0/putative hsp70 family protein [Neofusicoccum parvum UCRNP2] &gt;gi|485917954|gb|EOD44734.1| putative hsp70 family protein [Neofusicoccum parvum UCRNP2]	gi|323149818|gb|GU944382.1|/2e-21/Macrophomina phaseolina clone 616 microsatellite sequence	sp|Q5B2V1|HSP70_EMENI/2e-10/Heat shock 70 kDa protein OS=Emericella nidulans (strain FGSC A4 / ATCC 38163 / CBS 112.46 / NRRL 194 / M139) GN=hsp70 PE=1 SV=1	cten:CANTEDRAFT_107645/6e-11/heat shock protein SSA1; K03283 heat shock 70kDa protein 1/8; K06758 L1 cell adhesion molecule like protein	BMEI2002/7e-12/---	PTHR19375:SF94/2.5E-140/--	NA
CL1818.Contig2_All	2212	0.53	3.34	2.65578	3.37224e-14	1.25623e-13	Up	gi|407928671|gb|EKG21522.1|/0/Heat shock protein DnaJ [Macrophomina phaseolina MS6]	gi|396462008|ref|XM_003835568.1|/6e-21/Leptosphaeria maculans JN3 similar to ER associated DnaJ chaperone (Hlj1) (LEMA_P049570.1) mRNA, complete cds	sp|O13633|YNF5_SCHPO/2e-53/Uncharacterized J domain-containing protein C17A3.05c OS=Schizosaccharomyces pombe (strain 972 / ATCC 24843) GN=pi041 PE=1 SV=1	cim:CIMG_04065/7e-114/ER associated DnaJ chaperone; K09518 DnaJ homolog subfamily B member 12	SA1408/5e-15/---	PTHR24077/6.3E-41/--	NA
CL379.Contig6_All	2632	1.51	5.8	1.9415	1.34044e-19	6.08693e-19	Up	gi|407917733|gb|EKG11037.1|/0/Heat shock protein Hsp70 [Macrophomina phaseolina MS6]	gi|323149818|gb|GU944382.1|/7e-21/Macrophomina phaseolina clone 616 microsatellite sequence	NA	fpu:FPSE_11708/5e-35/hypothetical protein; K06640 serine/threonine-protein kinase ATR [EC:2.7.11.1]	RSc1024/8e-07/---	PTHR19375/2.5E-64/--	molecular_function:GO:0005524//ATP binding;
CL2442.Contig2_All	2602	292.22	1063.5	1.86369	0	0	Up	gi|407920048|gb|EKG13266.1|/0/Heat shock protein Hsp70 [Macrophomina phaseolina MS6]	gi|356578609|gb|HQ693484.1|/0.0/Alternaria alternata strain CBS 109803 heat shock protein 70 (hsp70) gene, complete cds	sp|O93866|HSP70_TRIRU/0.0/Heat shock 70 kDa protein OS=Trichophyton rubrum GN=HSP70 PE=2 SV=1	ure:UREG_03219/0.0/heat shock 70 kDa protein; K03283 heat shock 70kDa protein 1/8; K06758 L1 cell adhesion molecule like protein	SPAC13G7.02c/0.0/---	PF10712/1.2E-170/NAD-specific glutamate dehydrogenase	molecular_function:GO:0005524//ATP binding;
CL379.Contig8_All	2393	2.2	7.75	1.81669	2.7074e-21	1.29665e-20	Up	gi|407917733|gb|EKG11037.1|/0/Heat shock protein Hsp70 [Macrophomina phaseolina MS6]	gi|323149818|gb|GU944382.1|/2e-21/Macrophomina phaseolina clone 616 microsatellite sequence	sp|Q5B2V1|HSP70_EMENI/2e-10/Heat shock 70 kDa protein OS=Emericella nidulans (strain FGSC A4 / ATCC 38163 / CBS 112.46 / NRRL 194 / M139) GN=hsp70 PE=1 SV=1	maw:MAC_02927/1e-09/heat shock protein 70; K03283 heat shock 70kDa protein 1/8; K06758 L1 cell adhesion molecule like protein	BMEI2002/7e-12/---	PTHR19375/2.4E-120/--	molecular_function:GO:0005524//ATP binding;
CL379.Contig3_All	2440	1.1	3.5	1.66985	1.21036e-09	3.6257e-09	Up	gi|407917733|gb|EKG11037.1|/0/Heat shock protein Hsp70 [Macrophomina phaseolina MS6]	gi|323149818|gb|GU944382.1|/1e-19/Macrophomina phaseolina clone 616 microsatellite sequence	sp|Q5B2V1|HSP70_EMENI/1e-06/Heat shock 70 kDa protein OS=Emericella nidulans (strain FGSC A4 / ATCC 38163 / CBS 112.46 / NRRL 194 / M139) GN=hsp70 PE=1 SV=1	fpu:FPSE_11708/2e-50/hypothetical protein; K06640 serine/threonine-protein kinase ATR [EC:2.7.11.1]	BMEI2002/1e-07/---	PTHR19375/2.6E-63/--	molecular_function:GO:0005524//ATP binding;
CL5257.Contig1_All	3772	0.44	1.35	1.61738	5.22994e-06	1.25584e-05	Up	gi|407916760|gb|EKG10091.1|/0/Heat shock protein DnaJ [Macrophomina phaseolina MS6]	NA	sp|O13601|RSP1_SCHPO/1e-13/DnaJ-related protein rsp1 OS=Schizosaccharomyces pombe (strain 972 / ATCC 24843) GN=rsp1 PE=1 SV=1	sce:YIR019C/1e-11/FLO11, MUC1, STA4; Flo11p; K01178 glucoamylase [EC:3.2.1.3]	Rv0352/4e-11/---	SM00271/2.2E-21/DnaJ molecular chaperone homology domain	NA
Unigene549_All	2308	121.09	357.66	1.56251	0	0	Up	gi|407929392|gb|EKG22222.1|/0/Heat shock protein Hsp70 [Macrophomina phaseolina MS6]	gi|115490922|ref|XM_001210089.1|/0.0/Aspergillus terreus NIH2624 heat shock 70 kDa protein (ATEG_00003) partial mRNA	sp|P87222|HSP75_CANAW/0.0/Heat shock protein SSB1 OS=Candida albicans (strain WO-1) GN=SSB1 PE=1 SV=2	ztr:MYCGRDRAFT_72449/0.0/Hsp70 family protein; K03283 heat shock 70kDa protein 1/8; K06758 L1 cell adhesion molecule like protein	YDL229w/0.0/---	PR00301/2.3E-73/70kDa heat shock protein signature	NA
CL2881.Contig1_All	2230	34.58	100.99	1.5462	5.25466e-191	1.50969e-189	Up	gi|407922985|gb|EKG16075.1|/0/Chaperonin Cpn60 [Macrophomina phaseolina MS6]	gi|189190431|ref|XM_001931520.1|/0.0/Pyrenophora tritici-repentis Pt-1C-BFP heat shock protein 60, mitochondrial precursor, mRNA	sp|Q5B041|HSP60_EMENI/0.0/Heat shock protein 60 OS=Emericella nidulans (strain FGSC A4 / ATCC 38163 / CBS 112.46 / NRRL 194 / M139) GN=hsp60 PE=1 SV=1	aje:HCAG_06961/0.0/heat shock protein 60, mitochondrial precursor; K04077 chaperonin GroEL	SPAC12G12.04/0.0/---	PTHR11353/1.4E-291/--	NA
CL3985.Contig2_All	3147	232.44	672.73	1.53317	0	0	Up	gi|615430161|ref|XP_007589513.1|/0/putative heat shock protein 90 protein [Neofusicoccum parvum UCRNP2] &gt;gi|485915364|gb|EOD43044.1| putative heat shock protein 90 protein [Neofusicoccum parvum UCRNP2]	gi|115432959|ref|XM_001216617.1|/0.0/Aspergillus terreus NIH2624 heat shock protein 82 (ATEG_07996) partial mRNA	sp|P40292|HSP90_ASPFU/0.0/Heat shock protein 90 OS=Neosartorya fumigata (strain ATCC MYA-4609 / Af293 / CBS 101355 / FGSC A1100) GN=hsp90 PE=1 SV=3	cim:CIMG_04729/0.0/hsp90-like protein; K04079 molecular chaperone HtpG	YMR186w/0.0/---	PS00298/-/Heat shock hsp90 proteins family signature.	biological_process:GO:0006457//protein folding;GO:0006950//response to stress;molecular_function:GO:0005524//ATP binding;GO:0051082//unfolded protein binding;
CL381.Contig2_All	2846	3.32	9.13	1.45943	4.65442e-22	2.28886e-21	Up	gi|407919183|gb|EKG12438.1|/0/Heat shock protein Hsp70 [Macrophomina phaseolina MS6]	gi|302419244|ref|XM_003007407.1|/0.0/Verticillium albo-atrum VaMs.102 Hsp70-like protein, mRNA	sp|Q6C908|PAN1_YARLI/1e-09/Actin cytoskeleton-regulatory complex protein PAN1 OS=Yarrowia lipolytica (strain CLIB 122 / E 150) GN=PAN1 PE=3 SV=1	ncr:NCU07438/5e-11/WASP-like protein las17p; K05747 Wiskott-Aldrich syndrome protein	TVN0488/1e-08/---	PTHR19375:SF170/3.8E-191/--	molecular_function:GO:0005524//ATP binding;
CL4455.Contig2_All	804	14.2	38.87	1.45277	4.38426e-24	2.28734e-23	Up	gi|407924039|gb|EKG17099.1|/3.0174e-52/Heat shock protein DnaJ [Macrophomina phaseolina MS6]	gi|70989110|ref|XM_744312.1|/1e-19/Aspergillus fumigatus Af293 mitochondrial DnaJ chaperone (Tim14) (AFUA_2G02700), partial mRNA	sp|Q5B4H1|TIM14_EMENI/5e-44/Mitochondrial import inner membrane translocase subunit tim14 OS=Emericella nidulans (strain FGSC A4 / ATCC 38163 / CBS 112.46 / NRRL 194 / M139) GN=pam18 PE=3 SV=1	aor:AOR_1_1116014/1e-42/import inner membrane translocase subunit tim14; K09539 DnaJ homolog subfamily C member 19	SPAC824.06/2e-23/---	NA	NA
Unigene6465_All	1834	17.57	46.59	1.40691	1.02548e-63	1.12188e-62	Up	gi|615417037|ref|XP_007585412.1|/7.20658e-140/putative pet8 related protein [Neofusicoccum parvum UCRNP2] &gt;gi|485921352|gb|EOD47092.1| putative pet8 related protein [Neofusicoccum parvum UCRNP2]	gi|317145428|ref|XM_003189656.1|/8e-29/Aspergillus oryzae RIB40 heat shock protein, mRNA	sp|Q10442|YDE9_SCHPO/1e-67/Uncharacterized mitochondrial carrier C12B10.09 OS=Schizosaccharomyces pombe (strain 972 / ATCC 24843) GN=SPAC12B10.09 PE=3 SV=1	cmt:CCM_06796/3e-88/Mitochondrial carrier protein PET8; K15111 solute carrier family 25 (mitochondrial S-adenosylmethionine transporter), member 26	YOR020c/4e-29/---	PS50920/15.605/Solute carrier (Solcar) repeat profile.	biological_process:GO:0055085//transmembrane transport;cellular_component:GO:0016021//integral component of membrane;
Unigene232_All	2642	135.16	352.27	1.38201	0	0	Up	gi|407919538|gb|EKG12768.1|/0/Heat shock protein Hsp70 [Macrophomina phaseolina MS6]	gi|357967088|gb|JN217139.1|/0.0/Coniothyrium minitans strain ZS-1 heat shock protein 70b mRNA, complete cds	sp|P83616|GRP78_ASPNG/0.0/78 kDa glucose-regulated protein homolog OS=Aspergillus niger GN=bipA PE=2 SV=1	ztr:MYCGRDRAFT_83835/0.0/MgKAR2; immunoglobulin heavy chain-binding protein, KAR2; K09490 heat shock 70kDa protein 5	SPAC22A12.15c/0.0/---	PF10712/2.9E-161/NAD-specific glutamate dehydrogenase	NA
Unigene3668_All	3394	33.24	73.55	1.1458	1.35243e-135	2.77669e-134	Up	gi|407918968|gb|EKG12227.1|/0/Chaperonin ClpA/B [Macrophomina phaseolina MS6]	gi|347002178|gb|CP003012.1|/1e-171/Thielavia terrestris NRRL 8126 chromosome 4, complete sequence	sp|P31540|HSP98_NEUCR/0.0/Heat shock protein hsp98 OS=Neurospora crassa (strain ATCC 24698 / 74-OR23-1A / CBS 708.71 / DSM 1257 / FGSC 987) GN=hsp98 PE=1 SV=2	pic:PICST_54293/0.0/HSP78; Heat shock protein 78, mitochondrial precursor HSP78 (EC:3.6.1.3); K01509 adenosinetriphosphatase [EC:3.6.1.3]	SPBC16D10.08c/0.0/---	PF10431/4.1E-22/C-terminal, D2-small domain, of ClpB protein	NA
Unigene3368_All	2238	52.46	115.62	1.1401	7.73544e-138	1.60528e-136	Up	gi|407916889|gb|EKG10218.1|/0/Heat shock protein Hsp70 [Macrophomina phaseolina MS6]	gi|115395941|ref|XM_001213610.1|/0.0/Aspergillus terreus NIH2624 heat shock protein SSC1, mitochondrial precursor (ATEG_04432) partial mRNA	sp|Q5B0C0|HSP7M_EMENI/0.0/Heat shock 70 kDa protein OS=Emericella nidulans (strain FGSC A4 / ATCC 38163 / CBS 112.46 / NRRL 194 / M139) GN=AN6010 PE=1 SV=1	cim:CIMG_04436/0.0/hsp7-like protein; K04043 molecular chaperone DnaK	SPAC664.11/0.0/---	PTHR19375:SF173/0.0/--	biological_process:GO:0006457//protein folding;GO:0006950//response to stress;molecular_function:GO:0005524//ATP binding;GO:0051082//unfolded protein binding;
CL4941.Contig1_All	1346	27.82	60.03	1.10956	1.53541e-41	1.1835e-40	Up	gi|407921728|gb|EKG14867.1|/5.39908e-126/Heat shock protein DnaJ [Macrophomina phaseolina MS6]	gi|189193772|ref|XM_001933190.1|/1e-20/Pyrenophora tritici-repentis Pt-1C-BFP DNAJ domain containing protein, mRNA	sp|Q9Y7T9|YCJD_SCHPO/1e-36/Uncharacterized J domain-containing protein C63.13 OS=Schizosaccharomyces pombe (strain 972 / ATCC 24843) GN=SPCC63.13 PE=3 SV=1	pcs:Pc21g18000/1e-14/Pc21g18000; K09510 DnaJ homolog subfamily B member 4	YJL073w/5e-11/---	NA	NA
Unigene296_All	1700	82.52	172.66	1.06512	1.58679e-138	3.31591e-137	Up	gi|407927105|gb|EKG20008.1|/0/Kelch-type beta propeller [Macrophomina phaseolina MS6]	NA	sp|P87061|TEA1_SCHPO/2e-11/Tip elongation aberrant protein 1 OS=Schizosaccharomyces pombe (strain 972 / ATCC 24843) GN=tea1 PE=1 SV=1	cpw:CPC735_024420/5e-06/WH1 domain containing protein; K05747 Wiskott-Aldrich syndrome protein	NA	PTHR23244/3.2E-58/--	NA
Unigene8_All	2790	24.63	51.06	1.05178	4.85468e-68	5.57555e-67	Up	gi|407923103|gb|EKG16191.1|/0/Heat shock protein DnaJ [Macrophomina phaseolina MS6]	gi|189189903|ref|XM_001931256.1|/8e-30/Pyrenophora tritici-repentis Pt-1C-BFP DNAJ heat shock family protein, mRNA	sp|Q09912|PSI1_SCHPO/6e-89/Protein psi1 OS=Schizosaccharomyces pombe (strain 972 / ATCC 24843) GN=psi1 PE=2 SV=2	maj:MAA_01499/3e-130/Heat shock protein DnaJ; K09510 DnaJ homolog subfamily B member 4	YNL064c/1e-35/---	PR00625/4.1E-26/DnaJ domain signature	biological_process:GO:0006457//protein folding;GO:0006950//response to stress;molecular_function:GO:0051082//unfolded protein binding;
CL4238.Contig3_All	2342	23.52	48.7	1.05003	1.843e-54	1.76627e-53	Up	gi|407923103|gb|EKG16191.1|/7.75261e-140/Heat shock protein DnaJ [Macrophomina phaseolina MS6]	gi|187373270|gb|EU647224.1|/3e-10/Magnaporthe oryzae strain KJ201 SIS1 mRNA, complete cds	sp|Q09912|PSI1_SCHPO/1e-59/Protein psi1 OS=Schizosaccharomyces pombe (strain 972 / ATCC 24843) GN=psi1 PE=2 SV=2	maj:MAA_01499/7e-86/Heat shock protein DnaJ; K09510 DnaJ homolog subfamily B member 4	VNG0489G/3e-14/---	PTHR24077/5.4E-77/--	NA
CL2111.Contig3_All	2359	11.11	22.81	1.03781	5.03332e-26	2.76556e-25	Up	gi|407929156|gb|EKG21992.1|/0/hypothetical protein MPH_00684 [Macrophomina phaseolina MS6]	gi|317025328|ref|XM_001388819.2|/1e-114/Aspergillus niger CBS 513.88 protein import protein mas5, mRNA	sp|O74752|MAS5_SCHPO/3e-129/Mitochondrial protein import protein mas5 OS=Schizosaccharomyces pombe (strain 972 / ATCC 24843) GN=mas5 PE=3 SV=1	aor:AOR_1_1412154/0.0/AO090003000801; protein import protein mas5; K09503 DnaJ homolog subfamily A member 2	SPBC1734.11/7e-129/---	PTHR24076:SF1/4.2E-208/--	biological_process:GO:0006457//protein folding;GO:0009408//response to heat;molecular_function:GO:0046872//metal ion binding;GO:0005524//ATP binding;GO:0051082//unfolded protein binding;GO:0031072//heat shock protein binding;
Unigene2838_All	2661	118.97	240.24	1.01388	9.9329e-281	4.19358e-279	Up	gi|407921156|gb|EKG14319.1|/0/Heat shock protein Hsp70 [Macrophomina phaseolina MS6]	gi|311223813|gb|HQ171098.1|/1e-116/Alternaria longipes heat shock protein Hsp88 (HSP88) gene, partial cds	sp|O74225|HSP88_NEUCR/0.0/Heat shock protein hsp88 OS=Neurospora crassa (strain ATCC 24698 / 74-OR23-1A / CBS 708.71 / DSM 1257 / FGSC 987) GN=hsp88 PE=1 SV=1	cim:CIMG_06861/0.0/hsp88-like protein; K09489 heat shock 70kDa protein 4	YBR169c/0.0/---	PS01036/-/Heat shock hsp70 proteins family signature 3.	NA
Unigene1741_All	5350	66.53	31.36	-1.08508	2.15484e-178	5.76719e-177	Down	gi|407924244|gb|EKG17298.1|/0/Heat shock protein DnaJ [Macrophomina phaseolina MS6]	gi|323149464|gb|GU944028.1|/5e-08/Macrophomina phaseolina clone 241 microsatellite sequence	sp|Q1DQC1|PAN1_COCIM/2e-13/Actin cytoskeleton-regulatory complex protein PAN1 OS=Coccidioides immitis (strain RS) GN=PAN1 PE=3 SV=1	maj:MAA_09161/9e-13/protein kinase; K00916 CTD kinase subunit alpha [EC:2.7.11.22 2.7.11.23]	SPAC4H3.01/2e-11/---	SM00271/6.5E-22/DnaJ molecular chaperone homology domain	NA
Gene ID	Length	Mock-Expression	LW-CP-Expression	log2FoldChange(LW-CP/Mock)	P-value	FDR	Up/Down-Regulation(LW-CP/Mock)	Nr	Nt	Swissprot	KEGG	COG	Interpro	GO
CL1777.Contig2_All	1962	0.01	11	10.1033	3.00024e-74	4.21284e-73	Up	gi|407923344|gb|EKG16417.1|/0/Heat shock protein DnaJ [Macrophomina phaseolina MS6]	gi|396482425|ref|XM_003841409.1|/7e-08/Leptosphaeria maculans JN3 similar to DnaJ (Hsp40) homolog (LEMA_P093870.1) mRNA, complete cds	sp|Q9HGM9|DNJC7_SCHPO/2e-29/DnaJ homolog subfamily C member 7 homolog OS=Schizosaccharomyces pombe (strain 972 / ATCC 24843) GN=SPBC543.02c PE=4 SV=1	pbl:PAAG_08836/9e-169/DnaJ domain-containing protein; K09523 DnaJ homolog subfamily C member 3	MYPU_7330/1e-21/---	PF13414/2.6E-10/TPR repeat	NA
CL1798.Contig1_All	7223	0.01	5.62	9.13443	6.57534e-143	1.91555e-141	Up	gi|407918004|gb|EKG11302.1|/0/Band 7 protein [Macrophomina phaseolina MS6]	gi|317030472|ref|XM_003188695.1|/7e-08/Aspergillus niger CBS 513.88 heat shock protein Hsp88, mRNA	sp|Q8TGE1|AWA1_YEASK/9e-29/Cell wall protein AWA1 OS=Saccharomyces cerevisiae (strain Kyokai no. 7 / NBRC 101557) GN=AWA1 PE=1 SV=1	cci:CC1G_14570/2e-28/GTPase; K03243 translation initiation factor 5B	XF0818/9e-24/---	NA	NA
CL4455.Contig1_All	854	0.01	5.54	9.11374	6.41402e-16	2.48134e-15	Up	gi|407924039|gb|EKG17099.1|/4.62758e-47/Heat shock protein DnaJ [Macrophomina phaseolina MS6]	gi|70989110|ref|XM_744312.1|/1e-19/Aspergillus fumigatus Af293 mitochondrial DnaJ chaperone (Tim14) (AFUA_2G02700), partial mRNA	sp|Q5B4H1|TIM14_EMENI/6e-39/Mitochondrial import inner membrane translocase subunit tim14 OS=Emericella nidulans (strain FGSC A4 / ATCC 38163 / CBS 112.46 / NRRL 194 / M139) GN=pam18 PE=3 SV=1	aor:AOR_1_1116014/1e-37/import inner membrane translocase subunit tim14; K09539 DnaJ homolog subfamily C member 19	SPAC824.06/7e-19/---	NA	NA
CL381.Contig1_All	1034	0.01	4.05	8.66178	2.11904e-14	7.71452e-14	Up	gi|407919183|gb|EKG12438.1|/4.48719e-116/Heat shock protein Hsp70 [Macrophomina phaseolina MS6]	gi|302419244|ref|XM_003007407.1|/1e-20/Verticillium albo-atrum VaMs.102 Hsp70-like protein, mRNA	sp|A4RD35|SEC31_MAGO7/3e-12/Protein transport protein SEC31 OS=Magnaporthe oryzae (strain 70-15 / ATCC MYA-4617 / FGSC 8958) GN=SEC31 PE=3 SV=1	mrr:Moror_5257/4e-15/structural molecule; K14005 protein transport protein SEC31	mlr6506/3e-09/---	PTHR19375/1.8E-13/--	NA
CL1818.Contig3_All	1026	0.01	1.74	7.44294	1.67877e-06	4.08353e-06	Up	gi|407928671|gb|EKG21522.1|/7.35912e-87/Heat shock protein DnaJ [Macrophomina phaseolina MS6]	gi|70994631|ref|XM_747000.1|/4e-20/Aspergillus fumigatus Af293 ER associated DnaJ chaperone (Hlj1) (AFUA_4G07330), partial mRNA	sp|O13633|YNF5_SCHPO/6e-30/Uncharacterized J domain-containing protein C17A3.05c OS=Schizosaccharomyces pombe (strain 972 / ATCC 24843) GN=pi041 PE=1 SV=1	afm:AFUA_4G07330/7e-62/ER associated DnaJ chaperone (Hlj1); K09518 DnaJ homolog subfamily B member 12	DR1424/7e-21/---	PS50076/20.829/dnaJ domain profile.	NA
Unigene5040_All	1658	13.81	413.29	4.90337	0	0	Up	gi|407919302|gb|EKG12553.1|/3.08585e-129/Heat shock protein Hsp20 [Macrophomina phaseolina MS6]	gi|396489748|ref|NW_003533875.1|/1e-08/Leptosphaeria maculans JN3 SuperContig_11_v2 >gi|312219471|emb|FP929136.1| Leptosphaeria maculans JN3 lm_SuperContig_11_v2 genomic supercontig, whole genome, isolate v23.1.3	sp|Q51MB1|PALI_MAGO7/3e-11/pH-response regulator protein palI/RIM9 OS=Magnaporthe oryzae (strain 70-15 / ATCC MYA-4617 / FGSC 8958) GN=RIM9 PE=3 SV=1	pcs:Pc16g10770/2e-47/Pc16g10770; K13993 HSP20 family protein	YDR171w_2/6e-10/---	PS01031/19.676/Heat shock hsp20 proteins family profile.	NA
Gene ID	Length	Mock-Expression	LW-P-Expression	log2FoldChange(LW-P/Mock)	P-value	FDR	Up/Down-Regulation(LW-P/Mock)	Nr	Nt	Swissprot	KEGG	COG	Interpro	GO
CL2442.Contig1_All	920	0.01	2.94	8.19967	1.23132e-09	6.3679e-09	Up	gi|452000839|gb|EMD93299.1|/1.77927e-150/hypothetical protein COCHEDRAFT_1202274 [Bipolaris maydis C5] &gt;gi|477590177|gb|ENI07252.1| hypothetical protein COCC4DRAFT_165085 [Bipolaris maydis ATCC 48331]	gi|684989|gb|L22497.1|BSIAHSP70X/1e-140/Blastocladiella emersonii heat shock protein (hsp70) gene, complete cds	sp|Q01233|HSP70_NEUCR/3e-150/Heat shock 70 kDa protein OS=Neurospora crassa (strain ATCC 24698 / 74-OR23-1A / CBS 708.71 / DSM 1257 / FGSC 987) GN=hsps-1 PE=2 SV=2	fme:FOMMEDRAFT_124771/5e-151/heat shock protein HSS1; K03283 heat shock 70kDa protein 1/8; K06758 L1 cell adhesion molecule like protein	SPAC13G7.02c/9e-147/---	PS00329/-/Heat shock hsp70 proteins family signature 2.	NA
Unigene11499_All	927	0.01	2.33	7.86419	7.46584e-08	3.34645e-07	Up	gi|656917872|gb|KEF63450.1|/6.4753e-108/hsp70-like protein [Exophiala aquamarina CBS 119918]	gi|259484215|tpe|BN001305.1|/6e-56/TPA_asm: Aspergillus nidulans FGSC A4 chromosome V	sp|P41797|HSP71_CANAL/2e-103/Heat shock protein SSA1 OS=Candida albicans (strain SC5314 / ATCC MYA-2876) GN=SSA1 PE=1 SV=2	lth:KLTH0C06556g/7e-106/KLTH0C06556p; K03283 heat shock 70kDa protein 1/8; K06758 L1 cell adhesion molecule like protein	SPAC13G7.02c/3e-100/---	PR00301/2.42E-19/70kDa heat shock protein signature	molecular_function:GO:0005524//ATP binding;
CL4455.Contig1_All	854	0.01	1.33	7.05528	0.00027447	0.000817251	Up	gi|407924039|gb|EKG17099.1|/4.62758e-47/Heat shock protein DnaJ [Macrophomina phaseolina MS6]	gi|70989110|ref|XM_744312.1|/1e-19/Aspergillus fumigatus Af293 mitochondrial DnaJ chaperone (Tim14) (AFUA_2G02700), partial mRNA	sp|Q5B4H1|TIM14_EMENI/6e-39/Mitochondrial import inner membrane translocase subunit tim14 OS=Emericella nidulans (strain FGSC A4 / ATCC 38163 / CBS 112.46 / NRRL 194 / M139) GN=pam18 PE=3 SV=1	aor:AOR_1_1116014/1e-37/import inner membrane translocase subunit tim14; K09539 DnaJ homolog subfamily C member 19	SPAC824.06/7e-19/---	NA	NA
CL1798.Contig1_All	7223	0.01	1.23	6.94251	6.40494e-32	8.78702e-31	Up	gi|407918004|gb|EKG11302.1|/0/Band 7 protein [Macrophomina phaseolina MS6]	gi|317030472|ref|XM_003188695.1|/7e-08/Aspergillus niger CBS 513.88 heat shock protein Hsp88, mRNA	sp|Q8TGE1|AWA1_YEASK/9e-29/Cell wall protein AWA1 OS=Saccharomyces cerevisiae (strain Kyokai no. 7 / NBRC 101557) GN=AWA1 PE=1 SV=1	cci:CC1G_14570/2e-28/GTPase; K03243 translation initiation factor 5B	XF0818/9e-24/---	NA	NA
Unigene7891_All	1053	0.09	2.8	4.95936	2.82202e-09	1.4206e-08	Up	gi|552924846|gb|ESA08764.1|/8.68296e-123/hypothetical protein GLOINDRAFT_348967 [Rhizophagus irregularis DAOM 181602]	gi|347008289|gb|CP003003.1|/2e-16/Myceliophthora thermophila ATCC 42464 chromosome 2, complete sequence	sp|P41887|HSP90_SCHPO/6e-107/Heat shock protein 90 homolog OS=Schizosaccharomyces pombe (strain 972 / ATCC 24843) GN=swo1 PE=1 SV=2	psq:PUNSTDRAFT_105183/1e-115/HSP90-domain-containing protein; K04079 molecular chaperone HtpG	SPAC926.04c/1e-106/---	PF00183/1.5E-162/Hsp90 protein	NA
