# Supplementary material for: De novo transcriptomic assembly and mRNA expression patterns of Botryosphaeria dothidea infection with mycoviruses chrysovirus 1 (BdCV1) and partitivirus 1 (BdPV1)
Source: Virol J. 2018 Aug 13;15:126. doi: 10.1186/s12985-018-1033-4 (PMC6088430; doi:10.1186/s12985-018-1033-4)
Supplement: Supplementary file 9 — Table S9. The expressed change ratio (log2FC relative to the virus-free strain) of B.dothidea TFs in each mycovirus-infected sample. (XLSX 208 kb) [file 12985_2018_1033_MOESM9_ESM.xlsx]

## Sheet: Sheet1
Additional file 9: Table S9 The expressed change ratio (log2FC relative to the virus-free strain) of B.dothidea TFs in each mycovirus-infected sample
GeneID	Length	Mock-Expression	LW-CP-Expression	log2FoldChange(LW-CP/Mock)	P value	FDR	Up/Down-Regulation(LW-CP/Mock)	Nr	Nt	Swissprot	KEGG	COG	Interpro	GO	TF_family	Included_domain	Excluded_domain	PlntfDB_link
CL3671.Contig1_All	2840	0.01	31.09	11.6022	8e-306	5.81e-304	Up	gi|407921816|gb|EKG14954.1|/0/hypothetical protein MPH_07854 [Macrophomina phaseolina MS6]	gi|396458215|ref|XM_003833673.1|/2e-18/Leptosphaeria maculans JN3 similar to C6 sexual development transcription factor NosA (LEMA_P064820.1) mRNA, complete cds	sp|Q9P326|PRO1_NEUCR/0.0/Transcriptional regulatory protein pro1 OS=Neurospora crassa (strain ATCC 24698 / 74-OR23-1A / CBS 708.71 / DSM 1257 / FGSC 987) GN=adv-1 PE=2 SV=1	ani:AN8241.2/3e-08/similar to chitinase; K01183 chitinase [EC:3.2.1.14]	NA	PTHR30025:SF27/4.5E-202/--	biological_process:GO:0006355//regulation of transcription, DNA-templated;GO:0006366//transcription from RNA polymerase II promoter;	Zn-clus	Zn_clus	-	show details
CL4534.Contig2_All	1604	0.01	21.64	11.0795	3.92e-118	9.31e-117	Up	gi|407917107|gb|EKG10429.1|/0/hypothetical protein MPH_12528 [Macrophomina phaseolina MS6]	NA	NA	NA	NA	PF00172/3.9E-5/Fungal Zn(2)-Cys(6) binuclear cluster domain	NA	Zn-clus	Zn_clus	-	show details
CL624.Contig4_All	4162	0.01	13.29	10.3761	2.93e-193	1.23e-191	Up	gi|407925269|gb|EKG18284.1|/0/hypothetical protein MPH_04479 [Macrophomina phaseolina MS6]	gi|28949955|emb|BX294009.1|/2e-10/Neurospora crassa DNA linkage group V Cosmid contig 64C2	sp|P08640|MUC1_YEAST/5e-11/Flocculation protein FLO11 OS=Saccharomyces cerevisiae (strain ATCC 204508 / S288c) GN=MUC1 PE=1 SV=2	sce:YIR019C/5e-10/FLO11, MUC1, STA4; Flo11p; K01178 glucoamylase [EC:3.2.1.3]	mlr0279/4e-40/---	PF11905/3.4E-16/Domain of unknown function (DUF3425)	NA	Zn-clus	Zn_clus	-	show details
CL3576.Contig1_All	1892	0.01	12.51	10.2889	2.49e-81	3.88e-80	Up	gi|667721033|gb|KFA63300.1|/8.5464e-59/hypothetical protein S40285_07630 [Stachybotrys chlorohalonata IBT 40285]	gi|169411996|gb|EU502626.1|/5e-21/Pleurotus ostreatus clone POCM-160 SSR marker genomic sequence	sp|P22035|BAS1_YEAST/7e-17/Myb-like DNA-binding protein BAS1 OS=Saccharomyces cerevisiae (strain ATCC 204508 / S288c) GN=BAS1 PE=1 SV=1	yli:YALI0B13992g/1e-23/YALI0B13992p; K09423 Myb-like DNA-binding protein BAS1	YKR099w/2e-16/---	NA	NA	MYB	Myb_DNA-binding	ARID,Response_reg,SNF2_N	show details
CL4433.Contig1_All	2122	0.01	10.81	10.0782	3.35e-79	5.07e-78	Up	gi|615423595|ref|XP_007587498.1|/0/putative meiotically up-regulated gene 185 protein [Neofusicoccum parvum UCRNP2] &gt;gi|485918366|gb|EOD45040.1| putative meiotically up-regulated gene 185 protein [Neofusicoccum parvum UCRNP2]	gi|23168305|gb|AY090030.1|/3e-13/Ophiostoma ips clone CMW6418-9 microsatellite sequence	sp|P53863|JJJ1_YEAST/5e-62/J protein JJJ1 OS=Saccharomyces cerevisiae (strain ATCC 204508 / S288c) GN=JJJ1 PE=1 SV=1	pcs:Pc20g08630/1e-127/Pc20g08630; K09506 DnaJ homolog subfamily A member 5	SPAC6B12.08/4e-32/---	PF12756/0.27/C2H2 type zinc-finger (2 copies)	NA	C2H2	zf-C2H2	PHD	show details
CL917.Contig14_All	2538	0.01	7.42	9.53528	1.63e-65	2e-64	Up	gi|615421620|ref|XP_007586869.1|/1.59579e-154/putative o- protein [Neofusicoccum parvum UCRNP2] &gt;gi|485919277|gb|EOD45656.1| putative o- protein [Neofusicoccum parvum UCRNP2]	gi|170936698|emb|CU633454.1|/2e-08/Podospora anserina S mat+ genomic DNA chromosome 4, supercontig 1	sp|Q12120|OMTA_ASPPA/7e-16/Sterigmatocystin 8-O-methyltransferase OS=Aspergillus parasiticus GN=omtA PE=1 SV=1	yli:YALI0B13992g/3e-21/YALI0B13992p; K09423 Myb-like DNA-binding protein BAS1	YKR099w/4e-13/---	SM00717/1.3E-9/SANT SWI3, ADA2, N-CoR and TFIIIB'' DNA-binding domains	NA	MYB	Myb_DNA-binding	ARID,Response_reg,SNF2_N	show details
CL4665.Contig1_All	528	0.01	7.33	9.51767	2.75e-12	9.16e-12	Up	gi|615423489|ref|XP_007587463.1|/3.63534e-30/putative c6 transcription factor protein [Neofusicoccum parvum UCRNP2] &gt;gi|485918368|gb|EOD45042.1| putative c6 transcription factor protein [Neofusicoccum parvum UCRNP2]	gi|317032521|ref|XM_001395007.2|/4e-06/Aspergillus niger CBS 513.88 Zn(II)2Cys6 transcription factor partial mRNA	sp|O93870|FCR1_CANAX/1e-14/Fluconazole resistance protein 1 OS=Candida albicans GN=FCR1 PE=4 SV=1	ctp:CTRG_03210/5e-09/similar to Cat8; K09240 transcriptional regulatory protein CAT8	NA	SM00066/1.5E-8/GAL4-like Zn(II)2Cys6 (or C6 zinc) binuclear cluster DNA-binding domain	NA	Zn-clus	Zn_clus	-	show details
Unigene417_All	1018	0.01	6.61	9.36851	1.25e-22	6.16e-22	Up	gi|347831634|emb|CCD47331.1|/3.9408e-48/hypothetical protein BofuT4P2000037001 [Botrytis cinerea T4] &gt;gi|472243467|gb|EMR88122.1| putative dna-binding protein [Botrytis cinerea BcDW1]	gi|410175989|gb|AC253874.1|/6e-10/Aspergillus niger clone AXAS81-L04, complete sequence	sp|O13493|MYB1_NEUCR/4e-16/Myb-like DNA-binding protein myb-1 OS=Neurospora crassa (strain ATCC 24698 / 74-OR23-1A / CBS 708.71 / DSM 1257 / FGSC 987) GN=rca-1 PE=3 SV=2	yli:YALI0B13992g/1e-23/YALI0B13992p; K09423 Myb-like DNA-binding protein BAS1	YKR099w/1e-14/---	PTHR10641/5.3E-59/--	NA	MYB	Myb_DNA-binding	ARID,Response_reg,SNF2_N	show details
CL1298.Contig3_All	5245	0.01	6.37	9.31515	1.59e-117	3.74e-116	Up	gi|407924043|gb|EKG17103.1|/0/Zinc finger PHD-type protein [Macrophomina phaseolina MS6]	gi|164423193|ref|XM_953733.2|/8e-47/Neurospora crassa OR74A phenylalanyl-tRNA synthetase beta chain partial mRNA	sp|O13432|SYFB_CANAX/0.0/Phenylalanine--tRNA ligase beta subunit OS=Candida albicans GN=FRS1 PE=2 SV=3	afv:AFLA_050940/0.0/phenylalanyl-tRNA synthetase, beta subunit; K01890 phenylalanyl-tRNA synthetase beta chain [EC:6.1.1.20]	SPAC23A1.12c/0.0/---	PTHR12321/6.2E-40/--	biological_process:GO:0006432//phenylalanyl-tRNA aminoacylation;cellular_component:GO:0009328//phenylalanine-tRNA ligase complex;molecular_function:GO:0000287//magnesium ion binding;GO:0004826//phenylalanine-tRNA ligase activity;GO:0003723//RNA binding;GO:0005524//ATP binding;	Alfin-like	Alfin-like	DDT,Homeobox,JmjC,JmjN	show details
CL992.Contig8_All	5728	0.01	5.9	9.20457	4.79e-119	1.15e-117	Up	gi|407928987|gb|EKG21826.1|/0/hypothetical protein MPH_00746 [Macrophomina phaseolina MS6]	gi|302421495|ref|XM_003008532.1|/4e-15/Verticillium albo-atrum VaMs.102 malonyl CoA-acyl carrier protein transacylase, mRNA	sp|P0C0Y4|MTDH_ALTAL/7e-27/Probable NADP-dependent mannitol dehydrogenase OS=Alternaria alternata PE=1 SV=2	mbe:MBM_05029/3e-133/malonyl CoA-acyl carrier protein transacylase; K00645 [acyl-carrier-protein] S-malonyltransferase [EC:2.3.1.39]	BS_fabD/7e-38/---	PTHR23416/7.0E-51/--	biological_process:GO:0008152//metabolic process;molecular_function:GO:0016740//transferase activity;	Zn-clus	Zn_clus	-	show details
CL311.Contig1_All	3101	0.01	5.2	9.02237	2.17e-56	2.31e-55	Up	gi|407920496|gb|EKG13687.1|/0/hypothetical protein MPH_09153 [Macrophomina phaseolina MS6]	gi|302412081|ref|XM_003003828.1|/2e-09/Verticillium albo-atrum VaMs.102 conserved hypothetical protein, mRNA	sp|Q5B8L0|PRTT_EMENI/3e-139/Transcriptional activator of proteases prtT OS=Emericella nidulans (strain FGSC A4 / ATCC 38163 / CBS 112.46 / NRRL 194 / M139) GN=prtT PE=3 SV=1	sce:YIR019C/3e-35/FLO11, MUC1, STA4; Flo11p; K01178 glucoamylase [EC:3.2.1.3]	SPBC28F2.12/1e-15/---	PF04082/1.9E-8/Fungal specific transcription factor domain	NA	Zn-clus	Zn_clus	-	show details
CL1024.Contig16_All	5711	0.01	4.72	8.88264	5.12e-95	9.43e-94	Up	gi|407924594|gb|EKG17627.1|/0/hypothetical protein MPH_05075 [Macrophomina phaseolina MS6]	gi|323149381|gb|GU943945.1|/1e-11/Macrophomina phaseolina clone 157 microsatellite sequence	sp|Q0ULF5|SEC31_PHANO/2e-14/Protein transport protein SEC31 OS=Phaeosphaeria nodorum (strain SN15 / ATCC MYA-4574 / FGSC 10173) GN=SEC31 PE=3 SV=3	ncr:NCU07438/3e-18/WASP-like protein las17p; K05747 Wiskott-Aldrich syndrome protein	mlr2363/7e-08/---	PTHR31944/6.5E-18/--	NA	Zn-clus	Zn_clus	-	show details
CL5396.Contig1_All	2971	0.01	4.65	8.86109	1.76e-48	1.61e-47	Up	gi|407924235|gb|EKG17289.1|/0/Transcription factor fungi [Macrophomina phaseolina MS6]	gi|367022525|ref|XM_003660500.1|/7e-15/Myceliophthora thermophila ATCC 42464 histidine triad-like protein (MYCTH_104936) mRNA, complete cds	sp|Q9UTN0|YII3_SCHPO/2e-24/Uncharacterized transcriptional regulatory protein C139.03 OS=Schizosaccharomyces pombe (strain 972 / ATCC 24843) GN=SPAC139.03 PE=4 SV=1	sce:YIR019C/9e-16/FLO11, MUC1, STA4; Flo11p; K01178 glucoamylase [EC:3.2.1.3]	NA	PF04082/3.1E-21/Fungal specific transcription factor domain	NA	Zn-clus	Zn_clus	-	show details
CL1606.Contig3_All	3880	0.01	4.52	8.82018	1.47e-61	1.69e-60	Up	gi|671160525|ref|XP_008718578.1|/1.6385e-108/60S ribosomal protein L10-A [Cyphellophora europaea CBS 101466] &gt;gi|568117176|gb|ETN39793.1| 60S ribosomal protein L10-A [Cyphellophora europaea CBS 101466]	gi|302421557|ref|XM_003008563.1|/1e-63/Verticillium albo-atrum VaMs.102 60S ribosomal protein L10, partial mRNA	sp|Q09127|RL10A_SCHPO/5e-89/60S ribosomal protein L10-A OS=Schizosaccharomyces pombe (strain 972 / ATCC 24843) GN=rpl10a PE=2 SV=2	aje:HCAG_03695/1e-104/60S ribosomal protein L10; K02866 large subunit ribosomal protein L10e	SPBC18E5.04/1e-88/---	PS00463/-/Zn(2)-C6 fungal-type DNA-binding domain signature.	biological_process:GO:0006412//translation;cellular_component:GO:0005840//ribosome;molecular_function:GO:0003735//structural constituent of ribosome;	Zn-clus	Zn_clus	-	show details
CL2218.Contig8_All	3849	0.01	4.14	8.69349	4.37e-56	4.63e-55	Up	gi|667833470|ref|XP_007780904.1|/0/hypothetical protein W97_04825 [Coniosporium apollinis CBS 100218] &gt;gi|494828829|gb|EON65587.1| hypothetical protein W97_04825 [Coniosporium apollinis CBS 100218]	gi|367028960|ref|XM_003663716.1|/2e-16/Myceliophthora thermophila ATCC 42464 cytochrome P450-like protein (MYCTH_102965) mRNA, complete cds	sp|Q00707|STCL_EMENI/7e-39/Versicolorin B desaturase OS=Emericella nidulans (strain FGSC A4 / ATCC 38163 / CBS 112.46 / NRRL 194 / M139) GN=stcL PE=1 SV=2	afm:AFUA_6G02210/3e-112/cytochrome P450 monooxygenase (EC:1.14.-.-); K00517	alr4686/3e-22/---	PR00755/2.7E-5/Aflatoxin biosynthesis regulatory protein signature	NA	Zn-clus	Zn_clus	-	show details
CL4249.Contig3_All	3185	0.01	3.91	8.61102	1.29e-43	1.08e-42	Up	gi|407928123|gb|EKG20997.1|/0/hypothetical protein MPH_01696, partial [Macrophomina phaseolina MS6]	gi|189205882|ref|XM_001939241.1|/6e-28/Pyrenophora tritici-repentis Pt-1C-BFP C6 zinc finger domain containing protein, mRNA	sp|Q5A4F3|AHR1_CANAL/1e-13/Adhesion and hyphal regulator 1 OS=Candida albicans (strain SC5314 / ATCC MYA-2876) GN=AHR1 PE=1 SV=1	cci:CC1G_15535/3e-10/Setd1a protein; K11422 histone-lysine N-methyltransferase SETD1 [EC:2.1.1.43]	YBR112c/6e-10/---	PF11951/2.0E-8/Fungal specific transcription factor domain	biological_process:GO:0006355//regulation of transcription, DNA-templated;GO:0006366//transcription from RNA polymerase II promoter;	Zn-clus	Zn_clus	-	show details
CL1604.Contig1_All	3791	0.01	3.68	8.52356	4.33e-49	4.03e-48	Up	gi|407919877|gb|EKG13098.1|/0/hypothetical protein MPH_09774 [Macrophomina phaseolina MS6]	gi|398408815|ref|XM_003855825.1|/2e-12/Mycosphaerella graminicola IPO323 hypothetical protein (MYCGRDRAFT_21814) mRNA, partial cds	sp|P87000|ACU15_NEUCR/2e-22/Transcriptional activator protein acu-15 OS=Neurospora crassa (strain ATCC 24698 / 74-OR23-1A / CBS 708.71 / DSM 1257 / FGSC 987) GN=acu-15 PE=1 SV=2	lth:KLTH0H02684g/2e-08/KLTH0H02684p; K09241 transcriptional regulatory protein GAL4	NA	PTHR31001/8.1E-185/--	NA	Zn-clus	Zn_clus	-	show details
CL182.Contig5_All	7902	0.01	3.64	8.50779	1.04e-101	2.07e-100	Up	gi|407929056|gb|EKG21895.1|/0/hypothetical protein MPH_00815 [Macrophomina phaseolina MS6]	NA	sp|P28349|NIT4_NEUCR/9e-12/Nitrogen assimilation transcription factor nit-4 OS=Neurospora crassa (strain ATCC 24698 / 74-OR23-1A / CBS 708.71 / DSM 1257 / FGSC 987) GN=nit-4 PE=4 SV=2	cci:CC1G_15535/4e-10/Setd1a protein; K11422 histone-lysine N-methyltransferase SETD1 [EC:2.1.1.43]	Rv3876/3e-06/---	PF00172/7.1E-8/Fungal Zn(2)-Cys(6) binuclear cluster domain	NA	Zn-clus	Zn_clus	-	show details
CL917.Contig11_All	4386	0.01	3.53	8.46352	1.45e-54	1.49e-53	Up	gi|615421620|ref|XP_007586869.1|/0/putative o- protein [Neofusicoccum parvum UCRNP2] &gt;gi|485919277|gb|EOD45656.1| putative o- protein [Neofusicoccum parvum UCRNP2]	gi|170936698|emb|CU633454.1|/4e-08/Podospora anserina S mat+ genomic DNA chromosome 4, supercontig 1	sp|Q9P900|OMTB_ASPFL/5e-17/Demethylsterigmatocystin 6-O-methyltransferase OS=Aspergillus flavus GN=omtB PE=3 SV=1	yli:YALI0B13992g/3e-23/YALI0B13992p; K09423 Myb-like DNA-binding protein BAS1	YKR099w/2e-13/---	PF13921/7.1E-16/Myb-like DNA-binding domain	NA	MYB	Myb_DNA-binding	ARID,Response_reg,SNF2_N	show details
CL77.Contig13_All	3853	0.01	3.03	8.24317	3.5e-41	2.77e-40	Up	gi|667840793|ref|XP_007784564.1|/0/hypothetical protein W97_08507 [Coniosporium apollinis CBS 100218] &gt;gi|494833211|gb|EON69247.1| hypothetical protein W97_08507 [Coniosporium apollinis CBS 100218]	gi|189198204|ref|XM_001935405.1|/4e-85/Pyrenophora tritici-repentis Pt-1C-BFP rho-type GTPase-activating protein 2, mRNA	sp|P39083|RGA1_YEAST/4e-31/Rho-type GTPase-activating protein 1 OS=Saccharomyces cerevisiae (strain ATCC 204508 / S288c) GN=RGA1 PE=1 SV=1	maj:MAA_03986/1e-12/RhoGAP domain-containing protein; K08773 RalA-binding protein 1	NA	PTHR23178/1.4E-132/--	NA	LIM	LIM	-	show details
CL2218.Contig3_All	3875	0.01	2.96	8.20945	1.42e-40	1.11e-39	Up	gi|407918343|gb|EKG11614.1|/0/Coagulation factor 5/8 type [Macrophomina phaseolina MS6]	gi|367028960|ref|XM_003663716.1|/2e-16/Myceliophthora thermophila ATCC 42464 cytochrome P450-like protein (MYCTH_102965) mRNA, complete cds	sp|A1DA60|FTMC_NEOFI/1e-51/Tryprostatin B 6-hydroxylase OS=Neosartorya fischeri (strain ATCC 1020 / DSM 3700 / FGSC A1164 / NRRL 181) GN=ftmP450-1 PE=3 SV=1	afm:AFUA_6G02210/4e-110/cytochrome P450 monooxygenase (EC:1.14.-.-); K00517	VNG0422G/1e-16/---	PS00463/-/Zn(2)-C6 fungal-type DNA-binding domain signature.	NA	Zn-clus	Zn_clus	-	show details
CL992.Contig15_All	5781	0.01	2.77	8.11374	1.08e-56	1.15e-55	Up	gi|407928987|gb|EKG21826.1|/0/hypothetical protein MPH_00746 [Macrophomina phaseolina MS6]	gi|302421495|ref|XM_003008532.1|/4e-15/Verticillium albo-atrum VaMs.102 malonyl CoA-acyl carrier protein transacylase, mRNA	sp|P0C0Y4|MTDH_ALTAL/7e-27/Probable NADP-dependent mannitol dehydrogenase OS=Alternaria alternata PE=1 SV=2	mbe:MBM_05029/8e-134/malonyl CoA-acyl carrier protein transacylase; K00645 [acyl-carrier-protein] S-malonyltransferase [EC:2.3.1.39]	BS_fabD/1e-39/---	PTHR23416/7.0E-51/--	molecular_function:GO:0003824//catalytic activity;	Zn-clus	Zn_clus	-	show details
CL368.Contig8_All	3580	0.01	2.74	8.09803	8.54e-35	5.85e-34	Up	NA	NA	NA	NA	NA	PS50157/10.512/Zinc finger C2H2 type domain profile.	NA	C2H2	zf-C2H2	PHD	show details
CL514.Contig1_All	1897	0.01	2.74	8.09803	2.27e-18	9.61e-18	Up	gi|407929427|gb|EKG22257.1|/0/Zinc finger CCCH-type protein [Macrophomina phaseolina MS6]	NA	sp|O74823|YBJC_SCHPO/5e-32/Zinc finger CCCH domain-containing protein C337.12 OS=Schizosaccharomyces pombe (strain 972 / ATCC 24843) GN=SPBC337.12 PE=4 SV=3	fgr:FGSG_11865/2e-12/mRNA 3'-end-processing protein yth-1; K14404 cleavage and polyadenylation specificity factor subunit 4	SPBC337.12/1e-31/---	PS50103/12.38/Zinc finger C3H1-type profile.	NA	C3H	zf-CCCH	PHD,SNF2_N,zf-C2H2	show details
CL786.Contig3_All	4730	0.01	2.72	8.08746	1.93e-45	1.67e-44	Up	gi|407926223|gb|EKG19192.1|/1.41625e-77/hypothetical protein MPH_03562 [Macrophomina phaseolina MS6]	NA	sp|P28349|NIT4_NEUCR/4e-07/Nitrogen assimilation transcription factor nit-4 OS=Neurospora crassa (strain ATCC 24698 / 74-OR23-1A / CBS 708.71 / DSM 1257 / FGSC 987) GN=nit-4 PE=4 SV=2	NA	NA	SM00066/3.4E-4/GAL4-like Zn(II)2Cys6 (or C6 zinc) binuclear cluster DNA-binding domain	NA	Zn-clus	Zn_clus	-	show details
Unigene845_All	1585	0.01	2.68	8.06609	5.03e-15	1.88e-14	Up	gi|407926698|gb|EKG19659.1|/1.98209e-69/hypothetical protein MPH_03039 [Macrophomina phaseolina MS6]	gi|255716525|ref|XM_002554498.1|/1e-11/Lachancea thermotolerans CBS 6340 KLTH0F07854p (KLTH0F07854g) mRNA, complete cds	sp|A2QW93|HSE1_ASPNC/6e-07/Class E vacuolar protein-sorting machinery protein hse1 OS=Aspergillus niger (strain CBS 513.88 / FGSC A1513) GN=hse1 PE=3 SV=1	vda:VDAG_06313/3e-08/transcriptional repressor rco-1; K06666 glucose repression regulatory protein TUP1	NA	PTHR23246/2.3E-20/--	NA	MYB	Myb_DNA-binding	ARID,Response_reg,SNF2_N	show details
CL992.Contig7_All	5759	0.01	2.3	7.84549	5.83e-47	5.2e-46	Up	gi|407928987|gb|EKG21826.1|/0/hypothetical protein MPH_00746 [Macrophomina phaseolina MS6]	gi|302421495|ref|XM_003008532.1|/4e-15/Verticillium albo-atrum VaMs.102 malonyl CoA-acyl carrier protein transacylase, mRNA	sp|P0C0Y4|MTDH_ALTAL/6e-23/Probable NADP-dependent mannitol dehydrogenase OS=Alternaria alternata PE=1 SV=2	mbe:MBM_05029/3e-133/malonyl CoA-acyl carrier protein transacylase; K00645 [acyl-carrier-protein] S-malonyltransferase [EC:2.3.1.39]	BS_fabD/7e-38/---	PF00132/2.2E-6/Bacterial transferase hexapeptide (six repeats)	biological_process:GO:0008152//metabolic process;molecular_function:GO:0016740//transferase activity;	Zn-clus	Zn_clus	-	show details
CL1281.Contig1_All	1443	0.01	2.18	7.76818	4.53e-11	1.43e-10	Up	gi|407923130|gb|EKG16218.1|/6.23271e-176/Zinc finger C2H2-type protein [Macrophomina phaseolina MS6]	gi|189190249|ref|XM_001931429.1|/4e-30/Pyrenophora tritici-repentis Pt-1C-BFP zinc finger protein OZF, mRNA	sp|P41696|AZF1_YEAST/8e-37/Asparagine-rich zinc finger protein AZF1 OS=Saccharomyces cerevisiae (strain ATCC 204508 / S288c) GN=AZF1 PE=1 SV=1	pgr:PGTG_07223/2e-10/transcription factor STE12; K11215 transcription factor STE12	SPAC144.09c/4e-16/---	PF13465/1.2E-4/Zinc-finger double domain	NA	C2H2	zf-C2H2	PHD	show details
CL3605.Contig2_All	1123	0.01	2.17	7.76155	1.23e-08	3.4e-08	Up	gi|628087740|ref|XP_007705720.1|/4.71367e-45/hypothetical protein COCSADRAFT_194566 [Bipolaris sorokiniana ND90Pr] &gt;gi|451845334|gb|EMD58647.1| hypothetical protein COCSADRAFT_194566 [Bipolaris sorokiniana ND90Pr]	gi|346998423|gb|CP003010.1|/2e-06/Thielavia terrestris NRRL 8126 chromosome 2, complete sequence	sp|O74308|YOG2_SCHPO/7e-08/Uncharacterized transcriptional regulatory protein C15D4.02 OS=Schizosaccharomyces pombe (strain 972 / ATCC 24843) GN=SPBC15D4.02 PE=4 SV=3	maw:MAC_01253/5e-06/DNA replication complex GINS protein psf2; K10733 GINS complex subunit 2	NA	PTHR31944:SF25/4.8E-22/--	NA	Zn-clus	Zn_clus	-	show details
CL5372.Contig10_All	2216	0.01	2.11	7.7211	1.52e-16	6.01e-16	Up	gi|407926223|gb|EKG19192.1|/7.88433e-78/hypothetical protein MPH_03562 [Macrophomina phaseolina MS6]	NA	sp|P28349|NIT4_NEUCR/4e-07/Nitrogen assimilation transcription factor nit-4 OS=Neurospora crassa (strain ATCC 24698 / 74-OR23-1A / CBS 708.71 / DSM 1257 / FGSC 987) GN=nit-4 PE=4 SV=2	NA	NA	PS50048/10.073/Zn(2)-C6 fungal-type DNA-binding domain profile.	NA	Zn-clus	Zn_clus	-	show details
CL1279.Contig3_All	1633	0.01	1.92	7.58496	4.53e-11	1.43e-10	Up	gi|407927867|gb|EKG20750.1|/2.06291e-61/hypothetical protein MPH_01917 [Macrophomina phaseolina MS6]	NA	sp|O36027|WSP1_SCHPO/2e-06/Wiskott-Aldrich syndrome protein homolog 1 OS=Schizosaccharomyces pombe (strain 972 / ATCC 24843) GN=wsp1 PE=1 SV=3	wic:J056_003012/5e-07/WAS/WASL-interacting protein family member 3; K19475 WAS/WASL-interacting protein	Rv2839c/3e-07/---	PTHR31263:SF5/1.1E-21/--	NA	Zn-clus	Zn_clus	-	show details
CL1832.Contig4_All	2305	0.01	1.91	7.57743	1.24e-15	4.73e-15	Up	gi|407922014|gb|EKG15143.1|/3.09147e-166/Transcription factor fungi [Macrophomina phaseolina MS6]	NA	sp|O59741|YN25_SCHPO/5e-07/Uncharacterized transcriptional regulatory protein C530.05 OS=Schizosaccharomyces pombe (strain 972 / ATCC 24843) GN=SPBC530.05 PE=4 SV=2	NA	NA	PTHR31944/1.4E-21/--	NA	Zn-clus	Zn_clus	-	show details
CL756.Contig5_All	2601	0.01	1.75	7.45121	3.05e-16	1.2e-15	Up	gi|407920566|gb|EKG13756.1|/0/hypothetical protein MPH_09063 [Macrophomina phaseolina MS6]	NA	NA	pco:PHACADRAFT_158458/4e-06/hypothetical protein; K19475 WAS/WASL-interacting protein	NA	NA	NA	Zn-clus	Zn_clus	-	show details
CL375.Contig3_All	2810	0.01	1.75	7.45121	1.86e-17	7.59e-17	Up	gi|615427446|ref|XP_007588643.1|/0/putative c6 transcription factor protein [Neofusicoccum parvum UCRNP2] &gt;gi|485916640|gb|EOD43888.1| putative c6 transcription factor protein [Neofusicoccum parvum UCRNP2]	NA	sp|P40467|ASG1_YEAST/4e-24/Activator of stress genes 1 OS=Saccharomyces cerevisiae (strain ATCC 204508 / S288c) GN=ASG1 PE=1 SV=1	aor:AOR_1_568084/5e-38/AO090020000323; Zn(II)2Cys6 transcription factor; K09241 transcriptional regulatory protein GAL4	SPBC28F2.12/7e-12/---	PF00172/5.4E-9/Fungal Zn(2)-Cys(6) binuclear cluster domain	NA	Zn-clus	Zn_clus	-	show details
CL310.Contig1_All	3367	0.01	1.72	7.42626	1.69e-20	7.71e-20	Up	gi|407925322|gb|EKG18335.1|/0/hypothetical protein MPH_04417 [Macrophomina phaseolina MS6]	gi|323149776|gb|GU944340.1|/4e-60/Macrophomina phaseolina clone 572 microsatellite sequence	sp|P0CS82|HAP1_YEASX/8e-06/Heme-responsive zinc finger transcription factor HAP1 OS=Saccharomyces cerevisiae GN=HAP1 PE=1 SV=1	aor:AOR_1_568084/3e-06/AO090020000323; Zn(II)2Cys6 transcription factor; K09241 transcriptional regulatory protein GAL4	NA	PS00463/-/Zn(2)-C6 fungal-type DNA-binding domain signature.	NA	Zn-clus	Zn_clus	-	show details
CL368.Contig14_All	3779	0.01	1.57	7.29462	4.15e-21	1.94e-20	Up	NA	NA	NA	NA	NA	PS50157/10.512/Zinc finger C2H2 type domain profile.	NA	C2H2	zf-C2H2	PHD	show details
CL81.Contig3_All	1794	0.01	1.54	7.26679	7.45e-10	2.21e-09	Up	gi|517322228|emb|CCT72561.1|/5.59437e-148/uncharacterized protein FFUJ_12439 [Fusarium fujikuroi IMI 58289]	NA	sp|P78704|ACR2_NEUCR/1e-10/Acriflavine sensitivity control protein acr-2 OS=Neurospora crassa (strain ATCC 24698 / 74-OR23-1A / CBS 708.71 / DSM 1257 / FGSC 987) GN=acr-2 PE=3 SV=3	act:ACLA_067150/1e-08/C6 zinc finger domain protein; K09246 arginine metabolism regulation protein II	NA	SM00066/0.0026/GAL4-like Zn(II)2Cys6 (or C6 zinc) binuclear cluster DNA-binding domain	NA	Zn-clus	Zn_clus	-	show details
CL2565.Contig2_All	6317	0.01	1.53	7.25739	1.72e-34	1.17e-33	Up	gi|407920788|gb|EKG13968.1|/0/Multicopper oxidase type 1 [Macrophomina phaseolina MS6]	gi|367052644|ref|XM_003656653.1|/6e-08/Thielavia terrestris NRRL 8126 multicopper like protein (THITE_2091867) mRNA, complete cds	sp|O74923|YJ7D_SCHPO/2e-79/Uncharacterized transporter C757.13 OS=Schizosaccharomyces pombe (strain 972 / ATCC 24843) GN=SPCC757.13 PE=3 SV=1	aor:AOR_1_1468054/2e-78/AO090011000870; MFS allantoate transporter; K08192 MFS transporter, ACS family, allantoate permease	SPAC1F7.08/2e-59/---	PTHR12526:SF311/8.9E-16/--	NA	Zn-clus	Zn_clus	-	show details
CL1396.Contig4_All	3482	0.01	1.53	7.25739	5.59e-19	2.42e-18	Up	gi|407917698|gb|EKG11002.1|/1.29832e-141/hypothetical protein MPH_12005 [Macrophomina phaseolina MS6]	gi|317156951|ref|XM_001826077.2|/8e-49/Aspergillus oryzae RIB40 NADH dehydrogenase [ubiquinone] iron-sulfur protein 7, mRNA	sp|O47950|NDUS7_NEUCR/9e-78/NADH-ubiquinone oxidoreductase 19.3 kDa subunit, mitochondrial OS=Neurospora crassa (strain ATCC 24698 / 74-OR23-1A / CBS 708.71 / DSM 1257 / FGSC 987) GN=G17A4.170 PE=2 SV=1	pbl:PAAG_00948/6e-81/NADH dehydrogenase iron-sulfur protein; K03940 NADH dehydrogenase (ubiquinone) Fe-S protein 7 [EC:1.6.5.3 1.6.99.3]	XF0306/1e-62/---	PS50048/8.621/Zn(2)-C6 fungal-type DNA-binding domain profile.	molecular_function:GO:0003954//NADH dehydrogenase activity;GO:0051536//iron-sulfur cluster binding;	Zn-clus	Zn_clus	-	show details
CL688.Contig4_All	3394	0.01	1.47	7.19967	9.21e-18	3.82e-17	Up	gi|407919004|gb|EKG12261.1|/0/Transcription factor fungi [Macrophomina phaseolina MS6]	gi|396475822|ref|NW_003533867.1|/8e-12/Leptosphaeria maculans JN3 SuperContig_19_v2 >gi|312216156|emb|FP929128.1| Leptosphaeria maculans JN3 lm_SuperContig_19_v2 genomic supercontig, whole genome, isolate v23.1.3	sp|Q9HDX1|YKN4_SCHPO/2e-38/Uncharacterized transcriptional regulatory protein PB1A11.04c OS=Schizosaccharomyces pombe (strain 972 / ATCC 24843) GN=SPAPB1A11.04c PE=4 SV=1	ttt:THITE_2111816/7e-11/glycoside hydrolase family 18 protein; K01183 chitinase [EC:3.2.1.14]	YPO2725/7e-09/---	PS50048/9.457/Zn(2)-C6 fungal-type DNA-binding domain profile.	biological_process:GO:0006351//transcription, DNA-templated;	Zn-clus	Zn_clus	-	show details
CL654.Contig2_All	3215	0.01	1.47	7.19967	7.53e-17	3.02e-16	Up	gi|407924662|gb|EKG17695.1|/0/hypothetical protein MPH_05144 [Macrophomina phaseolina MS6]	gi|189203824|ref|XM_001938213.1|/7e-06/Pyrenophora tritici-repentis Pt-1C-BFP conserved hypothetical protein, mRNA	sp|Q04635|ESC1_SCHPO/3e-18/Protein esc1 OS=Schizosaccharomyces pombe (strain 972 / ATCC 24843) GN=esc1 PE=2 SV=1	cal:CaO19.2876/6e-09/CBF1; potential helix-loop-helix DNA-binding factor similar to S. cerevisiae CBF1 (YJR060W) centromere binding factor; gene localized to chromosome 4 of strain 1161; K09104 bHLH factor, other	NA	SM00353/4.8E-12/helix loop helix domain	NA	bHLH	HLH	-	show details
CL5396.Contig3_All	2001	0.01	1.41	7.13955	3.7e-10	1.12e-09	Up	gi|407924235|gb|EKG17289.1|/2.67076e-170/Transcription factor fungi [Macrophomina phaseolina MS6]	gi|115398939|ref|XM_001215059.1|/7e-08/Aspergillus terreus NIH2624 predicted protein (ATEG_05881) partial mRNA	sp|Q9UTN0|YII3_SCHPO/2e-28/Uncharacterized transcriptional regulatory protein C139.03 OS=Schizosaccharomyces pombe (strain 972 / ATCC 24843) GN=SPAC139.03 PE=4 SV=1	pcs:Pc20g03000/3e-16/Pc20g03000; K09241 transcriptional regulatory protein GAL4	NA	PF00172/3.0E-9/Fungal Zn(2)-Cys(6) binuclear cluster domain	NA	Zn-clus	Zn_clus	-	show details
CL368.Contig6_All	3639	0.01	1.41	7.13955	2.27e-18	9.61e-18	Up	NA	NA	NA	NA	NA	PS50157/10.512/Zinc finger C2H2 type domain profile.	NA	C2H2	zf-C2H2	PHD	show details
CL992.Contig11_All	5364	0.01	1.31	7.03342	2.29e-25	1.21e-24	Up	gi|407928987|gb|EKG21826.1|/0/hypothetical protein MPH_00746 [Macrophomina phaseolina MS6]	gi|302421495|ref|XM_003008532.1|/3e-15/Verticillium albo-atrum VaMs.102 malonyl CoA-acyl carrier protein transacylase, mRNA	sp|O13698|FABD_SCHPO/4e-21/Malonyl CoA-acyl carrier protein transacylase, mitochondrial OS=Schizosaccharomyces pombe (strain 972 / ATCC 24843) GN=mct1 PE=3 SV=1	mbe:MBM_05029/8e-134/malonyl CoA-acyl carrier protein transacylase; K00645 [acyl-carrier-protein] S-malonyltransferase [EC:2.3.1.39]	BS_fabD/9e-40/---	PTHR23416/7.0E-51/--	molecular_function:GO:0003824//catalytic activity;	Zn-clus	Zn_clus	-	show details
CL3354.Contig2_All	1500	0.01	1.17	6.87036	1.65e-06	4.03e-06	Up	gi|407923490|gb|EKG16561.1|/1.65413e-102/hypothetical protein MPH_06337 [Macrophomina phaseolina MS6]	gi|303314388|ref|XM_003067157.1|/9e-13/Coccidioides posadasii C735 delta SOWgp FHA domain containing protein, mRNA	sp|P38823|DMA1_YEAST/6e-30/E3 ubiquitin-protein ligase DMA1 OS=Saccharomyces cerevisiae (strain ATCC 204508 / S288c) GN=DMA1 PE=1 SV=1	yli:YALI0B22110g/7e-12/YALI0B22110p; K05747 Wiskott-Aldrich syndrome protein	YHR115c/1e-29/---	PTHR15067/6.9E-25/--	NA	FHA	FHA	-	show details
CL3345.Contig3_All	2296	0.01	1.06	6.72792	6.09e-09	1.72e-08	Up	gi|599151267|gb|EYE90715.1|/3.5661e-89/hypothetical protein EURHEDRAFT_417138 [Aspergillus ruber CBS 135680]	NA	sp|P08640|MUC1_YEAST/5e-09/Flocculation protein FLO11 OS=Saccharomyces cerevisiae (strain ATCC 204508 / S288c) GN=MUC1 PE=1 SV=2	psq:PUNSTDRAFT_89387/6e-08/WH1-domain-containing protein; K05747 Wiskott-Aldrich syndrome protein	Rv3876/3e-07/---	PTHR24409/2.5E-12/--	NA	Zn-clus	Zn_clus	-	show details
CL471.Contig3_All	1220	0.01	1.02	6.67243	0.000110374	0.000235596	Up	gi|615398724|ref|XP_007579564.1|/3.39641e-100/putative fungal specific transcription factor domain-containing protein [Neofusicoccum parvum UCRNP2] &gt;gi|485929578|gb|EOD52945.1| putative fungal specific transcription factor domain-containing protein [Neofusicoccum parvum UCRNP2]	gi|242764720|ref|XM_002340791.1|/2e-07/Talaromyces stipitatus ATCC 10500 conserved hypothetical protein, mRNA	sp|P0CS82|HAP1_YEASX/7e-07/Heme-responsive zinc finger transcription factor HAP1 OS=Saccharomyces cerevisiae GN=HAP1 PE=1 SV=1	lth:KLTH0H11572g/3e-06/KLTH0H11572p; K09247 heme activator protein 1	NA	PTHR31001:SF3/1.3E-16/--	NA	Zn-clus	Zn_clus	-	show details
CL310.Contig3_All	1811	0.01	0.98	6.61471	1.65e-06	4.02e-06	Up	gi|407925322|gb|EKG18335.1|/6.25253e-147/hypothetical protein MPH_04417 [Macrophomina phaseolina MS6]	gi|323149776|gb|GU944340.1|/2e-60/Macrophomina phaseolina clone 572 microsatellite sequence	sp|P0CS82|HAP1_YEASX/4e-06/Heme-responsive zinc finger transcription factor HAP1 OS=Saccharomyces cerevisiae GN=HAP1 PE=1 SV=1	aor:AOR_1_568084/1e-06/AO090020000323; Zn(II)2Cys6 transcription factor; K09241 transcriptional regulatory protein GAL4	NA	PS00463/-/Zn(2)-C6 fungal-type DNA-binding domain signature.	NA	Zn-clus	Zn_clus	-	show details
CL1636.Contig3_All	3777	0.01	0.89	6.47573	2.75e-12	9.17e-12	Up	gi|407918703|gb|EKG11969.1|/0/Zinc finger C2H2-type protein [Macrophomina phaseolina MS6]	NA	sp|P08640|MUC1_YEAST/2e-13/Flocculation protein FLO11 OS=Saccharomyces cerevisiae (strain ATCC 204508 / S288c) GN=MUC1 PE=1 SV=2	sce:YIR019C/2e-12/FLO11, MUC1, STA4; Flo11p; K01178 glucoamylase [EC:3.2.1.3]	slr0599/2e-06/---	SM00355/170.0/zinc finger	NA	C2H2	zf-C2H2	PHD	show details
CL77.Contig5_All	4172	0.01	0.88	6.45943	1.67e-13	5.86e-13	Up	gi|615428344|ref|XP_007588929.1|/0/putative rho gtpase activator protein [Neofusicoccum parvum UCRNP2] &gt;gi|485916209|gb|EOD43601.1| putative rho gtpase activator protein [Neofusicoccum parvum UCRNP2]	gi|189198204|ref|XM_001935405.1|/2e-81/Pyrenophora tritici-repentis Pt-1C-BFP rho-type GTPase-activating protein 2, mRNA	sp|P39083|RGA1_YEAST/2e-27/Rho-type GTPase-activating protein 1 OS=Saccharomyces cerevisiae (strain ATCC 204508 / S288c) GN=RGA1 PE=1 SV=1	maj:MAA_03986/2e-17/RhoGAP domain-containing protein; K08773 RalA-binding protein 1	NA	PTHR23178:SF10/7.7E-99/--	NA	LIM	LIM	-	show details
CL335.Contig8_All	2666	0.01	0.77	6.26679	1e-07	2.64e-07	Up	gi|407921148|gb|EKG14311.1|/0/hypothetical protein MPH_08491 [Macrophomina phaseolina MS6]	gi|189198272|ref|XM_001935439.1|/4e-07/Pyrenophora tritici-repentis Pt-1C-BFP Zn(II)2Cys6 transcription factor, mRNA	sp|Q9UTN0|YII3_SCHPO/1e-09/Uncharacterized transcriptional regulatory protein C139.03 OS=Schizosaccharomyces pombe (strain 972 / ATCC 24843) GN=SPAC139.03 PE=4 SV=1	wic:J056_003711/1e-11/Protein-L-isoaspartate(D-aspartate) O-methyltransferase; K00573 protein-L-isoaspartate(D-aspartate) O-methyltransferase [EC:2.1.1.77]	NA	PTHR31944:SF2/6.8E-100/--	biological_process:GO:0006351//transcription, DNA-templated;molecular_function:GO:0005488//binding;	Zn-clus	Zn_clus	-	show details
CL756.Contig3_All	2704	0.01	0.72	6.16993	2.02e-07	5.22e-07	Up	gi|407920566|gb|EKG13756.1|/0/hypothetical protein MPH_09063 [Macrophomina phaseolina MS6]	NA	NA	pco:PHACADRAFT_158458/4e-06/hypothetical protein; K19475 WAS/WASL-interacting protein	NA	NA	NA	Zn-clus	Zn_clus	-	show details
CL1533.Contig2_All	2284	4.75	333.69	6.13444	0	0	Up	gi|242760253|ref|XP_002339953.1|/1.42959e-106/conserved hypothetical protein [Talaromyces stipitatus ATCC 10500] &gt;gi|218723149|gb|EED22566.1| conserved hypothetical protein [Talaromyces stipitatus ATCC 10500]	NA	sp|O94392|YLV1_SCHPO/1e-07/Uncharacterized transcriptional regulatory protein C2H10.01 OS=Schizosaccharomyces pombe (strain 972 / ATCC 24843) GN=SPAC2H10.01 PE=4 SV=1	NA	NA	PF00172/9.2E-5/Fungal Zn(2)-Cys(6) binuclear cluster domain	NA	Zn-clus	Zn_clus	-	show details
CL490.Contig4_All	1958	0.01	0.7	6.12928	2.72e-05	6.11e-05	Up	gi|615419633|ref|XP_007586237.1|/9.46767e-80/putative bzip transcription factor protein [Neofusicoccum parvum UCRNP2] &gt;gi|485920176|gb|EOD46271.1| putative bzip transcription factor protein [Neofusicoccum parvum UCRNP2]	NA	sp|O74308|YOG2_SCHPO/2e-08/Uncharacterized transcriptional regulatory protein C15D4.02 OS=Schizosaccharomyces pombe (strain 972 / ATCC 24843) GN=SPBC15D4.02 PE=4 SV=3	cal:CaO19.4225/5e-07/LEU3; similar to regulator of genes for branched-chain amino acid synthesis and ammonia assimilation; potential fungal Zn(2)-Cys(6) binuclear cluster domain; K09242 transcriptional regulatory protein LEU3	NA	SM00066/0.0075/GAL4-like Zn(II)2Cys6 (or C6 zinc) binuclear cluster DNA-binding domain	NA	Zn-clus	Zn_clus	-	show details
CL368.Contig4_All	3408	0.01	0.7	6.12928	6.09e-09	1.72e-08	Up	NA	NA	NA	NA	NA	PS50157/10.512/Zinc finger C2H2 type domain profile.	NA	C2H2	zf-C2H2	PHD	show details
CL2449.Contig3_All	2153	0.01	0.66	6.04439	2.72e-05	6.11e-05	Up	gi|407928135|gb|EKG21007.1|/0/Zinc finger C2H2-type protein [Macrophomina phaseolina MS6]	NA	sp|A5DVD6|PAN1_LODEL/4e-12/Actin cytoskeleton-regulatory complex protein PAN1 OS=Lodderomyces elongisporus (strain ATCC 11503 / CBS 2605 / JCM 1781 / NBRC 1676 / NRRL YB-4239) GN=PAN1 PE=3 SV=1	aor:AOR_1_236094/5e-12/AO090120000140; actin associated protein Wsp1; K05747 Wiskott-Aldrich syndrome protein	Rv3876/1e-06/---	PF13894/3.4E-4/C2H2-type zinc finger	NA	C2H2	zf-C2H2	PHD	show details
CL992.Contig5_All	5387	0.3	18.19	5.92204	0	1.47e-306	Up	gi|407928987|gb|EKG21826.1|/0/hypothetical protein MPH_00746 [Macrophomina phaseolina MS6]	gi|302421495|ref|XM_003008532.1|/3e-15/Verticillium albo-atrum VaMs.102 malonyl CoA-acyl carrier protein transacylase, mRNA	sp|O13698|FABD_SCHPO/2e-19/Malonyl CoA-acyl carrier protein transacylase, mitochondrial OS=Schizosaccharomyces pombe (strain 972 / ATCC 24843) GN=mct1 PE=3 SV=1	mbe:MBM_05029/3e-133/malonyl CoA-acyl carrier protein transacylase; K00645 [acyl-carrier-protein] S-malonyltransferase [EC:2.3.1.39]	BS_fabD/6e-38/---	PF00132/2.2E-6/Bacterial transferase hexapeptide (six repeats)	biological_process:GO:0008152//metabolic process;molecular_function:GO:0016740//transferase activity;	Zn-clus	Zn_clus	-	show details
Unigene971_All	4616	0.01	0.54	5.75489	3.02e-09	8.7e-09	Up	gi|407924254|gb|EKG17308.1|/0/hypothetical protein MPH_05518 [Macrophomina phaseolina MS6]	gi|50547138|ref|XM_501039.1|/2e-16/Yarrowia lipolytica YALI0B18018p (YALI0B18018g) mRNA, complete cds	sp|P40467|ASG1_YEAST/5e-105/Activator of stress genes 1 OS=Saccharomyces cerevisiae (strain ATCC 204508 / S288c) GN=ASG1 PE=1 SV=1	maj:MAA_08096/2e-24/lactose regulatory protein LAC9; K09241 transcriptional regulatory protein GAL4	NA	SM00906/4.2E-11/Fungal specific transcription factor domain	NA	Zn-clus	Zn_clus	-	show details
CL4534.Contig1_All	1555	0.57	30.52	5.74265	2.8e-143	8.21e-142	Up	gi|407917107|gb|EKG10429.1|/0/hypothetical protein MPH_12528 [Macrophomina phaseolina MS6]	NA	NA	NA	NA	PF00172/2.4E-6/Fungal Zn(2)-Cys(6) binuclear cluster domain	NA	Zn-clus	Zn_clus	-	show details
CL4711.Contig1_All	1657	1.64	82.37	5.65035	0	0	Up	gi|615423479|ref|XP_007587460.1|/1.28142e-159/putative membrane-tethered transcription factor protein [Neofusicoccum parvum UCRNP2] &gt;gi|485918437|gb|EOD45101.1| putative membrane-tethered transcription factor protein [Neofusicoccum parvum UCRNP2]	NA	sp|Q9UUD1|SREBP_SCHPO/2e-11/Sterol regulatory element-binding protein 1 OS=Schizosaccharomyces pombe (strain 972 / ATCC 24843) GN=sre1 PE=1 SV=1	sce:YIR019C/6e-09/FLO11, MUC1, STA4; Flo11p; K01178 glucoamylase [EC:3.2.1.3]	Rv3876/1e-08/---	PF00010/1.2E-12/Helix-loop-helix DNA-binding domain	NA	bHLH	HLH	-	show details
CL1832.Contig3_All	2251	0.01	0.5	5.64386	0.000222342	0.000461845	Up	gi|407922014|gb|EKG15143.1|/4.45482e-153/Transcription factor fungi [Macrophomina phaseolina MS6]	NA	sp|O59741|YN25_SCHPO/5e-07/Uncharacterized transcriptional regulatory protein C530.05 OS=Schizosaccharomyces pombe (strain 972 / ATCC 24843) GN=SPBC530.05 PE=4 SV=2	NA	NA	PTHR31944/1.4E-21/--	NA	Zn-clus	Zn_clus	-	show details
CL3467.Contig4_All	5234	0.01	0.48	5.58496	3.02e-09	8.7e-09	Up	gi|407921668|gb|EKG14809.1|/0/SANT domain DNA binding protein [Macrophomina phaseolina MS6]	NA	sp|Q4WP03|EAF1_ASPFU/0.0/Chromatin modification-related protein eaf1 OS=Neosartorya fumigata (strain ATCC MYA-4609 / Af293 / CBS 101355 / FGSC A1100) GN=eaf1 PE=3 SV=1	afv:AFLA_112290/0.0/MYB and HSA domain protein; K11397 chromatin modification-related protein VID21	RSp0884/2e-09/---	PF13921/2.2E-10/Myb-like DNA-binding domain	NA	MYB	Myb_DNA-binding	ARID,Response_reg,SNF2_N	show details
Unigene4992_All	2772	1.32	56.61	5.42245	0	0	Up	gi|380480470|emb|CCF42417.1|/4.24492e-124/hypothetical protein CH063_02828 [Colletotrichum higginsianum]	gi|398559995|gb|JN613321.1|/1e-16/Claviceps paspali Rho guanyl nucleotide exchange factor (romB), valacyclovir hydrolase (valH), P450 monooxygenase (idtQ), P450 monooxygenase (idtP), aromatic prenyl transferase (idtF), geranylgeranyl diphosphate synthase (idtG), IdtB (idtB), prenyl transferase (idtC), and IdtS (idtS) genes, complete cds	sp|P24322|GGPPS_NEUCR/1e-97/Geranylgeranyl pyrophosphate synthase OS=Neurospora crassa (strain ATCC 24698 / 74-OR23-1A / CBS 708.71 / DSM 1257 / FGSC 987) GN=al-3 PE=2 SV=2	fgr:FGSG_04591/2e-120/geranylgeranyl pyrophosphate synthetase; K00804 geranylgeranyl diphosphate synthase, type III [EC:2.5.1.1 2.5.1.10 2.5.1.29]	YPL069c/1e-58/---	PF00172/1.5E-5/Fungal Zn(2)-Cys(6) binuclear cluster domain	NA	Zn-clus	Zn_clus	-	show details
CL1129.Contig5_All	5022	0.01	0.42	5.39232	4.98e-08	1.34e-07	Up	gi|407921487|gb|EKG14629.1|/0/hypothetical protein MPH_08102 [Macrophomina phaseolina MS6]	NA	sp|Q96WV4|YHU5_SCHPO/2e-27/UPF0641 membrane protein PJ4664.05 OS=Schizosaccharomyces pombe (strain 972 / ATCC 24843) GN=SPBPJ4664.05 PE=3 SV=2	sce:YIR019C/1e-13/FLO11, MUC1, STA4; Flo11p; K01178 glucoamylase [EC:3.2.1.3]	YDL140c/1e-09/---	PS50048/8.995/Zn(2)-C6 fungal-type DNA-binding domain profile.	NA	Zn-clus	Zn_clus	-	show details
CL4665.Contig2_All	1724	0.31	11.1	5.16215	4.02e-56	4.25e-55	Up	gi|407917294|gb|EKG10614.1|/4.09078e-165/hypothetical protein MPH_12285 [Macrophomina phaseolina MS6]	gi|396483732|ref|XM_003841728.1|/4e-09/Leptosphaeria maculans JN3 similar to C6 transcription factor (Fcr1) (LEMA_P097060.1) mRNA, complete cds	sp|O93870|FCR1_CANAX/5e-13/Fluconazole resistance protein 1 OS=Candida albicans GN=FCR1 PE=4 SV=1	sce:YIR019C/1e-08/FLO11, MUC1, STA4; Flo11p; K01178 glucoamylase [EC:3.2.1.3]	NA	PTHR31001:SF9/1.6E-49/--	NA	Zn-clus	Zn_clus	-	show details
CL573.Contig5_All	3607	0.01	0.28	4.80735	0.000447894	0.000903001	Up	gi|407929373|gb|EKG22204.1|/0/Zinc finger C2H2-type protein [Macrophomina phaseolina MS6]	gi|189203854|ref|XM_001938228.1|/7e-28/Pyrenophora tritici-repentis Pt-1C-BFP zinc finger transcription factor ace1, mRNA	sp|Q9P8W3|ACE1_HYPJE/9e-113/Zinc finger transcription factor ace1 OS=Hypocrea jecorina GN=ace1 PE=4 SV=1	sce:YIR019C/2e-15/FLO11, MUC1, STA4; Flo11p; K01178 glucoamylase [EC:3.2.1.3]	NA	SM00355/9.7/zinc finger	NA	C2H2	zf-C2H2	PHD	show details
CL1353.Contig4_All	1305	0.08	2.22	4.79442	6.33e-09	1.79e-08	Up	NA	NA	NA	NA	NA	PS50157/8.683/Zinc finger C2H2 type domain profile.	NA	C2H2	zf-C2H2	PHD	show details
CL573.Contig1_All	3734	3.75	99.49	4.72959	0	0	Up	gi|407929373|gb|EKG22204.1|/0/Zinc finger C2H2-type protein [Macrophomina phaseolina MS6]	gi|189203854|ref|XM_001938228.1|/7e-28/Pyrenophora tritici-repentis Pt-1C-BFP zinc finger transcription factor ace1, mRNA	sp|Q9P8W3|ACE1_HYPJE/2e-116/Zinc finger transcription factor ace1 OS=Hypocrea jecorina GN=ace1 PE=4 SV=1	sce:YIR019C/2e-16/FLO11, MUC1, STA4; Flo11p; K01178 glucoamylase [EC:3.2.1.3]	NA	PTHR14596:SF26/1.0E-164/--	NA	C2H2	zf-C2H2	PHD	show details
Unigene3991_All	1409	0.13	2.76	4.40808	2.27e-11	7.26e-11	Up	gi|315056093|ref|XP_003177421.1|/3.79872e-45/hypothetical protein MGYG_01497 [Microsporum gypseum CBS 118893] &gt;gi|311339267|gb|EFQ98469.1| hypothetical protein MGYG_01497 [Microsporum gypseum CBS 118893]	NA	sp|Q96WN6|ACE2_HYPJE/8e-07/Transcription factor ACEII OS=Hypocrea jecorina GN=ace2 PE=4 SV=1	NA	NA	PF00172/6.8E-6/Fungal Zn(2)-Cys(6) binuclear cluster domain	NA	Zn-clus	Zn_clus	-	show details
CL1789.Contig3_All	2087	0.53	10.9	4.36219	8.85e-62	1.03e-60	Up	gi|407924126|gb|EKG17184.1|/1.52979e-83/Zinc finger C2H2-type protein [Macrophomina phaseolina MS6]	NA	sp|Q03081|MET31_YEAST/3e-07/Transcriptional regulator MET31 OS=Saccharomyces cerevisiae (strain ATCC 204508 / S288c) GN=MET31 PE=1 SV=1	ttt:THITE_2068603/6e-06/STE like transcription factor; K11215 transcription factor STE12	NA	PS50157/12.861/Zinc finger C2H2 type domain profile.	NA	C2H2	zf-C2H2	PHD	show details
CL63.Contig2_All	1962	0.33	6.76	4.35649	3.21e-36	2.28e-35	Up	gi|667830196|ref|XP_007779267.1|/1.20838e-50/hypothetical protein W97_03179 [Coniosporium apollinis CBS 100218] &gt;gi|494826934|gb|EON63950.1| hypothetical protein W97_03179 [Coniosporium apollinis CBS 100218]	NA	sp|P39933|TF3A_YEAST/2e-07/Transcription factor IIIA OS=Saccharomyces cerevisiae (strain ATCC 204508 / S288c) GN=PZF1 PE=1 SV=1	NA	NA	PS00028/-/Zinc finger C2H2 type domain signature.	NA	C2H2	zf-C2H2	PHD	show details
CL45.Contig23_All	5321	0.05	0.92	4.20163	4.24e-14	1.53e-13	Up	gi|407916779|gb|EKG10109.1|/0/hypothetical protein MPH_12708 [Macrophomina phaseolina MS6]	NA	sp|O14129|RAD55_SCHPO/8e-14/DNA repair protein rhp55 OS=Schizosaccharomyces pombe (strain 972 / ATCC 24843) GN=rhp55 PE=1 SV=1	cci:CC1G_15535/2e-10/Setd1a protein; K11422 histone-lysine N-methyltransferase SETD1 [EC:2.1.1.43]	SPAC3C7.03c/2e-13/---	SM00066/2.6E-7/GAL4-like Zn(II)2Cys6 (or C6 zinc) binuclear cluster DNA-binding domain	NA	Zn-clus	Zn_clus	-	show details
Unigene4937_All	1267	0.21	3.73	4.15071	5.67e-13	1.95e-12	Up	gi|407926651|gb|EKG19617.1|/3.9637e-75/hypothetical protein MPH_03093 [Macrophomina phaseolina MS6]	NA	sp|P52957|AFLR_EMENI/6e-09/Sterigmatocystin biosynthesis regulatory protein OS=Emericella nidulans (strain FGSC A4 / ATCC 38163 / CBS 112.46 / NRRL 194 / M139) GN=aflR PE=3 SV=2	NA	NA	PS00463/-/Zn(2)-C6 fungal-type DNA-binding domain signature.	NA	Zn-clus	Zn_clus	-	show details
Unigene156_All	1965	2.15	36.89	4.10082	2.49e-183	9.66e-182	Up	gi|115491573|ref|XP_001210414.1|/7.65129e-29/predicted protein [Aspergillus terreus NIH2624] &gt;gi|114197274|gb|EAU38974.1| predicted protein [Aspergillus terreus NIH2624]	NA	sp|O94317|YH5D_SCHPO/9e-07/Uncharacterized serine-rich protein C215.13 OS=Schizosaccharomyces pombe (strain 972 / ATCC 24843) GN=SPBC215.13 PE=1 SV=1	dsq:DICSQDRAFT_155314/2e-06/hypothetical protein; K19475 WAS/WASL-interacting protein	NA	SM00066/0.0010/GAL4-like Zn(II)2Cys6 (or C6 zinc) binuclear cluster DNA-binding domain	NA	Zn-clus	Zn_clus	-	show details
CL756.Contig8_All	3278	0.05	0.82	4.03562	1.24e-08	3.43e-08	Up	gi|407920566|gb|EKG13756.1|/0/hypothetical protein MPH_09063 [Macrophomina phaseolina MS6]	NA	NA	NA	NA	NA	NA	Zn-clus	Zn_clus	-	show details
CL45.Contig6_All	4918	0.14	2.18	3.96083	5.93e-28	3.4e-27	Up	gi|407916779|gb|EKG10109.1|/0/hypothetical protein MPH_12708 [Macrophomina phaseolina MS6]	NA	sp|A1C7P9|XLNR_ASPCL/4e-12/Xylanolytic transcriptional activator xlnR OS=Aspergillus clavatus (strain ATCC 1007 / CBS 513.65 / DSM 816 / NCTC 3887 / NRRL 1) GN=xlnR PE=3 SV=2	cci:CC1G_15535/2e-10/Setd1a protein; K11422 histone-lysine N-methyltransferase SETD1 [EC:2.1.1.43]	Rv3876/6e-06/---	SM00066/2.6E-7/GAL4-like Zn(II)2Cys6 (or C6 zinc) binuclear cluster DNA-binding domain	NA	Zn-clus	Zn_clus	-	show details
Unigene3159_All	1409	0.19	2.57	3.7577	1.23e-09	3.61e-09	Up	gi|407925377|gb|EKG18389.1|/1.25873e-56/hypothetical protein MPH_04390 [Macrophomina phaseolina MS6]	NA	sp|P52957|AFLR_EMENI/2e-07/Sterigmatocystin biosynthesis regulatory protein OS=Emericella nidulans (strain FGSC A4 / ATCC 38163 / CBS 112.46 / NRRL 194 / M139) GN=aflR PE=3 SV=2	NA	NA	PS50048/9.193/Zn(2)-C6 fungal-type DNA-binding domain profile.	NA	Zn-clus	Zn_clus	-	show details
CL3040.Contig1_All	2699	0.99	13.12	3.7282	2.09e-85	3.42e-84	Up	gi|615403132|ref|XP_007580962.1|/0/putative rna polymerase ii transcription factor protein [Neofusicoccum parvum UCRNP2] &gt;gi|485927615|gb|EOD51572.1| putative rna polymerase ii transcription factor protein [Neofusicoccum parvum UCRNP2]	gi|396492720|ref|XM_003843818.1|/2e-08/Leptosphaeria maculans JN3 similar to RNA polymerase II transcription factor (LEMA_P015170.1) mRNA, complete cds	sp|O13745|TFB1_SCHPO/2e-48/RNA polymerase II transcription factor B subunit 1 OS=Schizosaccharomyces pombe (strain 972 / ATCC 24843) GN=tfb1 PE=1 SV=2	aor:AOR_1_1872154/1e-121/AO090003001052; RNA polymerase II transcription factor; K03141 transcription initiation factor TFIIH subunit 1	DR0479/2e-07/---	PTHR12856/3.1E-86/--	NA	BSD	BSD	-	show details
CL77.Contig19_All	4862	0.42	5.4	3.6845	4.39e-64	5.27e-63	Up	gi|667840793|ref|XP_007784564.1|/0/hypothetical protein W97_08507 [Coniosporium apollinis CBS 100218] &gt;gi|494833211|gb|EON69247.1| hypothetical protein W97_08507 [Coniosporium apollinis CBS 100218]	gi|189198204|ref|XM_001935405.1|/5e-85/Pyrenophora tritici-repentis Pt-1C-BFP rho-type GTPase-activating protein 2, mRNA	sp|O74360|RGA4_SCHPO/2e-34/Probable Rho-type GTPase-activating protein 4 OS=Schizosaccharomyces pombe (strain 972 / ATCC 24843) GN=rga4 PE=1 SV=2	maj:MAA_03986/4e-19/RhoGAP domain-containing protein; K08773 RalA-binding protein 1	NA	PF00412/2.7E-9/LIM domain	NA	LIM	LIM	-	show details
CL4709.Contig2_All	2556	4	51.23	3.67892	2e-306	1.46e-304	Up	gi|407929118|gb|EKG21957.1|/1.66933e-143/hypothetical protein MPH_00878 [Macrophomina phaseolina MS6]	NA	sp|Q9UT46|MOC3_SCHPO/7e-08/Transcriptional regulatory protein moc3 OS=Schizosaccharomyces pombe (strain 972 / ATCC 24843) GN=moc3 PE=1 SV=4	mgr:MGG_14816/3e-07/hypothetical protein; K09246 arginine metabolism regulation protein II	NA	PTHR12526/5.0E-14/--	NA	Zn-clus	Zn_clus	-	show details
CL77.Contig20_All	4811	0.37	4.61	3.63917	8.14e-54	8.24e-53	Up	gi|667840793|ref|XP_007784564.1|/0/hypothetical protein W97_08507 [Coniosporium apollinis CBS 100218] &gt;gi|494833211|gb|EON69247.1| hypothetical protein W97_08507 [Coniosporium apollinis CBS 100218]	gi|189198204|ref|XM_001935405.1|/5e-85/Pyrenophora tritici-repentis Pt-1C-BFP rho-type GTPase-activating protein 2, mRNA	sp|Q06407|RGA2_YEAST/2e-52/Rho-type GTPase-activating protein 2 OS=Saccharomyces cerevisiae (strain ATCC 204508 / S288c) GN=RGA2 PE=1 SV=1	maj:MAA_03986/4e-19/RhoGAP domain-containing protein; K08773 RalA-binding protein 1	NA	SM00132/9.1E-7/Zinc-binding domain present in Lin-11, Isl-1, Mec-3.	NA	LIM	LIM	-	show details
CL4101.Contig3_All	3665	0.65	7.91	3.60517	6.74e-69	8.75e-68	Up	gi|407928723|gb|EKG21573.1|/0/Zinc finger C2H2-type protein [Macrophomina phaseolina MS6]	gi|323149311|gb|GU943875.1|/3e-39/Macrophomina phaseolina clone 87 microsatellite sequence	sp|Q9Y815|RSV2_SCHPO/8e-18/Zinc finger protein rsv2 OS=Schizosaccharomyces pombe (strain 972 / ATCC 24843) GN=rsv2 PE=4 SV=1	cot:CORT_0B08130/7e-17/Rpn4 protein; K03034 26S proteasome regulatory subunit N4	NA	PS50157/8.933/Zinc finger C2H2 type domain profile.	NA	C2H2	zf-C2H2	PHD	show details
CL1455.Contig2_All	4104	1.45	17.03	3.55395	5.52e-162	1.89e-160	Up	gi|407927657|gb|EKG20544.1|/0/hypothetical protein MPH_02071 [Macrophomina phaseolina MS6]	gi|517318535|emb|HF679028.1|/2e-12/Fusarium fujikuroi IMI 58289 draft genome, chromosome FFUJ_chr06	sp|Q9UUD1|SREBP_SCHPO/1e-44/Sterol regulatory element-binding protein 1 OS=Schizosaccharomyces pombe (strain 972 / ATCC 24843) GN=sre1 PE=1 SV=1	cten:CANTEDRAFT_112975/7e-13/HLH-domain-containing protein; K09074 fungal twist-like factor	NA	SM00353/3.3E-13/helix loop helix domain	NA	bHLH	HLH	-	show details
CL1060.Contig4_All	4277	0.6	6.68	3.47681	3.24e-66	4.05e-65	Up	gi|407918860|gb|EKG12122.1|/0/hypothetical protein MPH_10752 [Macrophomina phaseolina MS6]	gi|169611097|ref|XM_001798915.1|/6e-10/Phaeosphaeria nodorum SN15 hypothetical protein partial mRNA	sp|P08640|MUC1_YEAST/1e-18/Flocculation protein FLO11 OS=Saccharomyces cerevisiae (strain ATCC 204508 / S288c) GN=MUC1 PE=1 SV=2	maw:MAC_08169/3e-39/RAS small monomeric GTPase Rab6; K07893 Ras-related protein Rab-6A	DR2133/3e-07/---	SM00066/2.5E-5/GAL4-like Zn(II)2Cys6 (or C6 zinc) binuclear cluster DNA-binding domain	NA	Zn-clus	Zn_clus	-	show details
CL2918.Contig1_All	1442	1.26	13.38	3.40858	8.52e-43	6.97e-42	Up	gi|407916031|gb|EKG09479.1|/1.10529e-156/Zinc finger C2H2-type protein [Macrophomina phaseolina MS6]	NA	sp|P47043|ZAP1_YEAST/3e-08/Zinc-responsive transcriptional regulator ZAP1 OS=Saccharomyces cerevisiae (strain ATCC 204508 / S288c) GN=ZAP1 PE=1 SV=1	NA	ECU03g0790/3e-06/---	PS00028/-/Zinc finger C2H2 type domain signature.	NA	C2H2	zf-C2H2	PHD	show details
CL45.Contig2_All	4844	0.13	1.38	3.40808	3.1e-16	1.21e-15	Up	gi|407916779|gb|EKG10109.1|/0/hypothetical protein MPH_12708 [Macrophomina phaseolina MS6]	NA	sp|A1C7P9|XLNR_ASPCL/4e-12/Xylanolytic transcriptional activator xlnR OS=Aspergillus clavatus (strain ATCC 1007 / CBS 513.65 / DSM 816 / NCTC 3887 / NRRL 1) GN=xlnR PE=3 SV=2	cci:CC1G_15535/2e-10/Setd1a protein; K11422 histone-lysine N-methyltransferase SETD1 [EC:2.1.1.43]	Rv3876/6e-06/---	SM00066/2.6E-7/GAL4-like Zn(II)2Cys6 (or C6 zinc) binuclear cluster DNA-binding domain	NA	Zn-clus	Zn_clus	-	show details
CL1353.Contig5_All	1242	0.55	5.82	3.40352	4.87e-17	1.97e-16	Up	NA	NA	NA	dha:DEHA2B03586g/9e-06/DEHA2B03586p; K09467 zinc-finger protein CreA/MIG	NA	PS50157/8.683/Zinc finger C2H2 type domain profile.	NA	C2H2	zf-C2H2	PHD	show details
CL2192.Contig5_All	1927	0.99	10.45	3.39993	3.2e-45	2.75e-44	Up	gi|615403674|ref|XP_007581135.1|/8.76494e-163/putative c2h2 conidiation transcription factor protein [Neofusicoccum parvum UCRNP2] &gt;gi|485927327|gb|EOD51392.1| putative c2h2 conidiation transcription factor protein [Neofusicoccum parvum UCRNP2]	gi|396474549|ref|NW_003533866.1|/6e-36/Leptosphaeria maculans JN3 SuperContig_2_v2 >gi|312215239|emb|FP929127.1| Leptosphaeria maculans JN3 lm_SuperContig_2_v2 genomic supercontig, whole genome, isolate v23.1.3	sp|Q5A5M7|RBR3_CANAL/2e-09/Cell wall protein RBR3 OS=Candida albicans (strain SC5314 / ATCC MYA-2876) GN=RBR3 PE=1 SV=2	maw:MAC_00912/2e-07/WASP-like pretein las17p; K05747 Wiskott-Aldrich syndrome protein	NA	PS00028/-/Zinc finger C2H2 type domain signature.	NA	C2H2	zf-C2H2	PHD	show details
Unigene2421_All	3024	4.54	46.53	3.3574	2e-305	1.44e-303	Up	gi|407923578|gb|EKG16647.1|/0/Zinc finger C2H2-type/integrase DNA-binding protein [Macrophomina phaseolina MS6]	gi|389639245|ref|XM_003717208.1|/3e-20/Magnaporthe oryzae 70-15 C2H2 type zinc finger domain-containing protein (MGG_06328) mRNA, complete cds	sp|P21192|ACE2_YEAST/1e-10/Metallothionein expression activator OS=Saccharomyces cerevisiae (strain ATCC 204508 / S288c) GN=ACE2 PE=1 SV=1	sce:YLR131C/1e-09/ACE2; DNA-binding transcription factor ACE2; K09238 metallothionein expression activator	YDR146c/4e-08/---	SM00355/11.0/zinc finger	NA	C2H2	zf-C2H2	PHD	show details
CL624.Contig6_All	4137	1.29	13.17	3.35181	1.55e-120	3.77e-119	Up	gi|407925269|gb|EKG18284.1|/0/hypothetical protein MPH_04479 [Macrophomina phaseolina MS6]	gi|28949955|emb|BX294009.1|/2e-10/Neurospora crassa DNA linkage group V Cosmid contig 64C2	sp|P08640|MUC1_YEAST/5e-11/Flocculation protein FLO11 OS=Saccharomyces cerevisiae (strain ATCC 204508 / S288c) GN=MUC1 PE=1 SV=2	sce:YIR019C/5e-10/FLO11, MUC1, STA4; Flo11p; K01178 glucoamylase [EC:3.2.1.3]	mlr0279/4e-40/---	PF11905/2.6E-16/Domain of unknown function (DUF3425)	NA	Zn-clus	Zn_clus	-	show details
CL3576.Contig2_All	1988	2.25	22.21	3.30321	2.7e-94	4.94e-93	Up	gi|667721033|gb|KFA63300.1|/1.799e-53/hypothetical protein S40285_07630 [Stachybotrys chlorohalonata IBT 40285]	gi|259149327|emb|FN394216.1|/1e-12/Saccharomyces cerevisiae EC1118 chromosome XV, EC1118_1O4 genomic scaffold, whole genome shotgun sequence	sp|P22035|BAS1_YEAST/4e-13/Myb-like DNA-binding protein BAS1 OS=Saccharomyces cerevisiae (strain ATCC 204508 / S288c) GN=BAS1 PE=1 SV=1	yli:YALI0B13992g/2e-20/YALI0B13992p; K09423 Myb-like DNA-binding protein BAS1	YKR099w/9e-13/---	NA	NA	MYB	Myb_DNA-binding	ARID,Response_reg,SNF2_N	show details
CL2361.Contig2_All	4131	0.39	3.66	3.2303	9.94e-34	6.62e-33	Up	gi|407928747|gb|EKG21597.1|/1.57661e-125/hypothetical protein MPH_01105 [Macrophomina phaseolina MS6]	NA	sp|P28349|NIT4_NEUCR/7e-82/Nitrogen assimilation transcription factor nit-4 OS=Neurospora crassa (strain ATCC 24698 / 74-OR23-1A / CBS 708.71 / DSM 1257 / FGSC 987) GN=nit-4 PE=4 SV=2	act:ACLA_034710/1e-09/fungal specific transcription factor domain protein; K09241 transcriptional regulatory protein GAL4	NA	PF04082/6.5E-28/Fungal specific transcription factor domain	NA	Zn-clus	Zn_clus	-	show details
CL2775.Contig2_All	2764	0.6	5.58	3.21723	1.55e-33	1.03e-32	Up	gi|615400925|ref|XP_007580257.1|/2.17681e-112/putative c6 zinc finger domain protein [Neofusicoccum parvum UCRNP2] &gt;gi|485928576|gb|EOD52273.1| putative c6 zinc finger domain protein [Neofusicoccum parvum UCRNP2]	NA	sp|O59830|YCUA_SCHPO/1e-12/Uncharacterized transcriptional regulatory protein C965.10 OS=Schizosaccharomyces pombe (strain 972 / ATCC 24843) GN=SPCC965.10 PE=4 SV=1	yli:YALI0D20394g/5e-11/YALI0D20394p; K09245 transcriptional activator protein UGA3	NA	PS00463/-/Zn(2)-C6 fungal-type DNA-binding domain signature.	NA	Zn-clus	Zn_clus	-	show details
CL1353.Contig7_All	1435	0.28	2.6	3.21501	3.87e-09	1.11e-08	Up	NA	NA	NA	NA	NA	PS50157/8.683/Zinc finger C2H2 type domain profile.	NA	C2H2	zf-C2H2	PHD	show details
CL2599.Contig1_All	2477	0.71	6.11	3.10528	8.22e-32	5.18e-31	Up	gi|407923747|gb|EKG16812.1|/0/hypothetical protein MPH_06015 [Macrophomina phaseolina MS6]	gi|389624982|ref|XM_003710097.1|/4e-10/Magnaporthe oryzae 70-15 fungal specific transcription factor domain-containing protein (MGG_10529) mRNA, complete cds	sp|P49413|UAY_EMENI/1e-26/Positive regulator of purine utilization OS=Emericella nidulans (strain FGSC A4 / ATCC 38163 / CBS 112.46 / NRRL 194 / M139) GN=uaY PE=4 SV=2	vda:VDAG_07081/3e-16/lactose regulatory protein LAC9; K09241 transcriptional regulatory protein GAL4	NA	PF04082/1.8E-19/Fungal specific transcription factor domain	biological_process:GO:0006351//transcription, DNA-templated;molecular_function:GO:0005488//binding;	Zn-clus	Zn_clus	-	show details
CL2533.Contig5_All	2069	0.48	4.02	3.06609	7.62e-18	3.17e-17	Up	gi|317027405|ref|XP_001399253.2|/7.58034e-51/hypothetical protein ANI_1_2236024 [Aspergillus niger CBS 513.88]	NA	sp|Q5BGE2|ARAR_EMENI/1e-06/Arabinolytic transcriptional activator araR OS=Emericella nidulans (strain FGSC A4 / ATCC 38163 / CBS 112.46 / NRRL 194 / M139) GN=AN0388 PE=3 SV=1	ang:ANI_1_2484094/4e-07/An11g09590; Zn(II)2Cys6 transcription factor; K09241 transcriptional regulatory protein GAL4	NA	PS50048/9.875/Zn(2)-C6 fungal-type DNA-binding domain profile.	NA	Zn-clus	Zn_clus	-	show details
CL693.Contig2_All	3799	0.81	6.59	3.02428	3.67e-51	3.53e-50	Up	gi|407918620|gb|EKG11889.1|/0/hypothetical protein MPH_10931 [Macrophomina phaseolina MS6]	NA	sp|P22216|RAD53_YEAST/8e-53/Serine/threonine-protein kinase RAD53 OS=Saccharomyces cerevisiae (strain ATCC 204508 / S288c) GN=RAD53 PE=1 SV=1	cten:CANTEDRAFT_127596/1e-52/Pkinase-domain-containing protein; K02831 ser/thr/tyr protein kinase RAD53 [EC:2.7.11.-]	SPAC14C4.03/4e-32/---	PTHR24344:SF20/5.6E-180/--	NA	FHA	FHA	-	show details
CL4249.Contig2_All	3239	0.42	3.39	3.01282	2.23e-23	1.12e-22	Up	gi|407928123|gb|EKG20997.1|/0/hypothetical protein MPH_01696, partial [Macrophomina phaseolina MS6]	gi|189205882|ref|XM_001939241.1|/6e-28/Pyrenophora tritici-repentis Pt-1C-BFP C6 zinc finger domain containing protein, mRNA	sp|Q5A4F3|AHR1_CANAL/1e-13/Adhesion and hyphal regulator 1 OS=Candida albicans (strain SC5314 / ATCC MYA-2876) GN=AHR1 PE=1 SV=1	tre:TRIREDRAFT_44330/4e-10/serine/threonine protein kinase; K18670 dual specificity protein kinase YAK1 [EC:2.7.12.1]	YBR112c/6e-10/---	PF11951/1.9E-8/Fungal specific transcription factor domain	biological_process:GO:0006355//regulation of transcription, DNA-templated;GO:0006366//transcription from RNA polymerase II promoter;	Zn-clus	Zn_clus	-	show details
CL375.Contig2_All	3093	0.57	4.44	2.96153	5.45e-28	3.13e-27	Up	gi|615427446|ref|XP_007588643.1|/0/putative c6 transcription factor protein [Neofusicoccum parvum UCRNP2] &gt;gi|485916640|gb|EOD43888.1| putative c6 transcription factor protein [Neofusicoccum parvum UCRNP2]	gi|347008289|gb|CP003003.1|/3e-08/Myceliophthora thermophila ATCC 42464 chromosome 2, complete sequence	sp|P36598|THI1_SCHPO/4e-19/Thiamine repressible genes regulatory protein thi1 OS=Schizosaccharomyces pombe (strain 972 / ATCC 24843) GN=thi1 PE=1 SV=2	afm:AFUA_3G06740/6e-32/C6 transcription factor (Gal4); K09241 transcriptional regulatory protein GAL4	SPBC28F2.12/8e-12/---	SM00906/1.1E-12/Fungal specific transcription factor domain	NA	Zn-clus	Zn_clus	-	show details
CL1736.Contig1_All	3694	1.05	7.98	2.926	3.27e-58	3.58e-57	Up	gi|407924907|gb|EKG17932.1|/0/hypothetical protein MPH_04881 [Macrophomina phaseolina MS6]	NA	sp|Q9HEC9|SEC16_NEUCR/7e-07/COPII coat assembly protein sec16 OS=Neurospora crassa (strain ATCC 24698 / 74-OR23-1A / CBS 708.71 / DSM 1257 / FGSC 987) GN=sec16 PE=3 SV=1	ani:AN0897.2/8e-10/hypothetical protein; K06287 septum formation protein	NA	PS50888/12.284/Myc-type, basic helix-loop-helix (bHLH) domain profile.	NA	bHLH	HLH	-	show details
CL3953.Contig1_All	1870	0.8	6.01	2.90929	2.42e-22	1.18e-21	Up	gi|380487755|emb|CCF37835.1|/9.77298e-18/hypothetical protein CH063_09074 [Colletotrichum higginsianum]	NA	NA	NA	NA	PS50157/8.933/Zinc finger C2H2 type domain profile.	NA	C2H2	zf-C2H2	PHD	show details
CL310.Contig4_All	1873	0.28	1.86	2.7318	2.42e-07	6.22e-07	Up	gi|407925322|gb|EKG18335.1|/2.31711e-141/hypothetical protein MPH_04417 [Macrophomina phaseolina MS6]	gi|323149776|gb|GU944340.1|/2e-60/Macrophomina phaseolina clone 572 microsatellite sequence	sp|P0CS82|HAP1_YEASX/4e-06/Heme-responsive zinc finger transcription factor HAP1 OS=Saccharomyces cerevisiae GN=HAP1 PE=1 SV=1	aor:AOR_1_568084/1e-06/AO090020000323; Zn(II)2Cys6 transcription factor; K09241 transcriptional regulatory protein GAL4	NA	PS00463/-/Zn(2)-C6 fungal-type DNA-binding domain signature.	NA	Zn-clus	Zn_clus	-	show details
CL1842.Contig1_All	2696	0.5	3.32	2.73118	2.37e-17	9.65e-17	Up	gi|407924365|gb|EKG17417.1|/0/hypothetical protein MPH_05348 [Macrophomina phaseolina MS6]	NA	sp|Q5A7S7|FKH2_CANAL/7e-50/Fork-head transcriptional regulator 2 OS=Candida albicans (strain SC5314 / ATCC MYA-2876) GN=FKH2 PE=2 SV=1	cot:CORT_0A03490/6e-22/Hcm1 protein; K09413 forkhead transcription factor HCM1	YNL068c/6e-48/---	PR00053/9.0E-15/Fork head domain signature	NA	FHA	FHA	-	show details
CL573.Contig3_All	3547	21.59	133.36	2.62689	0	0	Up	gi|407929373|gb|EKG22204.1|/0/Zinc finger C2H2-type protein [Macrophomina phaseolina MS6]	gi|189203854|ref|XM_001938228.1|/7e-28/Pyrenophora tritici-repentis Pt-1C-BFP zinc finger transcription factor ace1, mRNA	sp|Q9P8W3|ACE1_HYPJE/2e-116/Zinc finger transcription factor ace1 OS=Hypocrea jecorina GN=ace1 PE=4 SV=1	sce:YIR019C/2e-16/FLO11, MUC1, STA4; Flo11p; K01178 glucoamylase [EC:3.2.1.3]	NA	PTHR14596/1.0E-164/--	NA	C2H2	zf-C2H2	PHD	show details
CL490.Contig27_All	3974	0.29	1.79	2.62583	1.26e-13	4.47e-13	Up	gi|615419633|ref|XP_007586237.1|/1.37735e-94/putative bzip transcription factor protein [Neofusicoccum parvum UCRNP2] &gt;gi|485920176|gb|EOD46271.1| putative bzip transcription factor protein [Neofusicoccum parvum UCRNP2]	gi|170943976|emb|CU638743.1|/2e-06/Podospora anserina S mat+ genomic DNA chromosome 3, supercontig 2	sp|O74308|YOG2_SCHPO/4e-08/Uncharacterized transcriptional regulatory protein C15D4.02 OS=Schizosaccharomyces pombe (strain 972 / ATCC 24843) GN=SPBC15D4.02 PE=4 SV=3	cal:CaO19.4225/1e-06/LEU3; similar to regulator of genes for branched-chain amino acid synthesis and ammonia assimilation; potential fungal Zn(2)-Cys(6) binuclear cluster domain; K09242 transcriptional regulatory protein LEU3	NA	PTHR31313:SF6/2.2E-15/--	NA	Zn-clus	Zn_clus	-	show details
CL3576.Contig3_All	1924	2.28	13.96	2.61419	7.64e-46	6.64e-45	Up	gi|667721033|gb|KFA63300.1|/2.51155e-58/hypothetical protein S40285_07630 [Stachybotrys chlorohalonata IBT 40285]	gi|169411996|gb|EU502626.1|/5e-21/Pleurotus ostreatus clone POCM-160 SSR marker genomic sequence	sp|P22035|BAS1_YEAST/1e-14/Myb-like DNA-binding protein BAS1 OS=Saccharomyces cerevisiae (strain ATCC 204508 / S288c) GN=BAS1 PE=1 SV=1	yli:YALI0B13992g/2e-23/YALI0B13992p; K09423 Myb-like DNA-binding protein BAS1	YKR099w/3e-14/---	NA	molecular_function:GO:0003677//DNA binding;GO:0003682//chromatin binding;	MYB	Myb_DNA-binding	ARID,Response_reg,SNF2_N	show details
CL2874.Contig1_All	2905	0.35	2.1	2.58496	7.71e-12	2.52e-11	Up	gi|407917440|gb|EKG10748.1|/1.15888e-71/hypothetical protein MPH_12131 [Macrophomina phaseolina MS6]	NA	NA	NA	NA	PF13894/0.025/C2H2-type zinc finger	NA	C2H2	zf-C2H2	PHD	show details
CL3354.Contig1_All	2534	0.76	4.56	2.58496	2.01e-20	9.16e-20	Up	gi|407923490|gb|EKG16561.1|/0/hypothetical protein MPH_06337 [Macrophomina phaseolina MS6]	gi|303314388|ref|XM_003067157.1|/2e-12/Coccidioides posadasii C735 delta SOWgp FHA domain containing protein, mRNA	sp|A6ZRW7|DMA2_YEAS7/2e-56/E3 ubiquitin-protein ligase DMA2 OS=Saccharomyces cerevisiae (strain YJM789) GN=DMA2 PE=3 SV=1	yli:YALI0B22110g/1e-11/YALI0B22110p; K05747 Wiskott-Aldrich syndrome protein	YNL116w/5e-56/---	PS50089/11.132/Zinc finger RING-type profile.	NA	FHA	FHA	-	show details
CL1651.Contig11_All	3419	0.36	2.09	2.53743	4.43e-13	1.53e-12	Up	gi|407916551|gb|EKG09917.1|/0/hypothetical protein MPH_13007 [Macrophomina phaseolina MS6]	NA	sp|Q5A5M7|RBR3_CANAL/3e-10/Cell wall protein RBR3 OS=Candida albicans (strain SC5314 / ATCC MYA-2876) GN=RBR3 PE=1 SV=2	afv:AFLA_134910/6e-14/F-box and WD repeat-containing protein; K03361 F-box and WD-40 domain protein CDC4	NA	SM00066/6.0E-7/GAL4-like Zn(II)2Cys6 (or C6 zinc) binuclear cluster DNA-binding domain	NA	Zn-clus	Zn_clus	-	show details
CL5351.Contig2_All	2203	14.45	82.27	2.5093	3.43e-288	2.31e-286	Up	gi|629637792|ref|XP_007787542.1|/3.1156e-34/hypothetical protein EPUS_07798 [Endocarpon pusillum Z07020] &gt;gi|539439574|gb|ERF75109.1| hypothetical protein EPUS_07798 [Endocarpon pusillum Z07020]	NA	NA	NA	NA	SM00355/18.0/zinc finger	NA	C2H2	zf-C2H2	PHD	show details
CL2597.Contig3_All	2733	2.85	16.11	2.49892	1.18e-71	1.59e-70	Up	gi|407929376|gb|EKG22206.1|/0/Zinc finger CCCH-type protein [Macrophomina phaseolina MS6]	gi|323149574|gb|GU944138.1|/6e-40/Macrophomina phaseolina clone 356 microsatellite sequence	NA	NA	NA	PS50103/9.817/Zinc finger C3H1-type profile.	molecular_function:GO:0005488//binding;	C3H	zf-CCCH	PHD,SNF2_N,zf-C2H2	show details
CL5351.Contig1_All	2150	16.21	91.06	2.48993	0	1.46e-306	Up	gi|629637792|ref|XP_007787542.1|/3.02119e-34/hypothetical protein EPUS_07798 [Endocarpon pusillum Z07020] &gt;gi|539439574|gb|ERF75109.1| hypothetical protein EPUS_07798 [Endocarpon pusillum Z07020]	NA	NA	NA	NA	SM00355/18.0/zinc finger	NA	C2H2	zf-C2H2	PHD	show details
CL45.Contig12_All	5170	0.26	1.44	2.46949	1.69e-13	5.93e-13	Up	gi|407916779|gb|EKG10109.1|/0/hypothetical protein MPH_12708 [Macrophomina phaseolina MS6]	NA	sp|O14129|RAD55_SCHPO/2e-13/DNA repair protein rhp55 OS=Schizosaccharomyces pombe (strain 972 / ATCC 24843) GN=rhp55 PE=1 SV=1	cci:CC1G_15535/2e-10/Setd1a protein; K11422 histone-lysine N-methyltransferase SETD1 [EC:2.1.1.43]	SPAC3C7.03c/5e-13/---	SM00066/2.6E-7/GAL4-like Zn(II)2Cys6 (or C6 zinc) binuclear cluster DNA-binding domain	NA	Zn-clus	Zn_clus	-	show details
CL3474.Contig6_All	2295	2.2	12.16	2.46657	2.04e-45	1.76e-44	Up	gi|407917444|gb|EKG10752.1|/8.86703e-165/hypothetical protein MPH_12135 [Macrophomina phaseolina MS6]	gi|396474549|ref|NW_003533866.1|/1e-06/Leptosphaeria maculans JN3 SuperContig_2_v2 >gi|312215239|emb|FP929127.1| Leptosphaeria maculans JN3 lm_SuperContig_2_v2 genomic supercontig, whole genome, isolate v23.1.3	sp|P32583|SRP40_YEAST/6e-10/Suppressor protein SRP40 OS=Saccharomyces cerevisiae (strain ATCC 204508 / S288c) GN=SRP40 PE=1 SV=2	pbl:PAAG_03418/2e-10/mitochondrial precursor proteins import receptor; K17768 mitochondrial import receptor subunit TOM70	NA	SM00240/3.5E-6/Forkhead associated domain	NA	FHA	FHA	-	show details
CL45.Contig10_All	5000	0.13	0.71	2.44931	4.87e-07	1.23e-06	Up	gi|407916779|gb|EKG10109.1|/0/hypothetical protein MPH_12708 [Macrophomina phaseolina MS6]	NA	sp|O14129|RAD55_SCHPO/2e-13/DNA repair protein rhp55 OS=Schizosaccharomyces pombe (strain 972 / ATCC 24843) GN=rhp55 PE=1 SV=1	cci:CC1G_15535/2e-10/Setd1a protein; K11422 histone-lysine N-methyltransferase SETD1 [EC:2.1.1.43]	SPAC3C7.03c/5e-13/---	SM00066/2.6E-7/GAL4-like Zn(II)2Cys6 (or C6 zinc) binuclear cluster DNA-binding domain	NA	Zn-clus	Zn_clus	-	show details
CL905.Contig2_All	3010	4.21	22.95	2.4466	7.06e-109	1.51e-107	Up	gi|407920127|gb|EKG13345.1|/0/Zinc finger C2H2-type protein [Macrophomina phaseolina MS6]	gi|302407957|ref|XM_003001768.1|/7e-46/Verticillium albo-atrum VaMs.102 zinc finger protein, mRNA	sp|P41696|AZF1_YEAST/1e-21/Asparagine-rich zinc finger protein AZF1 OS=Saccharomyces cerevisiae (strain ATCC 204508 / S288c) GN=AZF1 PE=1 SV=1	mrr:Moror_5777/1e-13/nrg1-like zn-finger transcription factor; K09467 zinc-finger protein CreA/MIG	SPAC144.09c/2e-17/---	PF13465/1.1E-6/Zinc-finger double domain	molecular_function:GO:0005488//binding;	C2H2	zf-C2H2	PHD	show details
CL1883.Contig1_All	1697	2.34	12.43	2.40925	1.58e-33	1.05e-32	Up	gi|615398795|ref|XP_007579586.1|/4.12424e-137/putative fha domain-containing protein snip1 protein [Neofusicoccum parvum UCRNP2] &gt;gi|485929593|gb|EOD52960.1| putative fha domain-containing protein snip1 protein [Neofusicoccum parvum UCRNP2]	NA	sp|Q4X1D7|CWC25_ASPFU/1e-14/Pre-mRNA-splicing factor cwc25 OS=Neosartorya fumigata (strain ATCC MYA-4609 / Af293 / CBS 101355 / FGSC A1100) GN=cwc25 PE=3 SV=1	cim:CIMG_11166/4e-80/FHA domain-containing protein SNIP1; K13108 smad nuclear-interacting protein 1	PA2976/3e-08/---	SM00240/1.9E-10/Forkhead associated domain	NA	FHA	FHA	-	show details
CL182.Contig4_All	7804	1.57	8.17	2.37957	2.02e-99	3.89e-98	Up	gi|407929056|gb|EKG21895.1|/0/hypothetical protein MPH_00815 [Macrophomina phaseolina MS6]	NA	sp|P28349|NIT4_NEUCR/9e-12/Nitrogen assimilation transcription factor nit-4 OS=Neurospora crassa (strain ATCC 24698 / 74-OR23-1A / CBS 708.71 / DSM 1257 / FGSC 987) GN=nit-4 PE=4 SV=2	cci:CC1G_15535/4e-10/Setd1a protein; K11422 histone-lysine N-methyltransferase SETD1 [EC:2.1.1.43]	Rv3876/3e-06/---	PF00172/7.3E-8/Fungal Zn(2)-Cys(6) binuclear cluster domain	NA	Zn-clus	Zn_clus	-	show details
CL992.Contig16_All	4982	1.04	5.41	2.37905	1.59e-42	1.29e-41	Up	gi|407928987|gb|EKG21826.1|/0/hypothetical protein MPH_00746 [Macrophomina phaseolina MS6]	gi|302421495|ref|XM_003008532.1|/3e-15/Verticillium albo-atrum VaMs.102 malonyl CoA-acyl carrier protein transacylase, mRNA	sp|O13698|FABD_SCHPO/2e-19/Malonyl CoA-acyl carrier protein transacylase, mitochondrial OS=Schizosaccharomyces pombe (strain 972 / ATCC 24843) GN=mct1 PE=3 SV=1	mbe:MBM_05029/3e-133/malonyl CoA-acyl carrier protein transacylase; K00645 [acyl-carrier-protein] S-malonyltransferase [EC:2.3.1.39]	BS_fabD/6e-38/---	PF00132/2.2E-6/Bacterial transferase hexapeptide (six repeats)	biological_process:GO:0008152//metabolic process;molecular_function:GO:0016740//transferase activity;	Zn-clus	Zn_clus	-	show details
CL4951.Contig2_All	2378	0.99	5.04	2.34792	4.86e-19	2.11e-18	Up	gi|407918325|gb|EKG11596.1|/0/hypothetical protein MPH_11089 [Macrophomina phaseolina MS6]	NA	sp|P40113|RTM1_YEASX/1e-34/Protein RTM1 OS=Saccharomyces cerevisiae GN=RTM1 PE=3 SV=1	sce:YIR019C/2e-13/FLO11, MUC1, STA4; Flo11p; K01178 glucoamylase [EC:3.2.1.3]	XF1267/8e-09/---	PS50048/10.909/Zn(2)-C6 fungal-type DNA-binding domain profile.	NA	Zn-clus	Zn_clus	-	show details
Unigene4211_All	1751	1.11	5.57	2.32712	1.51e-15	5.75e-15	Up	gi|407922700|gb|EKG15796.1|/0/hypothetical protein MPH_06999 [Macrophomina phaseolina MS6]	NA	sp|Q5ANB1|WOR2_CANAL/1e-06/White-opaque regulator 1 OS=Candida albicans (strain SC5314 / ATCC MYA-2876) GN=WOR2 PE=1 SV=1	aor:AOR_1_1326014/5e-06/AO090026000739; C6 transcription factor; K09246 arginine metabolism regulation protein II	NA	PF00172/4.1E-7/Fungal Zn(2)-Cys(6) binuclear cluster domain	NA	Zn-clus	Zn_clus	-	show details
CL917.Contig1_All	4652	10.55	52.52	2.31562	0	0	Up	gi|615421620|ref|XP_007586869.1|/0/putative o- protein [Neofusicoccum parvum UCRNP2] &gt;gi|485919277|gb|EOD45656.1| putative o- protein [Neofusicoccum parvum UCRNP2]	gi|170936698|emb|CU633454.1|/4e-08/Podospora anserina S mat+ genomic DNA chromosome 4, supercontig 1	sp|P22035|BAS1_YEAST/7e-14/Myb-like DNA-binding protein BAS1 OS=Saccharomyces cerevisiae (strain ATCC 204508 / S288c) GN=BAS1 PE=1 SV=1	yli:YALI0B13992g/4e-23/YALI0B13992p; K09423 Myb-like DNA-binding protein BAS1	YKR099w/2e-13/---	PF13921/7.1E-16/Myb-like DNA-binding domain	NA	MYB	Myb_DNA-binding	ARID,Response_reg,SNF2_N	show details
CL624.Contig7_All	4108	2.22	10.51	2.24313	1.08e-62	1.27e-61	Up	gi|407925269|gb|EKG18284.1|/0/hypothetical protein MPH_04479 [Macrophomina phaseolina MS6]	gi|28949955|emb|BX294009.1|/2e-10/Neurospora crassa DNA linkage group V Cosmid contig 64C2	sp|P28349|NIT4_NEUCR/1e-11/Nitrogen assimilation transcription factor nit-4 OS=Neurospora crassa (strain ATCC 24698 / 74-OR23-1A / CBS 708.71 / DSM 1257 / FGSC 987) GN=nit-4 PE=4 SV=2	sce:YIR019C/2e-10/FLO11, MUC1, STA4; Flo11p; K01178 glucoamylase [EC:3.2.1.3]	mlr0279/4e-40/---	PS50048/11.327/Zn(2)-C6 fungal-type DNA-binding domain profile.	NA	Zn-clus	Zn_clus	-	show details
CL2533.Contig2_All	2880	2.97	14	2.23689	5.96e-58	6.51e-57	Up	gi|451993006|gb|EMD85481.1|/7.67082e-76/hypothetical protein COCHEDRAFT_1198804 [Bipolaris maydis C5] &gt;gi|451997966|gb|EMD90431.1| hypothetical protein COCHEDRAFT_1139835 [Bipolaris maydis C5] &gt;gi|477592285|gb|ENI09356.1| hypothetical protein COCC4DRAFT_159994 [Bipolaris maydis ATCC 48331]	NA	sp|Q5BGE2|ARAR_EMENI/2e-06/Arabinolytic transcriptional activator araR OS=Emericella nidulans (strain FGSC A4 / ATCC 38163 / CBS 112.46 / NRRL 194 / M139) GN=AN0388 PE=3 SV=1	ang:ANI_1_2484094/1e-08/An11g09590; Zn(II)2Cys6 transcription factor; K09241 transcriptional regulatory protein GAL4	NA	SM00906/1.4E-8/Fungal specific transcription factor domain	NA	Zn-clus	Zn_clus	-	show details
CL4101.Contig2_All	3546	0.66	3.06	2.21299	2.32e-16	9.13e-16	Up	gi|407928723|gb|EKG21573.1|/0/Zinc finger C2H2-type protein [Macrophomina phaseolina MS6]	gi|323149311|gb|GU943875.1|/1e-44/Macrophomina phaseolina clone 87 microsatellite sequence	sp|Q9Y815|RSV2_SCHPO/2e-21/Zinc finger protein rsv2 OS=Schizosaccharomyces pombe (strain 972 / ATCC 24843) GN=rsv2 PE=4 SV=1	cot:CORT_0B08130/6e-17/Rpn4 protein; K03034 26S proteasome regulatory subunit N4	NA	PS50157/8.642/Zinc finger C2H2 type domain profile.	NA	C2H2	zf-C2H2	PHD	show details
CL5215.Contig1_All	3247	3.12	14.39	2.20545	4.64e-66	5.75e-65	Up	gi|407923624|gb|EKG16693.1|/0/Transcription factor fungi [Macrophomina phaseolina MS6]	gi|164423544|ref|XM_957414.2|/2e-15/Neurospora crassa OR74A nitrogen assimilation transcription factor nirA partial mRNA	sp|P28349|NIT4_NEUCR/0.0/Nitrogen assimilation transcription factor nit-4 OS=Neurospora crassa (strain ATCC 24698 / 74-OR23-1A / CBS 708.71 / DSM 1257 / FGSC 987) GN=nit-4 PE=4 SV=2	ang:ANI_1_2484094/2e-12/An11g09590; Zn(II)2Cys6 transcription factor; K09241 transcriptional regulatory protein GAL4	NA	SM00906/3.9E-9/Fungal specific transcription factor domain	NA	Zn-clus	Zn_clus	-	show details
CL1089.Contig9_All	6833	1.61	7.29	2.17886	4.32e-70	5.71e-69	Up	gi|407921377|gb|EKG14527.1|/0/Zinc finger CCCH-type protein [Macrophomina phaseolina MS6]	gi|354548260|emb|HE605209.1|/4e-06/Candida parapsilosis strain CDC317 annotated contig 006110	sp|P08640|MUC1_YEAST/1e-18/Flocculation protein FLO11 OS=Saccharomyces cerevisiae (strain ATCC 204508 / S288c) GN=MUC1 PE=1 SV=2	sce:YIR019C/2e-17/FLO11, MUC1, STA4; Flo11p; K01178 glucoamylase [EC:3.2.1.3]	Rv3876/2e-11/---	PS50103/14.08/Zinc finger C3H1-type profile.	NA	C3H	zf-CCCH	PHD,SNF2_N,zf-C2H2	show details
CL2431.Contig4_All	7317	1.11	4.97	2.16269	8.91e-51	8.54e-50	Up	gi|407919308|gb|EKG12559.1|/0/Zinc finger C2H2-type protein [Macrophomina phaseolina MS6]	NA	sp|Q5AMH6|CAS5_CANAL/5e-11/Cell wall integrity transcriptional regulator CAS5 OS=Candida albicans (strain SC5314 / ATCC MYA-2876) GN=CAS5 PE=4 SV=1	act:ACLA_018960/3e-10/C2H2 type conidiation transcription factor BrlA; K09465 zinc finger protein BrlA	ECU08g0560/2e-09/---	PS00028/-/Zinc finger C2H2 type domain signature.	NA	C2H2	zf-C2H2	PHD	show details
CL1606.Contig2_All	3996	29.44	129.53	2.13744	0	0	Up	gi|671160525|ref|XP_008718578.1|/1.68586e-108/60S ribosomal protein L10-A [Cyphellophora europaea CBS 101466] &gt;gi|568117176|gb|ETN39793.1| 60S ribosomal protein L10-A [Cyphellophora europaea CBS 101466]	gi|302421557|ref|XM_003008563.1|/1e-63/Verticillium albo-atrum VaMs.102 60S ribosomal protein L10, partial mRNA	sp|Q09127|RL10A_SCHPO/6e-89/60S ribosomal protein L10-A OS=Schizosaccharomyces pombe (strain 972 / ATCC 24843) GN=rpl10a PE=2 SV=2	aje:HCAG_03695/1e-104/60S ribosomal protein L10; K02866 large subunit ribosomal protein L10e	SPBC18E5.04/1e-88/---	PS00463/-/Zn(2)-C6 fungal-type DNA-binding domain signature.	biological_process:GO:0006412//translation;cellular_component:GO:0005840//ribosome;molecular_function:GO:0003735//structural constituent of ribosome;	Zn-clus	Zn_clus	-	show details
CL1129.Contig6_All	4880	1.16	5.1	2.13637	1.13e-34	7.74e-34	Up	gi|407921487|gb|EKG14629.1|/0/hypothetical protein MPH_08102 [Macrophomina phaseolina MS6]	NA	sp|Q96WV4|YHU5_SCHPO/2e-27/UPF0641 membrane protein PJ4664.05 OS=Schizosaccharomyces pombe (strain 972 / ATCC 24843) GN=SPBPJ4664.05 PE=3 SV=2	ttt:THITE_2111816/2e-13/glycoside hydrolase family 18 protein; K01183 chitinase [EC:3.2.1.14]	YDL140c/1e-09/---	PS50048/8.995/Zn(2)-C6 fungal-type DNA-binding domain profile.	NA	Zn-clus	Zn_clus	-	show details
CL5154.Contig1_All	3162	8.29	36.33	2.13172	2e-152	6.4e-151	Up	gi|407929751|gb|EKG22562.1|/0/DNA-binding protein [Macrophomina phaseolina MS6]	gi|242785992|ref|XM_002480668.1|/3e-11/Talaromyces stipitatus ATCC 10500 C6 transcription factor OefC, mRNA	sp|Q9UT46|MOC3_SCHPO/2e-13/Transcriptional regulatory protein moc3 OS=Schizosaccharomyces pombe (strain 972 / ATCC 24843) GN=moc3 PE=1 SV=4	yli:YALI0D20394g/4e-16/YALI0D20394p; K09245 transcriptional activator protein UGA3	NA	PS00354/-/HMG-I and HMG-Y DNA-binding domain (A+T-hook).	NA	Zn-clus	Zn_clus	-	show details
CL3857.Contig2_All	3137	1.66	7.04	2.08439	9.66e-30	5.79e-29	Up	gi|407924935|gb|EKG17959.1|/0/hypothetical protein MPH_04816 [Macrophomina phaseolina MS6]	NA	sp|O94392|YLV1_SCHPO/2e-06/Uncharacterized transcriptional regulatory protein C2H10.01 OS=Schizosaccharomyces pombe (strain 972 / ATCC 24843) GN=SPAC2H10.01 PE=4 SV=1	bor:COCMIDRAFT_2639/4e-08/hypothetical protein; K12182 hepatocyte growth factor-regulated tyrosine kinase substrate	NA	PS00463/-/Zn(2)-C6 fungal-type DNA-binding domain signature.	NA	Zn-clus	Zn_clus	-	show details
CL4711.Contig2_All	1663	23.25	98.35	2.08069	4.32e-205	1.95e-203	Up	gi|407924964|gb|EKG17986.1|/7.06592e-166/hypothetical protein MPH_04675 [Macrophomina phaseolina MS6]	NA	sp|Q9UUD1|SREBP_SCHPO/2e-11/Sterol regulatory element-binding protein 1 OS=Schizosaccharomyces pombe (strain 972 / ATCC 24843) GN=sre1 PE=1 SV=1	sce:YIR019C/6e-09/FLO11, MUC1, STA4; Flo11p; K01178 glucoamylase [EC:3.2.1.3]	Rv3876/1e-08/---	PTHR12565:SF72/6.6E-13/--	NA	bHLH	HLH	-	show details
CL2642.Contig1_All	5123	8.61	36.35	2.07787	3.72e-240	2.04e-238	Up	gi|615401489|ref|XP_007580437.1|/0/putative transcription factor bhlh protein [Neofusicoccum parvum UCRNP2] &gt;gi|485928363|gb|EOD52099.1| putative transcription factor bhlh protein [Neofusicoccum parvum UCRNP2]	gi|45739309|gb|AY494865.1|/1e-08/Ceratocystis fimbriata microsatellite CAA-80 sequence	sp|Q8TFG4|YL54_SCHPO/4e-10/Uncharacterized protein PB18E9.04c OS=Schizosaccharomyces pombe (strain 972 / ATCC 24843) GN=SPAPB18E9.04c PE=4 SV=1	pbl:PAAG_05964/4e-10/transcription initiation factor TFIID subunit 12; K03126 transcription initiation factor TFIID subunit 12	NA	PTHR12565:SF72/1.3E-44/--	NA	bHLH	HLH	-	show details
CL3311.Contig2_All	5717	1.1	4.6	2.06413	2.43e-35	1.69e-34	Up	gi|407928530|gb|EKG21386.1|/0/hypothetical protein MPH_01378 [Macrophomina phaseolina MS6]	NA	sp|P08640|MUC1_YEAST/9e-24/Flocculation protein FLO11 OS=Saccharomyces cerevisiae (strain ATCC 204508 / S288c) GN=MUC1 PE=1 SV=2	sce:YIR019C/1e-22/FLO11, MUC1, STA4; Flo11p; K01178 glucoamylase [EC:3.2.1.3]	SPBC28F2.12/6e-16/---	PTHR31845/3.7E-218/--	NA	Zn-clus	Zn_clus	-	show details
CL756.Contig6_All	3221	0.54	2.24	2.05247	1.68e-10	5.16e-10	Up	gi|407920566|gb|EKG13756.1|/0/hypothetical protein MPH_09063 [Macrophomina phaseolina MS6]	NA	sp|Q9HFR4|ATG2_PICPA/2e-08/Autophagy-related protein 2 OS=Komagataella pastoris GN=ATG2 PE=3 SV=1	aor:AOR_1_1326014/1e-08/AO090026000739; C6 transcription factor; K09246 arginine metabolism regulation protein II	NA	PF00172/1.1E-9/Fungal Zn(2)-Cys(6) binuclear cluster domain	NA	Zn-clus	Zn_clus	-	show details
CL1606.Contig4_All	3826	19.65	81.37	2.04997	0	0	Up	gi|671160525|ref|XP_008718578.1|/1.61283e-108/60S ribosomal protein L10-A [Cyphellophora europaea CBS 101466] &gt;gi|568117176|gb|ETN39793.1| 60S ribosomal protein L10-A [Cyphellophora europaea CBS 101466]	gi|302421557|ref|XM_003008563.1|/1e-63/Verticillium albo-atrum VaMs.102 60S ribosomal protein L10, partial mRNA	sp|Q09127|RL10A_SCHPO/5e-89/60S ribosomal protein L10-A OS=Schizosaccharomyces pombe (strain 972 / ATCC 24843) GN=rpl10a PE=2 SV=2	aje:HCAG_03695/1e-104/60S ribosomal protein L10; K02866 large subunit ribosomal protein L10e	SPBC18E5.04/1e-88/---	PS00463/-/Zn(2)-C6 fungal-type DNA-binding domain signature.	biological_process:GO:0006412//translation;cellular_component:GO:0005840//ribosome;molecular_function:GO:0003735//structural constituent of ribosome;	Zn-clus	Zn_clus	-	show details
CL3565.Contig1_All	2336	4.51	18.43	2.03086	1.67e-54	1.72e-53	Up	gi|615408222|ref|XP_007582590.1|/9.5575e-98/putative homeobox and c2h2 transcription protein [Neofusicoccum parvum UCRNP2] &gt;gi|485925236|gb|EOD49859.1| putative homeobox and c2h2 transcription protein [Neofusicoccum parvum UCRNP2]	gi|356891314|gb|CP002504.1|/1e-09/Eremothecium cymbalariae DBVPG#7215 chromosome 8, complete sequence	sp|P08640|MUC1_YEAST/1e-19/Flocculation protein FLO11 OS=Saccharomyces cerevisiae (strain ATCC 204508 / S288c) GN=MUC1 PE=1 SV=2	sce:YIR019C/1e-18/FLO11, MUC1, STA4; Flo11p; K01178 glucoamylase [EC:3.2.1.3]	CC3441/5e-11/---	PTHR11850/2.1E-68/--	NA	C2H2	zf-C2H2	PHD	show details
CL2730.Contig2_All	2322	2.71	10.52	1.95677	3.98e-30	2.41e-29	Up	gi|563295243|gb|ESZ95501.1|/0/hypothetical protein SBOR_4155 [Sclerotinia borealis F-4157]	gi|317029800|ref|XM_001391218.2|/1e-06/Aspergillus niger CBS 513.88 fungal specific transcription factor domain protein, mRNA	sp|Q9UTN0|YII3_SCHPO/7e-15/Uncharacterized transcriptional regulatory protein C139.03 OS=Schizosaccharomyces pombe (strain 972 / ATCC 24843) GN=SPAC139.03 PE=4 SV=1	act:ACLA_034710/1e-09/fungal specific transcription factor domain protein; K09241 transcriptional regulatory protein GAL4	NA	SM00906/2.0E-5/Fungal specific transcription factor domain	biological_process:GO:0006351//transcription, DNA-templated;molecular_function:GO:0005488//binding;	Zn-clus	Zn_clus	-	show details
Unigene7293_All	1940	2.08	7.99	1.94161	2.56e-19	1.13e-18	Up	gi|407923925|gb|EKG16987.1|/5.61121e-117/hypothetical protein MPH_05813 [Macrophomina phaseolina MS6]	NA	NA	afv:AFLA_127260/3e-09/cop9 signalosome complex subunit, putative; K03036 26S proteasome regulatory subunit N6	NA	PS50048/10.084/Zn(2)-C6 fungal-type DNA-binding domain profile.	NA	Zn-clus	Zn_clus	-	show details
CL1842.Contig2_All	3247	1.15	4.41	1.93914	3.18e-18	1.34e-17	Up	gi|407924365|gb|EKG17417.1|/0/hypothetical protein MPH_05348 [Macrophomina phaseolina MS6]	NA	sp|Q5A7S7|FKH2_CANAL/9e-50/Fork-head transcriptional regulator 2 OS=Candida albicans (strain SC5314 / ATCC MYA-2876) GN=FKH2 PE=2 SV=1	pcs:Pc20g00650/7e-23/Pc20g00650; K09413 forkhead transcription factor HCM1	YNL068c/7e-48/---	PS50006/9.973/Forkhead-associated (FHA) domain profile.	NA	FHA	FHA	-	show details
CL1606.Contig1_All	4088	11.7	43.98	1.91034	7.02e-207	3.2e-205	Up	gi|671160525|ref|XP_008718578.1|/1.72993e-108/60S ribosomal protein L10-A [Cyphellophora europaea CBS 101466] &gt;gi|568117176|gb|ETN39793.1| 60S ribosomal protein L10-A [Cyphellophora europaea CBS 101466]	gi|302421557|ref|XM_003008563.1|/1e-63/Verticillium albo-atrum VaMs.102 60S ribosomal protein L10, partial mRNA	sp|Q09127|RL10A_SCHPO/6e-89/60S ribosomal protein L10-A OS=Schizosaccharomyces pombe (strain 972 / ATCC 24843) GN=rpl10a PE=2 SV=2	aje:HCAG_03695/1e-104/60S ribosomal protein L10; K02866 large subunit ribosomal protein L10e	SPBC18E5.04/1e-88/---	PS00463/-/Zn(2)-C6 fungal-type DNA-binding domain signature.	biological_process:GO:0006412//translation;cellular_component:GO:0005840//ribosome;molecular_function:GO:0003735//structural constituent of ribosome;	Zn-clus	Zn_clus	-	show details
Unigene5266_All	2326	12.65	45.93	1.8603	9.05e-118	2.14e-116	Up	gi|407928773|gb|EKG21622.1|/3.30055e-175/Zinc finger CCCH-type protein [Macrophomina phaseolina MS6]	gi|346998423|gb|CP003010.1|/4e-16/Thielavia terrestris NRRL 8126 chromosome 2, complete sequence	sp|Q4WUA0|CWC24_ASPFU/1e-98/Pre-mRNA-splicing factor cwc24 OS=Neosartorya fumigata (strain ATCC MYA-4609 / Af293 / CBS 101355 / FGSC A1100) GN=cwc24 PE=3 SV=1	cim:CIMG_06140/4e-103/pre-mRNA-splicing factor cwc24; K13127 RING finger protein 113A	SPBC13E7.02_1/8e-48/---	SM00184/8.8E-6/Ring finger	NA	C3H	zf-CCCH	PHD,SNF2_N,zf-C2H2	show details
CL1636.Contig6_All	3998	3.04	10.92	1.84483	4.05e-49	3.77e-48	Up	gi|407918703|gb|EKG11969.1|/0/Zinc finger C2H2-type protein [Macrophomina phaseolina MS6]	NA	sp|P08640|MUC1_YEAST/4e-13/Flocculation protein FLO11 OS=Saccharomyces cerevisiae (strain ATCC 204508 / S288c) GN=MUC1 PE=1 SV=2	ani:AN8241.2/3e-12/similar to chitinase; K01183 chitinase [EC:3.2.1.14]	Rv3876/6e-09/---	PS50157/11.822/Zinc finger C2H2 type domain profile.	NA	C2H2	zf-C2H2	PHD	show details
CL1149.Contig3_All	3672	0.51	1.8	1.81943	1.15e-08	3.2e-08	Up	gi|407917938|gb|EKG11238.1|/0/hypothetical protein MPH_11710 [Macrophomina phaseolina MS6]	gi|347003384|gb|CP003013.1|/2e-06/Thielavia terrestris NRRL 8126 chromosome 5, complete sequence	sp|A1CFY8|XYL2_ASPCL/6e-101/Probable D-xylulose reductase A OS=Aspergillus clavatus (strain ATCC 1007 / CBS 513.65 / DSM 816 / NCTC 3887 / NRRL 1) GN=xdhA PE=3 SV=2	nfi:NFIA_098450/1e-113/alcohol dehydrogenase; K05351 D-xylulose reductase [EC:1.1.1.9]	YJR159w/6e-75/---	PF04082/8.2E-7/Fungal specific transcription factor domain	NA	Zn-clus	Zn_clus	-	show details
CL2896.Contig1_All	3356	2.1	7.41	1.81908	3.46e-28	1.99e-27	Up	gi|330934331|ref|XP_003304502.1|/9.8578e-155/hypothetical protein PTT_17126 [Pyrenophora teres f. teres 0-1] &gt;gi|311318840|gb|EFQ87411.1| hypothetical protein PTT_17126 [Pyrenophora teres f. teres 0-1]	gi|189193900|ref|XM_001933254.1|/4e-23/Pyrenophora tritici-repentis Pt-1C-BFP zinc finger protein 740, mRNA	sp|Q09838|PRZ1_SCHPO/4e-19/Transcriptional regulator prz1 OS=Schizosaccharomyces pombe (strain 972 / ATCC 24843) GN=prz1 PE=1 SV=1	afv:AFLA_031400/6e-19/C2H2 transcription factor Swi5; K09202 regulatory protein SWI5	SPAC4G8.13c/9e-19/---	PS00028/-/Zinc finger C2H2 type domain signature.	NA	C2H2	zf-C2H2	PHD	show details
CL919.Contig3_All	3843	7.22	24.88	1.78492	3.31e-101	6.52e-100	Up	gi|667830026|ref|XP_007779182.1|/0/hypothetical protein W97_03093 [Coniosporium apollinis CBS 100218] &gt;gi|494826838|gb|EON63865.1| hypothetical protein W97_03093 [Coniosporium apollinis CBS 100218]	gi|347011998|gb|CP003006.1|/5e-07/Myceliophthora thermophila ATCC 42464 chromosome 5, complete sequence	sp|Q59U10|BCR1_CANAL/3e-22/Biofilm and cell wall regulator 1 OS=Candida albicans (strain SC5314 / ATCC MYA-2876) GN=BCR1 PE=1 SV=1	yli:YALI0E07942g/6e-19/YALI0E07942p; K09467 zinc-finger protein CreA/MIG	SPAC3H1.11/9e-13/---	PS50157/14.087/Zinc finger C2H2 type domain profile.	NA	C2H2	zf-C2H2	PHD	show details
CL518.Contig1_All	3316	4.06	13.95	1.78071	1.24e-49	1.17e-48	Up	gi|407929745|gb|EKG22556.1|/0/hypothetical protein MPH_00129 [Macrophomina phaseolina MS6]	gi|523425686|emb|HG316477.1|/5e-10/Zygosaccharomyces bailii CLIB 213 genomic, scaffold24	sp|P41000|CPS3_SCHPO/5e-24/Protein cps3 OS=Schizosaccharomyces pombe (strain 972 / ATCC 24843) GN=cps3 PE=1 SV=3	sce:YIR019C/1e-12/FLO11, MUC1, STA4; Flo11p; K01178 glucoamylase [EC:3.2.1.3]	SPAC3A11.02/1e-23/---	PF00642/1.9E-5/Zinc finger C-x8-C-x5-C-x3-H type (and similar)	NA	C3H	zf-CCCH	PHD,SNF2_N,zf-C2H2	show details
CL573.Contig4_All	3495	53.29	180.54	1.76038	0	0	Up	gi|407929373|gb|EKG22204.1|/0/Zinc finger C2H2-type protein [Macrophomina phaseolina MS6]	gi|189203854|ref|XM_001938228.1|/6e-28/Pyrenophora tritici-repentis Pt-1C-BFP zinc finger transcription factor ace1, mRNA	sp|Q9P8W3|ACE1_HYPJE/7e-114/Zinc finger transcription factor ace1 OS=Hypocrea jecorina GN=ace1 PE=4 SV=1	sce:YIR019C/3e-16/FLO11, MUC1, STA4; Flo11p; K01178 glucoamylase [EC:3.2.1.3]	NA	PS00028/-/Zinc finger C2H2 type domain signature.	NA	C2H2	zf-C2H2	PHD	show details
CL1337.Contig13_All	4130	0.4	1.32	1.72247	8.3e-07	2.06e-06	Up	gi|591464156|gb|EXL95622.1|/3.81768e-180/hypothetical protein FOIG_11750 [Fusarium oxysporum f. sp. cubense tropical race 4 54006]	NA	sp|O14130|YF54_SCHPO/1e-32/Uncharacterized transcriptional regulatory protein C3C7.04 OS=Schizosaccharomyces pombe (strain 972 / ATCC 24843) GN=SPAC3C7.04 PE=3 SV=1	lth:KLTH0C00814g/9e-42/KLTH0C00814p; K09248 proline utilization trans-activator	SPBC28F2.12/1e-17/---	PTHR31944/2.5E-61/--	NA	Zn-clus	Zn_clus	-	show details
CL496.Contig3_All	5665	3.11	10.04	1.69077	4.01e-57	4.32e-56	Up	gi|407922526|gb|EKG15623.1|/0/hypothetical protein MPH_07058 [Macrophomina phaseolina MS6]	NA	sp|P08640|MUC1_YEAST/9e-19/Flocculation protein FLO11 OS=Saccharomyces cerevisiae (strain ATCC 204508 / S288c) GN=MUC1 PE=1 SV=2	sce:YIR019C/1e-17/FLO11, MUC1, STA4; Flo11p; K01178 glucoamylase [EC:3.2.1.3]	YDL140c/3e-09/---	NA	NA	Zn-clus	Zn_clus	-	show details
CL1279.Contig2_All	1455	1.51	4.82	1.67448	5.17e-08	1.38e-07	Up	gi|407927867|gb|EKG20750.1|/2.31657e-61/hypothetical protein MPH_01917 [Macrophomina phaseolina MS6]	NA	sp|Q8TFG4|YL54_SCHPO/5e-06/Uncharacterized protein PB18E9.04c OS=Schizosaccharomyces pombe (strain 972 / ATCC 24843) GN=SPAPB18E9.04c PE=4 SV=1	wic:J056_003012/1e-07/WAS/WASL-interacting protein family member 3; K19475 WAS/WASL-interacting protein	PA0197/1e-06/---	PTHR31263/2.9E-36/--	NA	Zn-clus	Zn_clus	-	show details
CL2133.Contig3_All	3768	0.66	2.09	1.66297	5.66e-09	1.61e-08	Up	gi|407926602|gb|EKG19569.1|/0/hypothetical protein MPH_03433 [Macrophomina phaseolina MS6]	gi|396464680|ref|NW_003533850.1|/3e-08/Leptosphaeria maculans JN3 SuperContig_4_v2 >gi|312212841|emb|FP929105.1| Leptosphaeria maculans JN3 lm_SuperContig_4_v2 genomic supercontig, whole genome, isolate v23.1.3	sp|Q6C764|ERT12_YARLI/4e-10/Transcription activator of gluconeogenesis ERT1-2 OS=Yarrowia lipolytica (strain CLIB 122 / E 150) GN=ERT1-2 PE=3 SV=1	yli:YALI0B13992g/1e-17/YALI0B13992p; K09423 Myb-like DNA-binding protein BAS1	YKR099w/6e-09/---	PS00463/-/Zn(2)-C6 fungal-type DNA-binding domain signature.	NA	Zn-clus	Zn_clus	-	show details
CL4221.Contig2_All	2262	0.57	1.76	1.62654	5.19e-05	0.000113991	Up	gi|407916979|gb|EKG10306.1|/1.34294e-173/hypothetical protein MPH_12586 [Macrophomina phaseolina MS6]	NA	sp|P39720|OAF1_YEAST/3e-07/Oleate-activated transcription factor 1 OS=Saccharomyces cerevisiae (strain ATCC 204508 / S288c) GN=OAF1 PE=1 SV=3	NA	NA	PTHR31944:SF13/1.5E-95/--	NA	Zn-clus	Zn_clus	-	show details
CL1835.Contig4_All	2614	2.09	6.32	1.59642	2.5e-16	9.81e-16	Up	gi|407920029|gb|EKG13247.1|/0/Transcription factor fungi [Macrophomina phaseolina MS6]	gi|146324553|ref|XM_746216.2|/4e-10/Aspergillus fumigatus Af293 C6 transcription factor (AFUA_6G14350), partial mRNA	sp|O14130|YF54_SCHPO/6e-42/Uncharacterized transcriptional regulatory protein C3C7.04 OS=Schizosaccharomyces pombe (strain 972 / ATCC 24843) GN=SPAC3C7.04 PE=3 SV=1	lth:KLTH0C00814g/1e-58/KLTH0C00814p; K09248 proline utilization trans-activator	SPBC28F2.12/2e-07/---	PF04082/1.6E-22/Fungal specific transcription factor domain	NA	Zn-clus	Zn_clus	-	show details
CL1835.Contig3_All	2664	1.12	3.33	1.57202	4.04e-09	1.15e-08	Up	gi|407920029|gb|EKG13247.1|/0/Transcription factor fungi [Macrophomina phaseolina MS6]	gi|146324553|ref|XM_746216.2|/4e-10/Aspergillus fumigatus Af293 C6 transcription factor (AFUA_6G14350), partial mRNA	sp|O14130|YF54_SCHPO/9e-38/Uncharacterized transcriptional regulatory protein C3C7.04 OS=Schizosaccharomyces pombe (strain 972 / ATCC 24843) GN=SPAC3C7.04 PE=3 SV=1	yli:YALI0B06853g/1e-39/YALI0B06853p; K09248 proline utilization trans-activator	SPBC28F2.12/2e-07/---	PF00172/1.3E-7/Fungal Zn(2)-Cys(6) binuclear cluster domain	NA	Zn-clus	Zn_clus	-	show details
CL3799.Contig2_All	4715	7.7	22.62	1.55467	3.66e-93	6.61e-92	Up	gi|407929212|gb|EKG22047.1|/0/Zinc finger C2H2-type protein [Macrophomina phaseolina MS6]	gi|259486486|tpe|BN001307.1|/2e-07/TPA_asm: Aspergillus nidulans FGSC A4 chromosome VII	sp|Q5A5M7|RBR3_CANAL/2e-09/Cell wall protein RBR3 OS=Candida albicans (strain SC5314 / ATCC MYA-2876) GN=RBR3 PE=1 SV=2	NA	NA	PTHR11389/3.1E-78/--	NA	C2H2	zf-C2H2	PHD	show details
CL3508.Contig2_All	2939	2.75	8.06	1.55135	1.09e-21	5.24e-21	Up	gi|615414296|ref|XP_007584534.1|/0/putative transcription factor cys6 protein [Neofusicoccum parvum UCRNP2] &gt;gi|485922590|gb|EOD47993.1| putative transcription factor cys6 protein [Neofusicoccum parvum UCRNP2]	gi|156053937|ref|XM_001592845.1|/7e-09/Sclerotinia sclerotiorum 1980 hypothetical protein (SS1G_05817) partial mRNA	sp|P40100|PUG1_YEAST/3e-34/Protoporphyrin uptake protein 1 OS=Saccharomyces cerevisiae (strain ATCC 204508 / S288c) GN=PUG1 PE=1 SV=1	aor:AOR_1_236094/5e-09/AO090120000140; actin associated protein Wsp1; K05747 Wiskott-Aldrich syndrome protein	YPO2725/4e-07/---	SM00066/3.1E-6/GAL4-like Zn(II)2Cys6 (or C6 zinc) binuclear cluster DNA-binding domain	NA	Zn-clus	Zn_clus	-	show details
CL840.Contig2_All	2666	7.12	20.86	1.55079	1.4e-48	1.29e-47	Up	gi|407921846|gb|EKG14984.1|/0/hypothetical protein MPH_07884 [Macrophomina phaseolina MS6]	gi|396478967|ref|NW_003533869.1|/4e-16/Leptosphaeria maculans JN3 SuperContig_17_v2 >gi|312216812|emb|FP929130.1| Leptosphaeria maculans JN3 lm_SuperContig_17_v2 genomic supercontig, whole genome, isolate v23.1.3	sp|P39009|DUN1_YEAST/6e-62/DNA damage response protein kinase DUN1 OS=Saccharomyces cerevisiae (strain ATCC 204508 / S288c) GN=DUN1 PE=1 SV=1	aor:AOR_1_1504014/0.0/AO090026000841; serine/threonine-protein kinase chk2 (cds1); K06641 serine/threonine-protein kinase Chk2 [EC:2.7.11.1]	SPAC14C4.03/5e-42/---	PTHR24347/3.5E-120/--	NA	FHA	FHA	-	show details
CL1789.Contig5_All	2135	7.25	20.87	1.52538	2.2e-38	1.64e-37	Up	gi|407924126|gb|EKG17184.1|/7.2749e-81/Zinc finger C2H2-type protein [Macrophomina phaseolina MS6]	NA	sp|Q03081|MET31_YEAST/3e-07/Transcriptional regulator MET31 OS=Saccharomyces cerevisiae (strain ATCC 204508 / S288c) GN=MET31 PE=1 SV=1	ttt:THITE_2068603/6e-06/STE like transcription factor; K11215 transcription factor STE12	NA	PS00028/-/Zinc finger C2H2 type domain signature.	NA	C2H2	zf-C2H2	PHD	show details
CL276.Contig1_All	3492	2.75	7.9	1.52242	1.6e-24	8.3e-24	Up	gi|407924420|gb|EKG17471.1|/0/Transcription factor fungi [Macrophomina phaseolina MS6]	NA	sp|P08640|MUC1_YEAST/1e-19/Flocculation protein FLO11 OS=Saccharomyces cerevisiae (strain ATCC 204508 / S288c) GN=MUC1 PE=1 SV=2	sce:YIR019C/2e-18/FLO11, MUC1, STA4; Flo11p; K01178 glucoamylase [EC:3.2.1.3]	YDL140c/6e-15/---	PF00172/1.2E-8/Fungal Zn(2)-Cys(6) binuclear cluster domain	NA	Zn-clus	Zn_clus	-	show details
CL840.Contig3_All	2668	4.46	12.55	1.49257	1.74e-28	1.01e-27	Up	gi|407921846|gb|EKG14984.1|/0/hypothetical protein MPH_07884 [Macrophomina phaseolina MS6]	gi|396478967|ref|NW_003533869.1|/4e-16/Leptosphaeria maculans JN3 SuperContig_17_v2 >gi|312216812|emb|FP929130.1| Leptosphaeria maculans JN3 lm_SuperContig_17_v2 genomic supercontig, whole genome, isolate v23.1.3	sp|P39009|DUN1_YEAST/3e-65/DNA damage response protein kinase DUN1 OS=Saccharomyces cerevisiae (strain ATCC 204508 / S288c) GN=DUN1 PE=1 SV=1	aor:AOR_1_1504014/0.0/AO090026000841; serine/threonine-protein kinase chk2 (cds1); K06641 serine/threonine-protein kinase Chk2 [EC:2.7.11.1]	SPAC14C4.03/2e-45/---	PF00069/6.0E-75/Protein kinase domain	NA	FHA	FHA	-	show details
CL3149.Contig4_All	3489	1.65	4.64	1.49166	1.29e-14	4.76e-14	Up	gi|407926185|gb|EKG19154.1|/0/Zinc finger LIM-type protein [Macrophomina phaseolina MS6]	gi|189189575|ref|XM_001931092.1|/4e-17/Pyrenophora tritici-repentis Pt-1C-BFP LIM domain-binding protein 3, mRNA	sp|O74398|YOCC_SCHPO/8e-41/LIM domain-containing protein C4F6.12 OS=Schizosaccharomyces pombe (strain 972 / ATCC 24843) GN=SPBC4F6.12 PE=1 SV=1	wic:J056_004804/3e-37/LIM domain-containing protein C4F6.12; K05760 paxillin	mlr2363/2e-07/---	PS00478/-/LIM zinc-binding domain signature.	NA	LIM	LIM	-	show details
CL4097.Contig3_All	4060	10.04	27.91	1.47502	1.99e-91	3.48e-90	Up	gi|407925788|gb|EKG18769.1|/0/hypothetical protein MPH_03995 [Macrophomina phaseolina MS6]	NA	sp|P08640|MUC1_YEAST/1e-11/Flocculation protein FLO11 OS=Saccharomyces cerevisiae (strain ATCC 204508 / S288c) GN=MUC1 PE=1 SV=2	lth:KLTH0G15048g/2e-14/KLTH0G15048p; K05747 Wiskott-Aldrich syndrome protein	Cgl1939/8e-14/---	SM00066/8.3E-8/GAL4-like Zn(II)2Cys6 (or C6 zinc) binuclear cluster DNA-binding domain	NA	Zn-clus	Zn_clus	-	show details
CL1842.Contig4_All	3361	3.44	9.56	1.4746	4.25e-27	2.37e-26	Up	gi|407924365|gb|EKG17417.1|/0/hypothetical protein MPH_05348 [Macrophomina phaseolina MS6]	NA	sp|Q5A7S7|FKH2_CANAL/9e-50/Fork-head transcriptional regulator 2 OS=Candida albicans (strain SC5314 / ATCC MYA-2876) GN=FKH2 PE=2 SV=1	pcs:Pc20g00650/7e-23/Pc20g00650; K09413 forkhead transcription factor HCM1	YNL068c/7e-48/---	PF00250/1.5E-33/Fork head domain	NA	FHA	FHA	-	show details
CL573.Contig6_All	3707	71.64	197.51	1.46309	0	0	Up	gi|407929373|gb|EKG22204.1|/0/Zinc finger C2H2-type protein [Macrophomina phaseolina MS6]	gi|189203854|ref|XM_001938228.1|/7e-28/Pyrenophora tritici-repentis Pt-1C-BFP zinc finger transcription factor ace1, mRNA	sp|Q9P8W3|ACE1_HYPJE/2e-117/Zinc finger transcription factor ace1 OS=Hypocrea jecorina GN=ace1 PE=4 SV=1	sce:YIR019C/3e-17/FLO11, MUC1, STA4; Flo11p; K01178 glucoamylase [EC:3.2.1.3]	NA	PTHR14596/1.5E-157/--	NA	C2H2	zf-C2H2	PHD	show details
CL3205.Contig2_All	1415	16.83	46.18	1.45623	1.4e-50	1.33e-49	Up	gi|384487669|gb|EIE79849.1|/3.37903e-09/hypothetical protein RO3G_04554 [Rhizopus delemar RA 99-880]	NA	NA	yli:YALI0D20394g/1e-07/YALI0D20394p; K09245 transcriptional activator protein UGA3	NA	PS50048/10.689/Zn(2)-C6 fungal-type DNA-binding domain profile.	NA	Zn-clus	Zn_clus	-	show details
CL2335.Contig1_All	5601	2.29	6.28	1.45542	3.83e-29	2.27e-28	Up	gi|407924932|gb|EKG17956.1|/0/Transcription factor fungi [Macrophomina phaseolina MS6]	NA	sp|Q10097|YAOI_SCHPO/2e-86/Uncharacterized transporter C11D3.18C OS=Schizosaccharomyces pombe (strain 972 / ATCC 24843) GN=SPAC11D3.18c PE=3 SV=1	lth:KLTH0C00814g/3e-47/KLTH0C00814p; K09248 proline utilization trans-activator	SPAC11D3.18c/5e-86/---	PF04082/2.5E-38/Fungal specific transcription factor domain	NA	Zn-clus	Zn_clus	-	show details
CL919.Contig1_All	3861	10.89	29.65	1.44503	1.83e-89	3.11e-88	Up	gi|667830026|ref|XP_007779182.1|/0/hypothetical protein W97_03093 [Coniosporium apollinis CBS 100218] &gt;gi|494826838|gb|EON63865.1| hypothetical protein W97_03093 [Coniosporium apollinis CBS 100218]	gi|347011998|gb|CP003006.1|/5e-07/Myceliophthora thermophila ATCC 42464 chromosome 5, complete sequence	sp|Q59U10|BCR1_CANAL/4e-25/Biofilm and cell wall regulator 1 OS=Candida albicans (strain SC5314 / ATCC MYA-2876) GN=BCR1 PE=1 SV=1	yli:YALI0E07942g/8e-19/YALI0E07942p; K09467 zinc-finger protein CreA/MIG	SPAC3H1.11/9e-13/---	PS50157/14.087/Zinc finger C2H2 type domain profile.	NA	C2H2	zf-C2H2	PHD	show details
CL4784.Contig2_All	2398	1.6	4.35	1.44294	2.09e-09	6.06e-09	Up	gi|396501305|ref|XP_003845954.1|/2.66349e-111/predicted protein [Leptosphaeria maculans JN3] &gt;gi|312222535|emb|CBY02475.1| predicted protein [Leptosphaeria maculans JN3]	NA	NA	NA	NA	PF00172/5.1E-7/Fungal Zn(2)-Cys(6) binuclear cluster domain	NA	Zn-clus	Zn_clus	-	show details
Unigene7647_All	1998	6.46	17.55	1.44186	5.28e-28	3.03e-27	Up	gi|615412726|ref|XP_007584031.1|/1.37543e-150/putative myb dna-binding domain-containing protein [Neofusicoccum parvum UCRNP2] &gt;gi|485923234|gb|EOD48433.1| putative myb dna-binding domain-containing protein [Neofusicoccum parvum UCRNP2]	gi|189209382|ref|XM_001940989.1|/3e-19/Pyrenophora tritici-repentis Pt-1C-BFP MYB DNA-binding domain containing protein, mRNA	sp|P08640|MUC1_YEAST/4e-13/Flocculation protein FLO11 OS=Saccharomyces cerevisiae (strain ATCC 204508 / S288c) GN=MUC1 PE=1 SV=2	sce:YIR019C/4e-12/FLO11, MUC1, STA4; Flo11p; K01178 glucoamylase [EC:3.2.1.3]	Cgl1939/3e-10/---	PS50090/6.284/Myb-like domain profile.	NA	MYB	Myb_DNA-binding	ARID,Response_reg,SNF2_N	show details
CL1802.Contig5_All	3342	1.08	2.93	1.43987	4.91e-09	1.4e-08	Up	gi|667831192|ref|XP_007779765.1|/2.76817e-32/hypothetical protein W97_03679 [Coniosporium apollinis CBS 100218] &gt;gi|494827498|gb|EON64448.1| hypothetical protein W97_03679 [Coniosporium apollinis CBS 100218]	gi|347005580|gb|CP003002.1|/5e-07/Myceliophthora thermophila ATCC 42464 chromosome 1, complete sequence	sp|P28875|CZF1_CANAW/2e-09/Zinc finger protein 1 OS=Candida albicans (strain WO-1) GN=CZF1 PE=4 SV=2	ctp:CTRG_03264/4e-06/similar to potential ARGR fungal zinc cluster transcription factor; K09246 arginine metabolism regulation protein II	NA	SM00066/2.4E-10/GAL4-like Zn(II)2Cys6 (or C6 zinc) binuclear cluster DNA-binding domain	NA	Zn-clus	Zn_clus	-	show details
CL4784.Contig1_All	2347	1.6	4.18	1.38543	1.69e-08	4.66e-08	Up	gi|396501305|ref|XP_003845954.1|/2.60695e-111/predicted protein [Leptosphaeria maculans JN3] &gt;gi|312222535|emb|CBY02475.1| predicted protein [Leptosphaeria maculans JN3]	NA	NA	NA	NA	PF00172/5.1E-7/Fungal Zn(2)-Cys(6) binuclear cluster domain	NA	Zn-clus	Zn_clus	-	show details
CL992.Contig13_All	4867	0.43	1.12	1.38109	2.61e-05	5.86e-05	Up	gi|407928987|gb|EKG21826.1|/0/hypothetical protein MPH_00746 [Macrophomina phaseolina MS6]	gi|302421495|ref|XM_003008532.1|/3e-15/Verticillium albo-atrum VaMs.102 malonyl CoA-acyl carrier protein transacylase, mRNA	sp|O13698|FABD_SCHPO/4e-21/Malonyl CoA-acyl carrier protein transacylase, mitochondrial OS=Schizosaccharomyces pombe (strain 972 / ATCC 24843) GN=mct1 PE=3 SV=1	mbe:MBM_05029/7e-134/malonyl CoA-acyl carrier protein transacylase; K00645 [acyl-carrier-protein] S-malonyltransferase [EC:2.3.1.39]	BS_fabD/8e-40/---	PF00132/2.2E-6/Bacterial transferase hexapeptide (six repeats)	molecular_function:GO:0003824//catalytic activity;	Zn-clus	Zn_clus	-	show details
CL917.Contig17_All	3277	3.1	8.06	1.37851	1.59e-20	7.26e-20	Up	gi|615421620|ref|XP_007586869.1|/1.17562e-144/putative o- protein [Neofusicoccum parvum UCRNP2] &gt;gi|485919277|gb|EOD45656.1| putative o- protein [Neofusicoccum parvum UCRNP2]	gi|170936698|emb|CU633454.1|/3e-08/Podospora anserina S mat+ genomic DNA chromosome 4, supercontig 1	sp|Q9P900|OMTB_ASPFL/4e-17/Demethylsterigmatocystin 6-O-methyltransferase OS=Aspergillus flavus GN=omtB PE=3 SV=1	yli:YALI0B13992g/2e-23/YALI0B13992p; K09423 Myb-like DNA-binding protein BAS1	YKR099w/1e-13/---	PF13921/7.1E-16/Myb-like DNA-binding domain	NA	MYB	Myb_DNA-binding	ARID,Response_reg,SNF2_N	show details
CL1636.Contig9_All	3583	8.43	21.87	1.37535	1.53e-57	1.66e-56	Up	gi|407918703|gb|EKG11969.1|/0/Zinc finger C2H2-type protein [Macrophomina phaseolina MS6]	NA	sp|P08640|MUC1_YEAST/3e-13/Flocculation protein FLO11 OS=Saccharomyces cerevisiae (strain ATCC 204508 / S288c) GN=MUC1 PE=1 SV=2	ani:AN8241.2/3e-12/similar to chitinase; K01183 chitinase [EC:3.2.1.14]	Rv3876/5e-09/---	SM00355/0.0023/zinc finger	NA	C2H2	zf-C2H2	PHD	show details
CL882.Contig3_All	11462	0.91	2.33	1.35639	1.5e-20	6.88e-20	Up	gi|685854509|ref|XP_009254287.1|/0/hypothetical protein FPSE_02893 [Fusarium pseudograminearum CS3096] &gt;gi|408397880|gb|EKJ77018.1| hypothetical protein FPSE_02893 [Fusarium pseudograminearum CS3096] &gt;gi|695114538|emb|CEG02499.1| unnamed protein product [Fusarium pseudograminearum CS3427]	gi|517322946|emb|HF679031.1|/7e-12/Fusarium fujikuroi IMI 58289 draft genome, chromosome FFUJ_chr09	sp|P49413|UAY_EMENI/8e-38/Positive regulator of purine utilization OS=Emericella nidulans (strain FGSC A4 / ATCC 38163 / CBS 112.46 / NRRL 194 / M139) GN=uaY PE=4 SV=2	psq:PUNSTDRAFT_100209/7e-29/MFS pantothenate transporter; K03448 MFS transporter, ACS family, pantothenate transporter	SMb20915/1e-50/---	SM00906/1.5E-10/Fungal specific transcription factor domain	NA	Zn-clus	Zn_clus	-	show details
CL2218.Contig5_All	3909	1.22	3.1	1.34539	7.64e-10	2.27e-09	Up	gi|407918343|gb|EKG11614.1|/0/Coagulation factor 5/8 type [Macrophomina phaseolina MS6]	gi|367028960|ref|XM_003663716.1|/2e-16/Myceliophthora thermophila ATCC 42464 cytochrome P450-like protein (MYCTH_102965) mRNA, complete cds	sp|O13317|TRI11_FUSSP/3e-47/Isotrichodermin C-15 hydroxylase OS=Fusarium sporotrichioides GN=TRI11 PE=3 SV=1	afm:AFUA_6G02210/7e-106/cytochrome P450 monooxygenase (EC:1.14.-.-); K00517	VNG0422G/1e-16/---	PR00755/2.7E-5/Aflatoxin biosynthesis regulatory protein signature	NA	Zn-clus	Zn_clus	-	show details
CL3259.Contig1_All	4368	1.42	3.59	1.33809	2.38e-12	7.95e-12	Up	gi|407922647|gb|EKG15744.1|/0/hypothetical protein MPH_07179 [Macrophomina phaseolina MS6]	gi|295671465|ref|XM_002796234.1|/7e-19/Paracoccidioides brasiliensis Pb01 fungal specific transcription factor domain containing protein, mRNA	sp|P49413|UAY_EMENI/0.0/Positive regulator of purine utilization OS=Emericella nidulans (strain FGSC A4 / ATCC 38163 / CBS 112.46 / NRRL 194 / M139) GN=uaY PE=4 SV=2	maj:MAA_08096/8e-17/lactose regulatory protein LAC9; K09241 transcriptional regulatory protein GAL4	NA	PTHR31001/8.7E-275/--	NA	Zn-clus	Zn_clus	-	show details
CL5299.Contig1_All	2284	5.55	13.66	1.2994	1.02e-21	4.9e-21	Up	gi|407917210|gb|EKG10531.1|/1.40657e-162/Zinc finger C2H2-type protein [Macrophomina phaseolina MS6]	gi|189312537|gb|EU554375.1|/1e-09/Colletotrichum cereale clone B4 microsatellite sequence	sp|Q9UTL5|TF3A_SCHPO/1e-07/Transcription factor IIIA OS=Schizosaccharomyces pombe (strain 972 / ATCC 24843) GN=sfc2 PE=2 SV=1	cal:CaO19.6598/2e-06/LAS17; similar to S. cerevisiae LAS17 (YOR181W) actin assembly factor; K05747 Wiskott-Aldrich syndrome protein	SPAC144.09c/3e-07/---	PS00028/-/Zinc finger C2H2 type domain signature.	NA	C2H2	zf-C2H2	PHD	show details
CL347.Contig1_All	5270	1.2	2.94	1.29278	8.7e-12	2.84e-11	Up	gi|615425050|ref|XP_007587877.1|/0/putative fungal specific transcription factor domain-containing protein [Neofusicoccum parvum UCRNP2] &gt;gi|485917850|gb|EOD44655.1| putative fungal specific transcription factor domain-containing protein [Neofusicoccum parvum UCRNP2]	NA	sp|O59741|YN25_SCHPO/1e-30/Uncharacterized transcriptional regulatory protein C530.05 OS=Schizosaccharomyces pombe (strain 972 / ATCC 24843) GN=SPBC530.05 PE=4 SV=2	pcs:Pc20g03000/5e-19/Pc20g03000; K09241 transcriptional regulatory protein GAL4	NA	SM00066/1.4E-7/GAL4-like Zn(II)2Cys6 (or C6 zinc) binuclear cluster DNA-binding domain	NA	Zn-clus	Zn_clus	-	show details
CL1835.Contig1_All	2480	6.5	15.85	1.28597	1.23e-26	6.76e-26	Up	gi|407920029|gb|EKG13247.1|/0/Transcription factor fungi [Macrophomina phaseolina MS6]	gi|146324553|ref|XM_746216.2|/4e-10/Aspergillus fumigatus Af293 C6 transcription factor (AFUA_6G14350), partial mRNA	sp|O14130|YF54_SCHPO/1e-39/Uncharacterized transcriptional regulatory protein C3C7.04 OS=Schizosaccharomyces pombe (strain 972 / ATCC 24843) GN=SPAC3C7.04 PE=3 SV=1	lth:KLTH0C00814g/1e-56/KLTH0C00814p; K09248 proline utilization trans-activator	SPBC28F2.12/2e-07/---	PTHR31944/2.5E-83/--	NA	Zn-clus	Zn_clus	-	show details
CL900.Contig3_All	2362	1.53	3.73	1.28564	4.68e-07	1.18e-06	Up	gi|573992985|ref|XP_006674413.1|/0/Fungal transcriptional regulatory protein [Cordyceps militaris CM01] &gt;gi|346318477|gb|EGX88080.1| Fungal transcriptional regulatory protein [Cordyceps militaris CM01]	NA	sp|P87000|ACU15_NEUCR/3e-07/Transcriptional activator protein acu-15 OS=Neurospora crassa (strain ATCC 24698 / 74-OR23-1A / CBS 708.71 / DSM 1257 / FGSC 987) GN=acu-15 PE=1 SV=2	sce:YIR019C/3e-06/FLO11, MUC1, STA4; Flo11p; K01178 glucoamylase [EC:3.2.1.3]	NA	PS00463/-/Zn(2)-C6 fungal-type DNA-binding domain signature.	biological_process:GO:0006351//transcription, DNA-templated;	Zn-clus	Zn_clus	-	show details
CL1306.Contig3_All	3687	3.84	9.29	1.27457	2.94e-23	1.47e-22	Up	gi|407926360|gb|EKG19327.1|/0/DNA repair protein rad10 [Macrophomina phaseolina MS6]	gi|189189599|ref|XM_001931104.1|/2e-46/Pyrenophora tritici-repentis Pt-1C-BFP mating-type switching protein swi10, mRNA	sp|Q06182|SWI10_SCHPO/2e-59/Mating-type switching protein swi10 OS=Schizosaccharomyces pombe (strain 972 / ATCC 24843) GN=swi10 PE=3 SV=1	mbe:MBM_06048/3e-98/DNA repair protein rad10; K10849 DNA excision repair protein ERCC-1	SPBC4F6.15c/4e-59/---	PF00172/1.1E-6/Fungal Zn(2)-Cys(6) binuclear cluster domain	NA	Zn-clus	Zn_clus	-	show details
CL2659.Contig2_All	2621	2.59	6.18	1.25465	1.29e-11	4.19e-11	Up	gi|628325196|ref|XP_007743254.1|/4.21949e-158/hypothetical protein A1O5_04458 [Cladophialophora psammophila CBS 110553] &gt;gi|589989198|gb|EXJ71956.1| hypothetical protein A1O5_04458 [Cladophialophora psammophila CBS 110553]	NA	sp|P46974|RSF2_YEAST/6e-14/Respiration factor 2 OS=Saccharomyces cerevisiae (strain ATCC 204508 / S288c) GN=RSF2 PE=1 SV=1	pbl:PAAG_00406/1e-13/transcription factor steA; K11215 transcription factor STE12	YDR216w/5e-11/---	PS50157/14.399/Zinc finger C2H2 type domain profile.	NA	C2H2	zf-C2H2	PHD	show details
CL276.Contig3_All	4750	2.35	5.55	1.23983	8.92e-18	3.71e-17	Up	gi|407924420|gb|EKG17471.1|/0/Transcription factor fungi [Macrophomina phaseolina MS6]	NA	sp|P08640|MUC1_YEAST/2e-19/Flocculation protein FLO11 OS=Saccharomyces cerevisiae (strain ATCC 204508 / S288c) GN=MUC1 PE=1 SV=2	sce:YIR019C/2e-18/FLO11, MUC1, STA4; Flo11p; K01178 glucoamylase [EC:3.2.1.3]	YDL140c/9e-15/---	PF00172/1.2E-8/Fungal Zn(2)-Cys(6) binuclear cluster domain	NA	Zn-clus	Zn_clus	-	show details
CL788.Contig2_All	2282	4.28	9.97	1.21998	6.37e-15	2.37e-14	Up	gi|662507295|gb|KEQ64904.1|/1.41968e-130/C6 transcription factor [Aureobasidium melanogenum CBS 110374]	gi|317032299|ref|XM_001394487.2|/3e-07/Aspergillus niger CBS 513.88 C6 zinc finger domain protein partial mRNA	sp|P08640|MUC1_YEAST/2e-21/Flocculation protein FLO11 OS=Saccharomyces cerevisiae (strain ATCC 204508 / S288c) GN=MUC1 PE=1 SV=2	sce:YIR019C/2e-20/FLO11, MUC1, STA4; Flo11p; K01178 glucoamylase [EC:3.2.1.3]	SPBC28F2.12/2e-10/---	PF11951/3.7E-69/Fungal specific transcription factor domain	NA	Zn-clus	Zn_clus	-	show details
CL992.Contig10_All	5417	4.09	9.48	1.21279	4.85e-32	3.07e-31	Up	gi|407928987|gb|EKG21826.1|/0/hypothetical protein MPH_00746 [Macrophomina phaseolina MS6]	gi|302421495|ref|XM_003008532.1|/3e-15/Verticillium albo-atrum VaMs.102 malonyl CoA-acyl carrier protein transacylase, mRNA	sp|O13698|FABD_SCHPO/4e-21/Malonyl CoA-acyl carrier protein transacylase, mitochondrial OS=Schizosaccharomyces pombe (strain 972 / ATCC 24843) GN=mct1 PE=3 SV=1	mbe:MBM_05029/8e-134/malonyl CoA-acyl carrier protein transacylase; K00645 [acyl-carrier-protein] S-malonyltransferase [EC:2.3.1.39]	BS_fabD/9e-40/---	PF00132/2.2E-6/Bacterial transferase hexapeptide (six repeats)	molecular_function:GO:0003824//catalytic activity;	Zn-clus	Zn_clus	-	show details
CL1698.Contig2_All	5576	0.48	1.11	1.20945	2.84e-05	6.36e-05	Up	gi|615399595|ref|XP_007579840.1|/0/putative c2h2 transcription protein [Neofusicoccum parvum UCRNP2] &gt;gi|485929235|gb|EOD52678.1| putative c2h2 transcription protein [Neofusicoccum parvum UCRNP2]	NA	sp|O42854|YFHH_SCHPO/3e-19/SH3 domain-containing protein C23A1.17 OS=Schizosaccharomyces pombe (strain 972 / ATCC 24843) GN=SPAC23A1.17 PE=1 SV=1	aor:AOR_1_236094/1e-21/AO090120000140; actin associated protein Wsp1; K05747 Wiskott-Aldrich syndrome protein	Rv3876/7e-16/---	PS50157/12.341/Zinc finger C2H2 type domain profile.	NA	C2H2	zf-C2H2	PHD	show details
CL4035.Contig4_All	2779	4.52	10.24	1.17982	1.43e-17	5.89e-17	Up	gi|407924070|gb|EKG17129.1|/0/Transcription factor fungi [Macrophomina phaseolina MS6]	NA	sp|Q9UTN0|YII3_SCHPO/1e-18/Uncharacterized transcriptional regulatory protein C139.03 OS=Schizosaccharomyces pombe (strain 972 / ATCC 24843) GN=SPAC139.03 PE=4 SV=1	vda:VDAG_07081/3e-09/lactose regulatory protein LAC9; K09241 transcriptional regulatory protein GAL4	NA	PS50048/11.305/Zn(2)-C6 fungal-type DNA-binding domain profile.	NA	Zn-clus	Zn_clus	-	show details
CL3394.Contig1_All	3620	3.21	7.14	1.15335	1.19e-15	4.57e-15	Up	gi|297242553|gb|ADI24952.1|/2.40665e-122/GsfR2 [Penicillium aethiopicum]	NA	sp|Q0CYG9|SEC31_ASPTN/8e-10/Protein transport protein sec31 OS=Aspergillus terreus (strain NIH 2624 / FGSC A1156) GN=sec31 PE=3 SV=1	lbc:LACBIDRAFT_311817/9e-09/WASP-interacting protein VRP1/WIP; K19475 WAS/WASL-interacting protein	Cgl1939/2e-07/---	PS50048/9.798/Zn(2)-C6 fungal-type DNA-binding domain profile.	NA	Zn-clus	Zn_clus	-	show details
CL1193.Contig3_All	2838	9.42	20.85	1.14625	2.71e-33	1.79e-32	Up	gi|407923578|gb|EKG16647.1|/0/Zinc finger C2H2-type/integrase DNA-binding protein [Macrophomina phaseolina MS6]	gi|389639245|ref|XM_003717208.1|/3e-20/Magnaporthe oryzae 70-15 C2H2 type zinc finger domain-containing protein (MGG_06328) mRNA, complete cds	sp|P21192|ACE2_YEAST/9e-11/Metallothionein expression activator OS=Saccharomyces cerevisiae (strain ATCC 204508 / S288c) GN=ACE2 PE=1 SV=1	sce:YLR131C/1e-09/ACE2; DNA-binding transcription factor ACE2; K09238 metallothionein expression activator	YDR146c/4e-08/---	PTHR11389/9.2E-40/--	NA	C2H2	zf-C2H2	PHD	show details
CL4276.Contig1_All	3288	2.46	5.44	1.14495	4.7e-11	1.48e-10	Up	gi|407922721|gb|EKG15816.1|/0/Transcription factor STE-like protein [Macrophomina phaseolina MS6]	gi|406654609|gb|JX457343.1|/1e-148/Setosphaeria turcica strain 01-23 Ste12-like transcription factor (STE12) mRNA, complete cds	sp|O74252|STE12_EMENI/0.0/Transcription factor steA OS=Emericella nidulans (strain FGSC A4 / ATCC 38163 / CBS 112.46 / NRRL 194 / M139) GN=steA PE=2 SV=1	mbe:MBM_02400/0.0/Ste12; K11215 transcription factor STE12	ECU08g0560/3e-09/---	PF02200/3.1E-61/STE like transcription factor	biological_process:GO:0006355//regulation of transcription, DNA-templated;cellular_component:GO:0005634//nucleus;molecular_function:GO:0008270//zinc ion binding;GO:0003700//sequence-specific DNA binding transcription factor activity;GO:0003676//nucleic acid binding;	C2H2	zf-C2H2	PHD	show details
CL1298.Contig5_All	5337	2.03	4.44	1.12908	4.88e-14	1.76e-13	Up	gi|407924043|gb|EKG17103.1|/0/Zinc finger PHD-type protein [Macrophomina phaseolina MS6]	gi|164423193|ref|XM_953733.2|/8e-47/Neurospora crassa OR74A phenylalanyl-tRNA synthetase beta chain partial mRNA	sp|O13432|SYFB_CANAX/0.0/Phenylalanine--tRNA ligase beta subunit OS=Candida albicans GN=FRS1 PE=2 SV=3	afv:AFLA_050940/0.0/phenylalanyl-tRNA synthetase, beta subunit; K01890 phenylalanyl-tRNA synthetase beta chain [EC:6.1.1.20]	SPAC23A1.12c/0.0/---	PTHR12321/6.2E-40/--	biological_process:GO:0006432//phenylalanyl-tRNA aminoacylation;cellular_component:GO:0009328//phenylalanine-tRNA ligase complex;molecular_function:GO:0000287//magnesium ion binding;GO:0004826//phenylalanine-tRNA ligase activity;GO:0003723//RNA binding;GO:0005524//ATP binding;	Alfin-like	Alfin-like	DDT,Homeobox,JmjC,JmjN	show details
Unigene7196_All	2445	2.6	5.67	1.12484	1.22e-08	3.4e-08	Up	gi|116208470|ref|XP_001230044.1|/5.65404e-125/hypothetical protein CHGG_03528 [Chaetomium globosum CBS 148.51] &gt;gi|88184125|gb|EAQ91593.1| hypothetical protein CHGG_03528 [Chaetomium globosum CBS 148.51]	gi|367022653|ref|XM_003660564.1|/9e-08/Myceliophthora thermophila ATCC 42464 C2H2 transcription factor (MYCTH_122893) mRNA, complete cds	sp|P53147|TOS8_YEAST/2e-11/Homeobox protein TOS8 OS=Saccharomyces cerevisiae (strain ATCC 204508 / S288c) GN=TOS8 PE=3 SV=1	ero:EROM_101370/7e-07/TALE/PBX transcription factor; K19383 homeobox protein TGIF1	NA	PS00028/-/Zinc finger C2H2 type domain signature.	NA	C2H2	zf-C2H2	PHD	show details
CL3659.Contig2_All	4061	0.68	1.47	1.11221	0.000137715	0.00029057	Up	gi|407916682|gb|EKG10018.1|/1.338e-125/Short-chain dehydrogenase/reductase SDR [Macrophomina phaseolina MS6]	NA	sp|Q4WZ66|CHADH_ASPFU/7e-28/Chanoclavine-I dehydrogenase OS=Neosartorya fumigata (strain ATCC MYA-4609 / Af293 / CBS 101355 / FGSC A1100) GN=fgaDH PE=3 SV=1	afm:AFUA_3G09150/4e-35/oxidoreductase, short chain dehydrogenase/reductase family protein (EC:1.-.-.-); K00540	TM1724/1e-31/---	PS00463/-/Zn(2)-C6 fungal-type DNA-binding domain signature.	NA	Zn-clus	Zn_clus	-	show details
CL1671.Contig1_All	2165	10.23	21.88	1.09681	7.88e-25	4.11e-24	Up	gi|615427236|ref|XP_007588576.1|/0/putative c6 transcription protein [Neofusicoccum parvum UCRNP2] &gt;gi|485916753|gb|EOD43952.1| putative c6 transcription protein [Neofusicoccum parvum UCRNP2]	NA	sp|Q9UT46|MOC3_SCHPO/3e-10/Transcriptional regulatory protein moc3 OS=Schizosaccharomyces pombe (strain 972 / ATCC 24843) GN=moc3 PE=1 SV=4	vda:VDAG_06536/3e-09/pre-mRNA-splicing factor cwc22; K13100 pre-mRNA-splicing factor CWC22	CC3441/5e-07/---	PF11951/1.8E-7/Fungal specific transcription factor domain	NA	Zn-clus	Zn_clus	-	show details
CL2655.Contig1_All	2797	5.82	12.42	1.09357	9.14e-19	3.93e-18	Up	gi|407926584|gb|EKG19551.1|/0/Homeodomain-like protein [Macrophomina phaseolina MS6]	gi|211588786|emb|AM920436.1|/4e-07/Penicillium chrysogenum Wisconsin 54-1255 complete genome, contig Pc00c21	sp|Q6E434|TRF1_SCHPO/1e-49/Telomeric DNA-binding factor trf1 OS=Schizosaccharomyces pombe (strain 972 / ATCC 24843) GN=trf1 PE=1 SV=1	NA	NA	PTHR32197/9.7E-40/--	NA	MYB	Myb_DNA-binding	ARID,Response_reg,SNF2_N	show details
CL319.Contig3_All	2979	1.86	3.9	1.06817	3.79e-07	9.63e-07	Up	gi|407923916|gb|EKG16978.1|/0/hypothetical protein MPH_05804 [Macrophomina phaseolina MS6]	NA	sp|Q9UT46|MOC3_SCHPO/4e-09/Transcriptional regulatory protein moc3 OS=Schizosaccharomyces pombe (strain 972 / ATCC 24843) GN=moc3 PE=1 SV=4	lbc:LACBIDRAFT_397133/1e-10/protein transport protein sec31; K14005 protein transport protein SEC31	Rv3876/1e-06/---	PS00463/-/Zn(2)-C6 fungal-type DNA-binding domain signature.	biological_process:GO:0006355//regulation of transcription, DNA-templated;GO:0006366//transcription from RNA polymerase II promoter;	Zn-clus	Zn_clus	-	show details
CL871.Contig4_All	6169	1.08	2.24	1.05247	4.03e-08	1.09e-07	Up	gi|407927875|gb|EKG20758.1|/0/Major facilitator superfamily [Macrophomina phaseolina MS6]	gi|517312918|emb|HF679025.1|/6e-17/Fusarium fujikuroi IMI 58289 draft genome, chromosome FFUJ_chr03	sp|P08158|AMDS_EMENI/4e-86/Acetamidase OS=Emericella nidulans (strain FGSC A4 / ATCC 38163 / CBS 112.46 / NRRL 194 / M139) GN=amdS PE=2 SV=1	ang:ANI_1_730034/5e-171/An03g05880; general amidase-B; K01426 amidase [EC:3.5.1.4]	SPCC550.07/5e-58/---	PS00463/-/Zn(2)-C6 fungal-type DNA-binding domain signature.	NA	Zn-clus	Zn_clus	-	show details
CL756.Contig13_All	4720	1.32	2.73	1.04836	1.88e-07	4.87e-07	Up	gi|407920566|gb|EKG13756.1|/0/hypothetical protein MPH_09063 [Macrophomina phaseolina MS6]	NA	sp|Q9HFR4|ATG2_PICPA/3e-08/Autophagy-related protein 2 OS=Komagataella pastoris GN=ATG2 PE=3 SV=1	wic:J056_004785/1e-09/Wiskott-Aldrich syndrome protein-like protein 1; K05747 Wiskott-Aldrich syndrome protein	Rv3876/5e-07/---	PF00172/1.1E-9/Fungal Zn(2)-Cys(6) binuclear cluster domain	NA	Zn-clus	Zn_clus	-	show details
CL1455.Contig1_All	4039	9.4	19.31	1.03862	1.97e-37	1.44e-36	Up	gi|615398140|ref|XP_007579378.1|/0/putative sterol regulatory element binding protein sre1 protein [Neofusicoccum parvum UCRNP2] &gt;gi|485929884|gb|EOD53146.1| putative sterol regulatory element binding protein sre1 protein [Neofusicoccum parvum UCRNP2]	gi|517318535|emb|HF679028.1|/2e-12/Fusarium fujikuroi IMI 58289 draft genome, chromosome FFUJ_chr06	sp|Q9UUD1|SREBP_SCHPO/1e-44/Sterol regulatory element-binding protein 1 OS=Schizosaccharomyces pombe (strain 972 / ATCC 24843) GN=sre1 PE=1 SV=1	cten:CANTEDRAFT_112975/7e-13/HLH-domain-containing protein; K09074 fungal twist-like factor	NA	SM00353/3.3E-13/helix loop helix domain	NA	bHLH	HLH	-	show details
CL363.Contig2_All	5529	0.96	1.97	1.03709	1.41e-06	3.46e-06	Up	gi|615420664|ref|XP_007586565.1|/0/putative zn 2cys6 transcription factor protein [Neofusicoccum parvum UCRNP2] &gt;gi|485919744|gb|EOD45973.1| putative zn 2cys6 transcription factor protein [Neofusicoccum parvum UCRNP2]	gi|323149415|gb|GU943979.1|/2e-38/Macrophomina phaseolina clone 192 microsatellite sequence	sp|P43555|EMP47_YEAST/5e-16/Protein EMP47 OS=Saccharomyces cerevisiae (strain ATCC 204508 / S288c) GN=EMP47 PE=1 SV=1	aor:AOR_1_250134/2e-105/AO090102000145; lectin family integral membrane protein; K10080 lectin, mannose-binding 1	NA	PTHR31001/3.0E-24/--	NA	Zn-clus	Zn_clus	-	show details
CL2305.Contig1_All	6015	10.54	21.62	1.03649	1.9e-61	2.19e-60	Up	gi|407921529|gb|EKG14671.1|/0/hypothetical protein MPH_08144 [Macrophomina phaseolina MS6]	gi|396468347|ref|XM_003838104.1|/5e-08/Leptosphaeria maculans JN3 similar to ATP-dependent Zn protease (LEMA_P116760.1) mRNA, complete cds	sp|P33297|PRS6A_YEAST/7e-17/26S protease regulatory subunit 6A OS=Saccharomyces cerevisiae (strain ATCC 204508 / S288c) GN=RPT5 PE=1 SV=3	afm:AFUA_4G04800/3e-17/AAA family ATPase; K14575 AAA family ATPase	BS_yjoB/6e-29/---	SM00066/8.7E-4/GAL4-like Zn(II)2Cys6 (or C6 zinc) binuclear cluster DNA-binding domain	NA	Zn-clus	Zn_clus	-	show details
CL693.Contig1_All	4315	6.38	12.81	1.00564	1.13e-25	6.06e-25	Up	gi|407918620|gb|EKG11889.1|/0/hypothetical protein MPH_10931 [Macrophomina phaseolina MS6]	NA	sp|P22216|RAD53_YEAST/9e-53/Serine/threonine-protein kinase RAD53 OS=Saccharomyces cerevisiae (strain ATCC 204508 / S288c) GN=RAD53 PE=1 SV=1	cten:CANTEDRAFT_127596/2e-52/Pkinase-domain-containing protein; K02831 ser/thr/tyr protein kinase RAD53 [EC:2.7.11.-]	SPAC14C4.03/4e-32/---	SM00240/0.0096/Forkhead associated domain	NA	FHA	FHA	-	show details
CL1471.Contig5_All	3684	23.49	0.01	-11.1978	3.02e-299	2.12e-297	Down	gi|407929503|gb|EKG22321.1|/8.41556e-131/hypothetical protein MPH_00301 [Macrophomina phaseolina MS6]	NA	NA	NA	NA	PF01426/4.0E-8/BAH domain	NA	Alfin-like	Alfin-like	DDT,Homeobox,JmjC,JmjN	show details
CL698.Contig7_All	4363	11.93	0.01	-10.2204	1.13e-180	4.32e-179	Down	gi|407918365|gb|EKG11636.1|/1.88097e-68/hypothetical protein MPH_11129 [Macrophomina phaseolina MS6]	NA	sp|P78962|ATF21_SCHPO/2e-11/Transcription factor atf21 OS=Schizosaccharomyces pombe (strain 972 / ATCC 24843) GN=atf21 PE=3 SV=1	mgr:MGG_08212/9e-11/BZIP transcription factor; K09051 ATF/CREB family transcription factor	NA	SM00066/0.0055/GAL4-like Zn(II)2Cys6 (or C6 zinc) binuclear cluster DNA-binding domain	NA	Zn-clus	Zn_clus	-	show details
CL786.Contig4_All	4396	9.3	0.01	-9.86109	3.07e-142	8.95e-141	Down	gi|407926223|gb|EKG19192.1|/4.98375e-77/hypothetical protein MPH_03562 [Macrophomina phaseolina MS6]	NA	sp|P28349|NIT4_NEUCR/3e-07/Nitrogen assimilation transcription factor nit-4 OS=Neurospora crassa (strain ATCC 24698 / 74-OR23-1A / CBS 708.71 / DSM 1257 / FGSC 987) GN=nit-4 PE=4 SV=2	NA	NA	SM00066/3.4E-4/GAL4-like Zn(II)2Cys6 (or C6 zinc) binuclear cluster DNA-binding domain	NA	Zn-clus	Zn_clus	-	show details
CL1255.Contig2_All	1989	6.31	0.01	-9.3015	2.51e-43	2.08e-42	Down	gi|407918681|gb|EKG11950.1|/0/hypothetical protein MPH_10994 [Macrophomina phaseolina MS6]	NA	sp|P08640|MUC1_YEAST/1e-10/Flocculation protein FLO11 OS=Saccharomyces cerevisiae (strain ATCC 204508 / S288c) GN=MUC1 PE=1 SV=2	cim:CIMG_04777/2e-11/pre-mRNA-splicing factor cwc22; K13100 pre-mRNA-splicing factor CWC22	DR2133/6e-09/---	PS50048/8.577/Zn(2)-C6 fungal-type DNA-binding domain profile.	NA	Zn-clus	Zn_clus	-	show details
CL992.Contig1_All	5816	5.59	0.01	-9.1267	1.23e-113	2.77e-112	Down	gi|407928987|gb|EKG21826.1|/0/hypothetical protein MPH_00746 [Macrophomina phaseolina MS6]	gi|302421495|ref|XM_003008532.1|/4e-15/Verticillium albo-atrum VaMs.102 malonyl CoA-acyl carrier protein transacylase, mRNA	sp|P0C0Y4|MTDH_ALTAL/7e-27/Probable NADP-dependent mannitol dehydrogenase OS=Alternaria alternata PE=1 SV=2	mbe:MBM_05029/3e-133/malonyl CoA-acyl carrier protein transacylase; K00645 [acyl-carrier-protein] S-malonyltransferase [EC:2.3.1.39]	BS_fabD/7e-38/---	PF00132/2.2E-6/Bacterial transferase hexapeptide (six repeats)	biological_process:GO:0008152//metabolic process;molecular_function:GO:0016740//transferase activity;	Zn-clus	Zn_clus	-	show details
CL1471.Contig7_All	3677	4.64	0.01	-8.85798	2.05e-59	2.29e-58	Down	gi|407929503|gb|EKG22321.1|/8.40002e-131/hypothetical protein MPH_00301 [Macrophomina phaseolina MS6]	NA	NA	NA	NA	PF01426/4.0E-8/BAH domain	NA	Alfin-like	Alfin-like	DDT,Homeobox,JmjC,JmjN	show details
CL1802.Contig2_All	2156	3.45	0.01	-8.43045	9.49e-26	5.1e-25	Down	gi|646300262|gb|KDQ21415.1|/3.26168e-12/hypothetical protein BOTBODRAFT_202080 [Botryobasidium botryosum FD-172 SS1]	gi|347005580|gb|CP003002.1|/3e-07/Myceliophthora thermophila ATCC 42464 chromosome 1, complete sequence	sp|P39001|UME6_YEAST/2e-08/Transcriptional regulatory protein UME6 OS=Saccharomyces cerevisiae (strain ATCC 204508 / S288c) GN=UME6 PE=1 SV=2	sce:YDR207C/3e-07/UME6, CAR80, NIM2, RIM16; DNA-binding transcriptional regulator UME6; K09243 transcriptional regulatory protein UME6	NA	SM00066/2.4E-10/GAL4-like Zn(II)2Cys6 (or C6 zinc) binuclear cluster DNA-binding domain	NA	Zn-clus	Zn_clus	-	show details
CL1651.Contig7_All	5122	3.35	0.01	-8.38802	2.62e-60	2.96e-59	Down	gi|407916551|gb|EKG09917.1|/0/hypothetical protein MPH_13007 [Macrophomina phaseolina MS6]	NA	sp|Q5A5M7|RBR3_CANAL/4e-10/Cell wall protein RBR3 OS=Candida albicans (strain SC5314 / ATCC MYA-2876) GN=RBR3 PE=1 SV=2	afv:AFLA_134910/3e-11/F-box and WD repeat-containing protein; K03361 F-box and WD-40 domain protein CDC4	NA	SM00066/6.0E-7/GAL4-like Zn(II)2Cys6 (or C6 zinc) binuclear cluster DNA-binding domain	NA	Zn-clus	Zn_clus	-	show details
CL3193.Contig2_All	3166	3.33	0.01	-8.37938	8.99e-37	6.46e-36	Down	gi|407926273|gb|EKG19241.1|/0/Zinc finger C2H2-type protein [Macrophomina phaseolina MS6]	NA	sp|P47043|ZAP1_YEAST/4e-29/Zinc-responsive transcriptional regulator ZAP1 OS=Saccharomyces cerevisiae (strain ATCC 204508 / S288c) GN=ZAP1 PE=1 SV=1	lth:KLTH0G01826g/3e-07/KLTH0G01826p; K09467 zinc-finger protein CreA/MIG	SPAC144.09c/3e-18/---	PF12874/0.06/Zinc-finger of C2H2 type	NA	C2H2	zf-C2H2	PHD	show details
CL490.Contig18_All	4031	3.09	0.01	-8.27146	1.26e-43	1.05e-42	Down	gi|615419633|ref|XP_007586237.1|/2.18826e-164/putative bzip transcription factor protein [Neofusicoccum parvum UCRNP2] &gt;gi|485920176|gb|EOD46271.1| putative bzip transcription factor protein [Neofusicoccum parvum UCRNP2]	gi|170943976|emb|CU638743.1|/4e-08/Podospora anserina S mat+ genomic DNA chromosome 3, supercontig 2	sp|O74308|YOG2_SCHPO/4e-08/Uncharacterized transcriptional regulatory protein C15D4.02 OS=Schizosaccharomyces pombe (strain 972 / ATCC 24843) GN=SPBC15D4.02 PE=4 SV=3	cal:CaO19.4225/1e-06/LEU3; similar to regulator of genes for branched-chain amino acid synthesis and ammonia assimilation; potential fungal Zn(2)-Cys(6) binuclear cluster domain; K09242 transcriptional regulatory protein LEU3	NA	SM00066/0.0075/GAL4-like Zn(II)2Cys6 (or C6 zinc) binuclear cluster DNA-binding domain	NA	Zn-clus	Zn_clus	-	show details
CL255.Contig1_All	3297	2.8	0.01	-8.12928	2.65e-32	1.69e-31	Down	gi|407921803|gb|EKG14941.1|/0/Transcription factor fungi [Macrophomina phaseolina MS6]	NA	sp|P28348|NIRA_EMENI/9e-40/Nitrogen assimilation transcription factor nirA OS=Emericella nidulans (strain FGSC A4 / ATCC 38163 / CBS 112.46 / NRRL 194 / M139) GN=nirA PE=4 SV=1	maj:MAA_08096/1e-08/lactose regulatory protein LAC9; K09241 transcriptional regulatory protein GAL4	NA	PTHR31313:SF6/9.6E-59/--	NA	Zn-clus	Zn_clus	-	show details
CL786.Contig2_All	4665	2.6	0.01	-8.02237	9.89e-43	8.08e-42	Down	gi|407926223|gb|EKG19192.1|/1.39446e-77/hypothetical protein MPH_03562 [Macrophomina phaseolina MS6]	NA	sp|P28349|NIT4_NEUCR/4e-07/Nitrogen assimilation transcription factor nit-4 OS=Neurospora crassa (strain ATCC 24698 / 74-OR23-1A / CBS 708.71 / DSM 1257 / FGSC 987) GN=nit-4 PE=4 SV=2	NA	NA	SM00066/3.4E-4/GAL4-like Zn(II)2Cys6 (or C6 zinc) binuclear cluster DNA-binding domain	NA	Zn-clus	Zn_clus	-	show details
CL917.Contig19_All	3862	2.46	0.01	-7.94251	1.7e-33	1.13e-32	Down	gi|615421620|ref|XP_007586869.1|/5.15892e-163/putative o- protein [Neofusicoccum parvum UCRNP2] &gt;gi|485919277|gb|EOD45656.1| putative o- protein [Neofusicoccum parvum UCRNP2]	gi|170936698|emb|CU633454.1|/3e-08/Podospora anserina S mat+ genomic DNA chromosome 4, supercontig 1	sp|Q9P900|OMTB_ASPFL/7e-20/Demethylsterigmatocystin 6-O-methyltransferase OS=Aspergillus flavus GN=omtB PE=3 SV=1	afm:AFUA_5G02640/3e-23/O-methyltransferase (EC:2.1.1.-); K17650 sterigmatocystin 8-O-methyltransferase [EC:2.1.1.110]	YKR099w/1e-13/---	PF13921/7.1E-16/Myb-like DNA-binding domain	NA	MYB	Myb_DNA-binding	ARID,Response_reg,SNF2_N	show details
CL1337.Contig4_All	4034	2.27	0.01	-7.82655	2.65e-32	1.69e-31	Down	gi|591464156|gb|EXL95622.1|/0/hypothetical protein FOIG_11750 [Fusarium oxysporum f. sp. cubense tropical race 4 54006]	NA	sp|O14130|YF54_SCHPO/3e-34/Uncharacterized transcriptional regulatory protein C3C7.04 OS=Schizosaccharomyces pombe (strain 972 / ATCC 24843) GN=SPAC3C7.04 PE=3 SV=1	lth:KLTH0C00814g/2e-43/KLTH0C00814p; K09248 proline utilization trans-activator	SPBC28F2.12/9e-18/---	SM00066/6.7E-8/GAL4-like Zn(II)2Cys6 (or C6 zinc) binuclear cluster DNA-binding domain	NA	Zn-clus	Zn_clus	-	show details
CL368.Contig16_All	3262	1.89	0.01	-7.56224	7.08e-22	3.41e-21	Down	NA	NA	NA	NA	NA	PS50157/10.512/Zinc finger C2H2 type domain profile.	NA	C2H2	zf-C2H2	PHD	show details
CL1636.Contig7_All	4070	1.85	0.01	-7.53138	1.21e-26	6.68e-26	Down	gi|407918703|gb|EKG11969.1|/0/Zinc finger C2H2-type protein [Macrophomina phaseolina MS6]	NA	sp|P08640|MUC1_YEAST/4e-13/Flocculation protein FLO11 OS=Saccharomyces cerevisiae (strain ATCC 204508 / S288c) GN=MUC1 PE=1 SV=2	ani:AN8241.2/3e-12/similar to chitinase; K01183 chitinase [EC:3.2.1.14]	Rv3876/6e-09/---	PS50157/10.45/Zinc finger C2H2 type domain profile.	NA	C2H2	zf-C2H2	PHD	show details
CL1024.Contig9_All	5684	1.79	0.01	-7.48382	7.04e-36	4.95e-35	Down	gi|407924594|gb|EKG17627.1|/0/hypothetical protein MPH_05075 [Macrophomina phaseolina MS6]	gi|323149381|gb|GU943945.1|/1e-11/Macrophomina phaseolina clone 157 microsatellite sequence	sp|Q0ULF5|SEC31_PHANO/2e-14/Protein transport protein SEC31 OS=Phaeosphaeria nodorum (strain SN15 / ATCC MYA-4574 / FGSC 10173) GN=SEC31 PE=3 SV=3	ncr:NCU07438/1e-20/WASP-like protein las17p; K05747 Wiskott-Aldrich syndrome protein	mlr2363/7e-08/---	PTHR31944/2.4E-59/--	NA	Zn-clus	Zn_clus	-	show details
CL1180.Contig1_All	2150	1.68	0.01	-7.39232	6.14e-13	2.1e-12	Down	gi|407922992|gb|EKG16082.1|/0/hypothetical protein MPH_06777 [Macrophomina phaseolina MS6]	NA	sp|Q8TFG4|YL54_SCHPO/3e-17/Uncharacterized protein PB18E9.04c OS=Schizosaccharomyces pombe (strain 972 / ATCC 24843) GN=SPAPB18E9.04c PE=4 SV=1	cim:CIMG_05779/2e-20/actin associated protein Wsp1; K05747 Wiskott-Aldrich syndrome protein	Rv3876/7e-14/---	PTHR31001/2.3E-24/--	NA	Zn-clus	Zn_clus	-	show details
CL1396.Contig5_All	3397	1.62	0.01	-7.33985	1.71e-19	7.57e-19	Down	gi|407917698|gb|EKG11002.1|/1.83078e-140/hypothetical protein MPH_12005 [Macrophomina phaseolina MS6]	gi|317156951|ref|XM_001826077.2|/8e-49/Aspergillus oryzae RIB40 NADH dehydrogenase [ubiquinone] iron-sulfur protein 7, mRNA	sp|O47950|NDUS7_NEUCR/5e-78/NADH-ubiquinone oxidoreductase 19.3 kDa subunit, mitochondrial OS=Neurospora crassa (strain ATCC 24698 / 74-OR23-1A / CBS 708.71 / DSM 1257 / FGSC 987) GN=G17A4.170 PE=2 SV=1	pbl:PAAG_00948/4e-81/NADH dehydrogenase iron-sulfur protein; K03940 NADH dehydrogenase (ubiquinone) Fe-S protein 7 [EC:1.6.5.3 1.6.99.3]	XF0306/2e-63/---	PF04082/5.5E-15/Fungal specific transcription factor domain	molecular_function:GO:0003954//NADH dehydrogenase activity;GO:0051536//iron-sulfur cluster binding;	C2H2	zf-C2H2	PHD	show details
CL1136.Contig2_All	1866	1.52	0.01	-7.24793	2.95e-10	8.93e-10	Down	gi|407924938|gb|EKG17962.1|/2.67304e-108/Transcription factor fungi [Macrophomina phaseolina MS6]	NA	sp|Q9UTA7|YL8B_SCHPO/2e-33/Uncharacterized transcriptional regulatory protein C25B8.11 OS=Schizosaccharomyces pombe (strain 972 / ATCC 24843) GN=SPAC25B8.11 PE=4 SV=1	cim:CIMG_04625/4e-07/acetamidase regulatory protein; K09244 transcriptional regulatory protein AMDR	NA	PTHR31668/9.7E-103/--	NA	Zn-clus	Zn_clus	-	show details
CL319.Contig1_All	2627	1.52	0.01	-7.24793	1.99e-14	7.26e-14	Down	gi|407923916|gb|EKG16978.1|/0/hypothetical protein MPH_05804 [Macrophomina phaseolina MS6]	NA	sp|Q5A4F3|AHR1_CANAL/5e-06/Adhesion and hyphal regulator 1 OS=Candida albicans (strain SC5314 / ATCC MYA-2876) GN=AHR1 PE=1 SV=1	ago:AGOS_AER177W/7e-07/AER177Wp; K09448 transcriptional enhancer factor	NA	SM00066/9.0E-4/GAL4-like Zn(II)2Cys6 (or C6 zinc) binuclear cluster DNA-binding domain	biological_process:GO:0006355//regulation of transcription, DNA-templated;GO:0006366//transcription from RNA polymerase II promoter;	Zn-clus	Zn_clus	-	show details
CL45.Contig1_All	4704	1.51	0.01	-7.2384	3.74e-25	1.97e-24	Down	gi|407916779|gb|EKG10109.1|/0/hypothetical protein MPH_12708 [Macrophomina phaseolina MS6]	NA	sp|A1C7P9|XLNR_ASPCL/4e-12/Xylanolytic transcriptional activator xlnR OS=Aspergillus clavatus (strain ATCC 1007 / CBS 513.65 / DSM 816 / NCTC 3887 / NRRL 1) GN=xlnR PE=3 SV=2	cci:CC1G_15535/2e-10/Setd1a protein; K11422 histone-lysine N-methyltransferase SETD1 [EC:2.1.1.43]	Rv3876/6e-06/---	PF04082/2.0E-13/Fungal specific transcription factor domain	NA	Zn-clus	Zn_clus	-	show details
CL3894.Contig1_All	7901	1.48	0.01	-7.20945	1.54e-41	1.22e-40	Down	gi|407916441|gb|EKG09810.1|/0/SANT domain DNA binding protein [Macrophomina phaseolina MS6]	gi|323149324|gb|GU943888.1|/6e-61/Macrophomina phaseolina clone 100 microsatellite sequence	sp|Q6CEV2|SEC16_YARLI/2e-23/COPII coat assembly protein SEC16 OS=Yarrowia lipolytica (strain CLIB 122 / E 150) GN=SEC16 PE=3 SV=1	mrr:Moror_5257/1e-20/structural molecule; K14005 protein transport protein SEC31	Rv3876/5e-12/---	PS51293/12.16/SANT domain profile.	NA	MYB	Myb_DNA-binding	ARID,Response_reg,SNF2_N	show details
CL3857.Contig1_All	2840	1.35	0.01	-7.07682	7.84e-14	2.8e-13	Down	gi|407924935|gb|EKG17959.1|/6.43153e-168/hypothetical protein MPH_04816 [Macrophomina phaseolina MS6]	NA	NA	cten:CANTEDRAFT_96073/2e-06/NAF1-domain-containing protein; K14763 H/ACA ribonucleoprotein complex non-core subunit NAF1	NA	PS00463/-/Zn(2)-C6 fungal-type DNA-binding domain signature.	NA	Zn-clus	Zn_clus	-	show details
CL1337.Contig1_All	4091	1.28	0.01	-7	1.34e-18	5.72e-18	Down	gi|591464156|gb|EXL95622.1|/3.77736e-180/hypothetical protein FOIG_11750 [Fusarium oxysporum f. sp. cubense tropical race 4 54006]	NA	sp|O14130|YF54_SCHPO/1e-32/Uncharacterized transcriptional regulatory protein C3C7.04 OS=Schizosaccharomyces pombe (strain 972 / ATCC 24843) GN=SPAC3C7.04 PE=3 SV=1	lth:KLTH0C00814g/9e-42/KLTH0C00814p; K09248 proline utilization trans-activator	SPBC28F2.12/1e-17/---	PTHR31944/2.5E-61/--	NA	Zn-clus	Zn_clus	-	show details
CL1024.Contig8_All	5986	1.27	0.01	-6.98868	6.1e-27	3.4e-26	Down	gi|407924594|gb|EKG17627.1|/0/hypothetical protein MPH_05075 [Macrophomina phaseolina MS6]	gi|323149381|gb|GU943945.1|/1e-11/Macrophomina phaseolina clone 157 microsatellite sequence	sp|Q0ULF5|SEC31_PHANO/2e-14/Protein transport protein SEC31 OS=Phaeosphaeria nodorum (strain SN15 / ATCC MYA-4574 / FGSC 10173) GN=SEC31 PE=3 SV=3	maj:MAA_03848/8e-20/evh1; K05747 Wiskott-Aldrich syndrome protein	mlr2363/8e-08/---	PTHR31944/2.4E-59/--	NA	Zn-clus	Zn_clus	-	show details
CL1772.Contig2_All	3669	1.26	0.01	-6.97728	1.63e-16	6.46e-16	Down	gi|682423194|gb|KFY91694.1|/0/hypothetical protein V500_04513 [Pseudogymnoascus pannorum VKM F-4518 (FW-2643)]	NA	sp|O74923|YJ7D_SCHPO/4e-16/Uncharacterized transporter C757.13 OS=Schizosaccharomyces pombe (strain 972 / ATCC 24843) GN=SPCC757.13 PE=3 SV=1	afm:AFUA_2G08350/9e-14/MFS allantoate transporter; K08192 MFS transporter, ACS family, allantoate permease	NA	PF00172/1.5E-9/Fungal Zn(2)-Cys(6) binuclear cluster domain	NA	Zn-clus	Zn_clus	-	show details
CL917.Contig18_All	4536	1.26	0.01	-6.97728	2.19e-20	9.95e-20	Down	gi|615421620|ref|XP_007586869.1|/0/putative o- protein [Neofusicoccum parvum UCRNP2] &gt;gi|485919277|gb|EOD45656.1| putative o- protein [Neofusicoccum parvum UCRNP2]	gi|170936698|emb|CU633454.1|/4e-08/Podospora anserina S mat+ genomic DNA chromosome 4, supercontig 1	sp|P22035|BAS1_YEAST/7e-14/Myb-like DNA-binding protein BAS1 OS=Saccharomyces cerevisiae (strain ATCC 204508 / S288c) GN=BAS1 PE=1 SV=1	yli:YALI0B13992g/4e-23/YALI0B13992p; K09423 Myb-like DNA-binding protein BAS1	YKR099w/2e-13/---	PF13921/7.1E-16/Myb-like DNA-binding domain	NA	MYB	Myb_DNA-binding	ARID,Response_reg,SNF2_N	show details
CL732.Contig6_All	3839	1.12	0.01	-6.80735	2.54e-15	9.58e-15	Down	gi|615399870|ref|XP_007579924.1|/0/putative alpha-ketoglutarate dependent xanthine dioxygenase protein [Neofusicoccum parvum UCRNP2] &gt;gi|485929130|gb|EOD52604.1| putative alpha-ketoglutarate dependent xanthine dioxygenase protein [Neofusicoccum parvum UCRNP2]	NA	sp|Q10086|YAO7_SCHPO/3e-08/Uncharacterized transcriptional regulatory protein C11D3.07c OS=Schizosaccharomyces pombe (strain 972 / ATCC 24843) GN=SPAC11D3.07c PE=4 SV=3	wic:J056_003711/2e-36/Protein-L-isoaspartate(D-aspartate) O-methyltransferase; K00573 protein-L-isoaspartate(D-aspartate) O-methyltransferase [EC:2.1.1.77]	SPCC576.01c/3e-36/---	PTHR31001/2.0E-53/--	NA	Zn-clus	Zn_clus	-	show details
CL77.Contig15_All	3545	1.04	0.01	-6.70044	3.09e-13	1.07e-12	Down	gi|407921062|gb|EKG14230.1|/0/hypothetical protein MPH_08605 [Macrophomina phaseolina MS6]	gi|189198204|ref|XM_001935405.1|/3e-85/Pyrenophora tritici-repentis Pt-1C-BFP rho-type GTPase-activating protein 2, mRNA	sp|P39083|RGA1_YEAST/7e-32/Rho-type GTPase-activating protein 1 OS=Saccharomyces cerevisiae (strain ATCC 204508 / S288c) GN=RGA1 PE=1 SV=1	maj:MAA_03986/3e-14/RhoGAP domain-containing protein; K08773 RalA-binding protein 1	NA	SM00132/9.1E-7/Zinc-binding domain present in Lin-11, Isl-1, Mec-3.	NA	LIM	LIM	-	show details
CL77.Contig7_All	3366	1.02	0.01	-6.67243	2.42e-12	8.1e-12	Down	gi|667840793|ref|XP_007784564.1|/0/hypothetical protein W97_08507 [Coniosporium apollinis CBS 100218] &gt;gi|494833211|gb|EON69247.1| hypothetical protein W97_08507 [Coniosporium apollinis CBS 100218]	gi|189198204|ref|XM_001935405.1|/1e-81/Pyrenophora tritici-repentis Pt-1C-BFP rho-type GTPase-activating protein 2, mRNA	sp|P39083|RGA1_YEAST/2e-27/Rho-type GTPase-activating protein 1 OS=Saccharomyces cerevisiae (strain ATCC 204508 / S288c) GN=RGA1 PE=1 SV=1	maj:MAA_03986/3e-14/RhoGAP domain-containing protein; K08773 RalA-binding protein 1	NA	PTHR23178/2.1E-182/--	NA	LIM	LIM	-	show details
CL3119.Contig1_All	2437	0.99	0.01	-6.62936	9.1e-09	2.55e-08	Down	gi|682457514|gb|KFZ15025.1|/1.03987e-155/hypothetical protein V501_02925 [Pseudogymnoascus pannorum VKM F-4519 (FW-2642)]	NA	sp|O42700|TAL1_SCHPO/2e-10/Transaldolase OS=Schizosaccharomyces pombe (strain 972 / ATCC 24843) GN=tal1 PE=1 SV=2	maw:MAC_01404/2e-116/transaldolase; K00616 transaldolase [EC:2.2.1.2]	RSc1231/9e-14/---	PF00010/1.0E-8/Helix-loop-helix DNA-binding domain	NA	bHLH	HLH	-	show details
CL45.Contig37_All	6145	0.98	0.01	-6.61471	1.41e-21	6.7e-21	Down	gi|407916779|gb|EKG10109.1|/0/hypothetical protein MPH_12708 [Macrophomina phaseolina MS6]	NA	sp|A1C7P9|XLNR_ASPCL/6e-15/Xylanolytic transcriptional activator xlnR OS=Aspergillus clavatus (strain ATCC 1007 / CBS 513.65 / DSM 816 / NCTC 3887 / NRRL 1) GN=xlnR PE=3 SV=2	afv:AFLA_139550/6e-15/lignostilbene dioxygenase family protein; K11159 carotenoid cleavage dioxygenase	Rv3876/5e-08/---	PTHR24409:SF14/1.8E-12/--	NA	C2H2	zf-C2H2	PHD	show details
CL786.Contig7_All	4512	0.88	0.01	-6.45943	1.99e-14	7.27e-14	Down	gi|407926223|gb|EKG19192.1|/1.34395e-77/hypothetical protein MPH_03562 [Macrophomina phaseolina MS6]	NA	sp|P28349|NIT4_NEUCR/4e-07/Nitrogen assimilation transcription factor nit-4 OS=Neurospora crassa (strain ATCC 24698 / 74-OR23-1A / CBS 708.71 / DSM 1257 / FGSC 987) GN=nit-4 PE=4 SV=2	NA	NA	SM00066/3.4E-4/GAL4-like Zn(II)2Cys6 (or C6 zinc) binuclear cluster DNA-binding domain	NA	Zn-clus	Zn_clus	-	show details
CL1396.Contig1_All	3346	0.6	0.01	-5.90689	1.42e-07	3.69e-07	Down	gi|407917698|gb|EKG11002.1|/1.79931e-140/hypothetical protein MPH_12005 [Macrophomina phaseolina MS6]	gi|317156951|ref|XM_001826077.2|/8e-49/Aspergillus oryzae RIB40 NADH dehydrogenase [ubiquinone] iron-sulfur protein 7, mRNA	sp|O47950|NDUS7_NEUCR/1e-81/NADH-ubiquinone oxidoreductase 19.3 kDa subunit, mitochondrial OS=Neurospora crassa (strain ATCC 24698 / 74-OR23-1A / CBS 708.71 / DSM 1257 / FGSC 987) GN=G17A4.170 PE=2 SV=1	pbl:PAAG_00948/9e-85/NADH dehydrogenase iron-sulfur protein; K03940 NADH dehydrogenase (ubiquinone) Fe-S protein 7 [EC:1.6.5.3 1.6.99.3]	XF0306/8e-63/---	PS00028/-/Zinc finger C2H2 type domain signature.	biological_process:GO:0055114//oxidation-reduction process;molecular_function:GO:0046872//metal ion binding;GO:0051539//4 iron, 4 sulfur cluster binding;GO:0048038//quinone binding;GO:0008137//NADH dehydrogenase (ubiquinone) activity;	C2H2	zf-C2H2	PHD	show details
CL182.Contig6_All	10063	22.08	0.37	-5.89907	0	0	Down	gi|407929056|gb|EKG21895.1|/0/hypothetical protein MPH_00815 [Macrophomina phaseolina MS6]	NA	sp|P28349|NIT4_NEUCR/1e-11/Nitrogen assimilation transcription factor nit-4 OS=Neurospora crassa (strain ATCC 24698 / 74-OR23-1A / CBS 708.71 / DSM 1257 / FGSC 987) GN=nit-4 PE=4 SV=2	cci:CC1G_15535/5e-10/Setd1a protein; K11422 histone-lysine N-methyltransferase SETD1 [EC:2.1.1.43]	Rv3876/3e-06/---	PF00172/1.5E-7/Fungal Zn(2)-Cys(6) binuclear cluster domain	NA	Zn-clus	Zn_clus	-	show details
CL490.Contig23_All	3854	0.48	0.01	-5.58496	5.58e-07	1.4e-06	Down	gi|615419633|ref|XP_007586237.1|/7.00274e-136/putative bzip transcription factor protein [Neofusicoccum parvum UCRNP2] &gt;gi|485920176|gb|EOD46271.1| putative bzip transcription factor protein [Neofusicoccum parvum UCRNP2]	gi|170943976|emb|CU638743.1|/3e-08/Podospora anserina S mat+ genomic DNA chromosome 3, supercontig 2	sp|O74308|YOG2_SCHPO/4e-08/Uncharacterized transcriptional regulatory protein C15D4.02 OS=Schizosaccharomyces pombe (strain 972 / ATCC 24843) GN=SPBC15D4.02 PE=4 SV=3	cal:CaO19.4225/1e-06/LEU3; similar to regulator of genes for branched-chain amino acid synthesis and ammonia assimilation; potential fungal Zn(2)-Cys(6) binuclear cluster domain; K09242 transcriptional regulatory protein LEU3	NA	PTHR31313:SF6/2.2E-15/--	NA	Zn-clus	Zn_clus	-	show details
CL992.Contig6_All	5384	15.41	0.33	-5.54526	1.81e-253	1.05e-251	Down	gi|407928987|gb|EKG21826.1|/0/hypothetical protein MPH_00746 [Macrophomina phaseolina MS6]	gi|302421495|ref|XM_003008532.1|/3e-15/Verticillium albo-atrum VaMs.102 malonyl CoA-acyl carrier protein transacylase, mRNA	sp|O13698|FABD_SCHPO/2e-19/Malonyl CoA-acyl carrier protein transacylase, mitochondrial OS=Schizosaccharomyces pombe (strain 972 / ATCC 24843) GN=mct1 PE=3 SV=1	mbe:MBM_05029/3e-133/malonyl CoA-acyl carrier protein transacylase; K00645 [acyl-carrier-protein] S-malonyltransferase [EC:2.3.1.39]	BS_fabD/6e-38/---	PF00132/2.2E-6/Bacterial transferase hexapeptide (six repeats)	biological_process:GO:0008152//metabolic process;molecular_function:GO:0016740//transferase activity;	Zn-clus	Zn_clus	-	show details
CL93.Contig1_All	4156	0.45	0.01	-5.49185	5.58e-07	1.4e-06	Down	gi|407918084|gb|EKG11372.1|/0/CoA-transferase family III [Macrophomina phaseolina MS6]	gi|259479271|tpe|BN001301.1|/4e-11/TPA_asm: Aspergillus nidulans FGSC A4 chromosome I	sp|O59741|YN25_SCHPO/2e-29/Uncharacterized transcriptional regulatory protein C530.05 OS=Schizosaccharomyces pombe (strain 972 / ATCC 24843) GN=SPBC530.05 PE=4 SV=2	pcs:Pc20g03000/2e-22/Pc20g03000; K09241 transcriptional regulatory protein GAL4	RSc3367/1e-27/---	PF00172/4.0E-8/Fungal Zn(2)-Cys(6) binuclear cluster domain	biological_process:GO:0008152//metabolic process;molecular_function:GO:0003824//catalytic activity;	Zn-clus	Zn_clus	-	show details
CL2533.Contig11_All	3784	0.43	0.01	-5.42626	4.37e-06	1.04e-05	Down	gi|451993006|gb|EMD85481.1|/1.83946e-72/hypothetical protein COCHEDRAFT_1198804 [Bipolaris maydis C5] &gt;gi|451997966|gb|EMD90431.1| hypothetical protein COCHEDRAFT_1139835 [Bipolaris maydis C5] &gt;gi|477592285|gb|ENI09356.1| hypothetical protein COCC4DRAFT_159994 [Bipolaris maydis ATCC 48331]	NA	sp|Q5BGE2|ARAR_EMENI/3e-06/Arabinolytic transcriptional activator araR OS=Emericella nidulans (strain FGSC A4 / ATCC 38163 / CBS 112.46 / NRRL 194 / M139) GN=AN0388 PE=3 SV=1	ang:ANI_1_2484094/6e-07/An11g09590; Zn(II)2Cys6 transcription factor; K09241 transcriptional regulatory protein GAL4	NA	SM00906/1.4E-8/Fungal specific transcription factor domain	NA	Zn-clus	Zn_clus	-	show details
CL2218.Contig1_All	3867	0.37	0.01	-5.20945	1.72e-05	3.92e-05	Down	gi|407918343|gb|EKG11614.1|/0/Coagulation factor 5/8 type [Macrophomina phaseolina MS6]	gi|367028960|ref|XM_003663716.1|/2e-16/Myceliophthora thermophila ATCC 42464 cytochrome P450-like protein (MYCTH_102965) mRNA, complete cds	sp|O13317|TRI11_FUSSP/2e-51/Isotrichodermin C-15 hydroxylase OS=Fusarium sporotrichioides GN=TRI11 PE=3 SV=1	afm:AFUA_6G02210/2e-110/cytochrome P450 monooxygenase (EC:1.14.-.-); K00517	alr4686/2e-22/---	PS00463/-/Zn(2)-C6 fungal-type DNA-binding domain signature.	NA	Zn-clus	Zn_clus	-	show details
CL2431.Contig6_All	4603	0.37	0.01	-5.20945	2.2e-06	5.32e-06	Down	gi|407919308|gb|EKG12559.1|/0/Zinc finger C2H2-type protein [Macrophomina phaseolina MS6]	NA	sp|Q5AMH6|CAS5_CANAL/3e-11/Cell wall integrity transcriptional regulator CAS5 OS=Candida albicans (strain SC5314 / ATCC MYA-2876) GN=CAS5 PE=4 SV=1	act:ACLA_018960/2e-10/C2H2 type conidiation transcription factor BrlA; K09465 zinc finger protein BrlA	ECU08g0560/1e-09/---	SM00355/0.05/zinc finger	NA	C2H2	zf-C2H2	PHD	show details
CL1651.Contig10_All	3384	3.05	0.1	-4.93074	1.35e-31	8.45e-31	Down	gi|407916551|gb|EKG09917.1|/0/hypothetical protein MPH_13007 [Macrophomina phaseolina MS6]	NA	sp|Q5A5M7|RBR3_CANAL/3e-10/Cell wall protein RBR3 OS=Candida albicans (strain SC5314 / ATCC MYA-2876) GN=RBR3 PE=1 SV=2	afv:AFLA_134910/2e-11/F-box and WD repeat-containing protein; K03361 F-box and WD-40 domain protein CDC4	NA	SM00066/6.0E-7/GAL4-like Zn(II)2Cys6 (or C6 zinc) binuclear cluster DNA-binding domain	NA	Zn-clus	Zn_clus	-	show details
CL917.Contig13_All	4419	0.28	0.01	-4.80735	6.79e-05	0.000147438	Down	gi|615421620|ref|XP_007586869.1|/0/putative o- protein [Neofusicoccum parvum UCRNP2] &gt;gi|485919277|gb|EOD45656.1| putative o- protein [Neofusicoccum parvum UCRNP2]	gi|170936698|emb|CU633454.1|/4e-08/Podospora anserina S mat+ genomic DNA chromosome 4, supercontig 1	sp|P55790|OMTA_ASPFL/5e-20/Sterigmatocystin 8-O-methyltransferase OS=Aspergillus flavus GN=omtA PE=3 SV=1	afm:AFUA_5G02640/7e-27/O-methyltransferase (EC:2.1.1.-); K17650 sterigmatocystin 8-O-methyltransferase [EC:2.1.1.110]	YKR099w/2e-13/---	PF13921/7.1E-16/Myb-like DNA-binding domain	NA	MYB	Myb_DNA-binding	ARID,Response_reg,SNF2_N	show details
CL1024.Contig1_All	5666	4.44	0.22	-4.33498	1.75e-68	2.26e-67	Down	gi|407924594|gb|EKG17627.1|/0/hypothetical protein MPH_05075 [Macrophomina phaseolina MS6]	gi|323149381|gb|GU943945.1|/1e-11/Macrophomina phaseolina clone 157 microsatellite sequence	sp|Q0ULF5|SEC31_PHANO/2e-14/Protein transport protein SEC31 OS=Phaeosphaeria nodorum (strain SN15 / ATCC MYA-4574 / FGSC 10173) GN=SEC31 PE=3 SV=3	ncr:NCU07438/3e-18/WASP-like protein las17p; K05747 Wiskott-Aldrich syndrome protein	mlr2363/7e-08/---	PTHR31944/1.2E-54/--	NA	Zn-clus	Zn_clus	-	show details
CL1195.Contig3_All	3227	11.76	0.6	-4.29278	1.48e-100	2.9e-99	Down	gi|671150146|ref|XP_008714067.1|/8.29337e-135/hypothetical protein HMPREF1541_01485 [Cyphellophora europaea CBS 101466] &gt;gi|568119729|gb|ETN42331.1| hypothetical protein HMPREF1541_01485 [Cyphellophora europaea CBS 101466]	gi|302885602|ref|XM_003041647.1|/1e-07/Nectria haematococca mpVI 77-13-4 hypothetical protein, mRNA	sp|O59830|YCUA_SCHPO/1e-08/Uncharacterized transcriptional regulatory protein C965.10 OS=Schizosaccharomyces pombe (strain 972 / ATCC 24843) GN=SPCC965.10 PE=4 SV=1	ppa:PAS_chr1-4_0401/3e-06/transcriptional regulatory protein; K09245 transcriptional activator protein UGA3	NA	PF11951/5.9E-28/Fungal specific transcription factor domain	NA	Zn-clus	Zn_clus	-	show details
CL1060.Contig7_All	4273	19.48	1.03	-4.24128	1.25e-218	6.05e-217	Down	gi|407918860|gb|EKG12122.1|/0/hypothetical protein MPH_10752 [Macrophomina phaseolina MS6]	gi|169611097|ref|XM_001798915.1|/6e-10/Phaeosphaeria nodorum SN15 hypothetical protein partial mRNA	sp|P08640|MUC1_YEAST/3e-18/Flocculation protein FLO11 OS=Saccharomyces cerevisiae (strain ATCC 204508 / S288c) GN=MUC1 PE=1 SV=2	maw:MAC_08169/3e-39/RAS small monomeric GTPase Rab6; K07893 Ras-related protein Rab-6A	DR2133/3e-07/---	SM00066/2.5E-5/GAL4-like Zn(II)2Cys6 (or C6 zinc) binuclear cluster DNA-binding domain	NA	Zn-clus	Zn_clus	-	show details
CL2431.Contig2_All	6772	1.38	0.08	-4.10852	1.59e-25	8.47e-25	Down	gi|407919308|gb|EKG12559.1|/0/Zinc finger C2H2-type protein [Macrophomina phaseolina MS6]	NA	sp|Q5AMH6|CAS5_CANAL/5e-11/Cell wall integrity transcriptional regulator CAS5 OS=Candida albicans (strain SC5314 / ATCC MYA-2876) GN=CAS5 PE=4 SV=1	act:ACLA_018960/2e-10/C2H2 type conidiation transcription factor BrlA; K09465 zinc finger protein BrlA	ECU08g0560/2e-09/---	PS50157/10.554/Zinc finger C2H2 type domain profile.	NA	C2H2	zf-C2H2	PHD	show details
CL1024.Contig5_All	6039	1.79	0.11	-4.02438	3e-29	1.78e-28	Down	gi|407924594|gb|EKG17627.1|/0/hypothetical protein MPH_05075 [Macrophomina phaseolina MS6]	gi|323149381|gb|GU943945.1|/1e-11/Macrophomina phaseolina clone 157 microsatellite sequence	sp|Q0ULF5|SEC31_PHANO/2e-14/Protein transport protein SEC31 OS=Phaeosphaeria nodorum (strain SN15 / ATCC MYA-4574 / FGSC 10173) GN=SEC31 PE=3 SV=3	maj:MAA_03848/8e-20/evh1; K05747 Wiskott-Aldrich syndrome protein	mlr2363/8e-08/---	PTHR31944/8.4E-25/--	NA	Zn-clus	Zn_clus	-	show details
CL45.Contig24_All	4804	3.11	0.2	-3.95884	2.67e-39	2.03e-38	Down	gi|407916779|gb|EKG10109.1|/0/hypothetical protein MPH_12708 [Macrophomina phaseolina MS6]	NA	sp|O14129|RAD55_SCHPO/7e-14/DNA repair protein rhp55 OS=Schizosaccharomyces pombe (strain 972 / ATCC 24843) GN=rhp55 PE=1 SV=1	sce:YIR019C/1e-12/FLO11, MUC1, STA4; Flo11p; K01178 glucoamylase [EC:3.2.1.3]	SPAC3C7.03c/2e-13/---	PTHR24409:SF14/1.8E-12/--	NA	C2H2	zf-C2H2	PHD	show details
CL564.Contig2_All	1613	3.04	0.25	-3.60407	1.32e-12	4.46e-12	Down	gi|407919981|gb|EKG13200.1|/0/Transcription factor fungi [Macrophomina phaseolina MS6]	NA	sp|P28349|NIT4_NEUCR/5e-17/Nitrogen assimilation transcription factor nit-4 OS=Neurospora crassa (strain ATCC 24698 / 74-OR23-1A / CBS 708.71 / DSM 1257 / FGSC 987) GN=nit-4 PE=4 SV=2	pcs:Pc20g03000/2e-13/Pc20g03000; K09241 transcriptional regulatory protein GAL4	NA	PF04082/6.6E-19/Fungal specific transcription factor domain	NA	Zn-clus	Zn_clus	-	show details
CL992.Contig9_All	4870	2.66	0.23	-3.53172	1.53e-30	9.38e-30	Down	gi|407928987|gb|EKG21826.1|/0/hypothetical protein MPH_00746 [Macrophomina phaseolina MS6]	gi|302421495|ref|XM_003008532.1|/3e-15/Verticillium albo-atrum VaMs.102 malonyl CoA-acyl carrier protein transacylase, mRNA	sp|O13698|FABD_SCHPO/4e-21/Malonyl CoA-acyl carrier protein transacylase, mitochondrial OS=Schizosaccharomyces pombe (strain 972 / ATCC 24843) GN=mct1 PE=3 SV=1	mbe:MBM_05029/7e-134/malonyl CoA-acyl carrier protein transacylase; K00645 [acyl-carrier-protein] S-malonyltransferase [EC:2.3.1.39]	BS_fabD/8e-40/---	PTHR23416/7.0E-51/--	molecular_function:GO:0003824//catalytic activity;	Zn-clus	Zn_clus	-	show details
CL93.Contig19_All	4233	0.51	0.05	-3.3505	6.66e-06	1.56e-05	Down	gi|407918085|gb|EKG11373.1|/0/Transcription factor fungi [Macrophomina phaseolina MS6]	gi|259479271|tpe|BN001301.1|/4e-11/TPA_asm: Aspergillus nidulans FGSC A4 chromosome I	sp|O59741|YN25_SCHPO/2e-29/Uncharacterized transcriptional regulatory protein C530.05 OS=Schizosaccharomyces pombe (strain 972 / ATCC 24843) GN=SPBC530.05 PE=4 SV=2	pcs:Pc20g03000/2e-22/Pc20g03000; K09241 transcriptional regulatory protein GAL4	RSc3367/6e-23/---	PS00463/-/Zn(2)-C6 fungal-type DNA-binding domain signature.	NA	Zn-clus	Zn_clus	-	show details
CL45.Contig21_All	4854	12.69	1.25	-3.34369	5.03e-135	1.37e-133	Down	gi|407916779|gb|EKG10109.1|/0/hypothetical protein MPH_12708 [Macrophomina phaseolina MS6]	NA	sp|O14129|RAD55_SCHPO/7e-14/DNA repair protein rhp55 OS=Schizosaccharomyces pombe (strain 972 / ATCC 24843) GN=rhp55 PE=1 SV=1	sce:YIR019C/1e-12/FLO11, MUC1, STA4; Flo11p; K01178 glucoamylase [EC:3.2.1.3]	SPAC3C7.03c/2e-13/---	PTHR24409:SF14/1.8E-12/--	NA	C2H2	zf-C2H2	PHD	show details
CL1832.Contig1_All	2295	9.13	0.91	-3.32668	4.6e-46	4.01e-45	Down	gi|407922014|gb|EKG15143.1|/3.84624e-175/Transcription factor fungi [Macrophomina phaseolina MS6]	NA	sp|Q9P326|PRO1_NEUCR/1e-07/Transcriptional regulatory protein pro1 OS=Neurospora crassa (strain ATCC 24698 / 74-OR23-1A / CBS 708.71 / DSM 1257 / FGSC 987) GN=adv-1 PE=2 SV=1	NA	NA	PF04082/7.8E-5/Fungal specific transcription factor domain	NA	Zn-clus	Zn_clus	-	show details
CL5372.Contig6_All	4666	3.03	0.31	-3.28898	6.71e-32	4.23e-31	Down	gi|407926223|gb|EKG19192.1|/3.10875e-77/hypothetical protein MPH_03562 [Macrophomina phaseolina MS6]	NA	sp|P28349|NIT4_NEUCR/8e-07/Nitrogen assimilation transcription factor nit-4 OS=Neurospora crassa (strain ATCC 24698 / 74-OR23-1A / CBS 708.71 / DSM 1257 / FGSC 987) GN=nit-4 PE=4 SV=2	NA	NA	PF00172/5.4E-5/Fungal Zn(2)-Cys(6) binuclear cluster domain	NA	Zn-clus	Zn_clus	-	show details
CL45.Contig16_All	4977	1.32	0.14	-3.23704	8.48e-16	3.27e-15	Down	gi|407916779|gb|EKG10109.1|/0/hypothetical protein MPH_12708 [Macrophomina phaseolina MS6]	NA	sp|O14129|RAD55_SCHPO/7e-14/DNA repair protein rhp55 OS=Schizosaccharomyces pombe (strain 972 / ATCC 24843) GN=rhp55 PE=1 SV=1	sce:YIR019C/1e-12/FLO11, MUC1, STA4; Flo11p; K01178 glucoamylase [EC:3.2.1.3]	SPAC3C7.03c/2e-13/---	PTHR24409:SF14/1.8E-12/--	NA	C2H2	zf-C2H2	PHD	show details
CL514.Contig4_All	1841	9.13	0.97	-3.23456	2.17e-36	1.54e-35	Down	gi|407929427|gb|EKG22257.1|/0/Zinc finger CCCH-type protein [Macrophomina phaseolina MS6]	NA	sp|O74823|YBJC_SCHPO/3e-37/Zinc finger CCCH domain-containing protein C337.12 OS=Schizosaccharomyces pombe (strain 972 / ATCC 24843) GN=SPBC337.12 PE=4 SV=3	fgr:FGSG_11865/2e-12/mRNA 3'-end-processing protein yth-1; K14404 cleavage and polyadenylation specificity factor subunit 4	SPBC337.12/4e-38/---	SM00356/3.5/zinc finger	NA	C3H	zf-CCCH	PHD,SNF2_N,zf-C2H2	show details
Unigene5365_All	780	3.34	0.36	-3.21378	3.08e-06	7.38e-06	Down	gi|662522527|gb|KEQ79927.1|/4.13623e-35/hypothetical protein M438DRAFT_123486 [Aureobasidium pullulans EXF-150]	NA	sp|Q9UT46|MOC3_SCHPO/4e-10/Transcriptional regulatory protein moc3 OS=Schizosaccharomyces pombe (strain 972 / ATCC 24843) GN=moc3 PE=1 SV=4	maw:MAC_01253/7e-07/DNA replication complex GINS protein psf2; K10733 GINS complex subunit 2	NA	PTHR31263:SF5/9.8E-39/--	NA	Zn-clus	Zn_clus	-	show details
CL490.Contig29_All	3136	12.61	1.39	-3.18141	9.34e-83	1.48e-81	Down	gi|615419633|ref|XP_007586237.1|/1.89507e-160/putative bzip transcription factor protein [Neofusicoccum parvum UCRNP2] &gt;gi|485920176|gb|EOD46271.1| putative bzip transcription factor protein [Neofusicoccum parvum UCRNP2]	NA	sp|O74308|YOG2_SCHPO/3e-08/Uncharacterized transcriptional regulatory protein C15D4.02 OS=Schizosaccharomyces pombe (strain 972 / ATCC 24843) GN=SPBC15D4.02 PE=4 SV=3	cal:CaO19.4225/9e-07/LEU3; similar to regulator of genes for branched-chain amino acid synthesis and ammonia assimilation; potential fungal Zn(2)-Cys(6) binuclear cluster domain; K09242 transcriptional regulatory protein LEU3	NA	PF00172/1.8E-7/Fungal Zn(2)-Cys(6) binuclear cluster domain	NA	Zn-clus	Zn_clus	-	show details
CL975.Contig3_All	3035	3.05	0.34	-3.1652	1.27e-20	5.84e-20	Down	gi|407929673|gb|EKG22485.1|/0/Sugar/inositol transporter [Macrophomina phaseolina MS6]	NA	sp|P04386|GAL4_YEAST/3e-39/Regulatory protein GAL4 OS=Saccharomyces cerevisiae (strain ATCC 204508 / S288c) GN=GAL4 PE=1 SV=2	afm:AFUA_3G06740/8e-80/C6 transcription factor (Gal4); K09241 transcriptional regulatory protein GAL4	NA	SM00066/2.0E-5/GAL4-like Zn(II)2Cys6 (or C6 zinc) binuclear cluster DNA-binding domain	NA	Zn-clus	Zn_clus	-	show details
CL1420.Contig3_All	11556	6.73	0.82	-3.03691	1.67e-156	5.57e-155	Down	gi|407924254|gb|EKG17308.1|/0/hypothetical protein MPH_05518 [Macrophomina phaseolina MS6]	gi|398409607|ref|XM_003856221.1|/7e-15/Mycosphaerella graminicola IPO323 fungal transcriptional regulatory protein (MgASG1) mRNA, complete cds	sp|P40467|ASG1_YEAST/5e-106/Activator of stress genes 1 OS=Saccharomyces cerevisiae (strain ATCC 204508 / S288c) GN=ASG1 PE=1 SV=1	maj:MAA_08096/5e-24/lactose regulatory protein LAC9; K09241 transcriptional regulatory protein GAL4	NA	PS00463/-/Zn(2)-C6 fungal-type DNA-binding domain signature.	NA	Zn-clus	Zn_clus	-	show details
CL1195.Contig2_All	3171	7.26	0.89	-3.02809	2.4e-46	2.11e-45	Down	gi|671150146|ref|XP_008714067.1|/8.1243e-135/hypothetical protein HMPREF1541_01485 [Cyphellophora europaea CBS 101466] &gt;gi|568119729|gb|ETN42331.1| hypothetical protein HMPREF1541_01485 [Cyphellophora europaea CBS 101466]	gi|302885602|ref|XM_003041647.1|/1e-07/Nectria haematococca mpVI 77-13-4 hypothetical protein, mRNA	sp|O59830|YCUA_SCHPO/2e-08/Uncharacterized transcriptional regulatory protein C965.10 OS=Schizosaccharomyces pombe (strain 972 / ATCC 24843) GN=SPCC965.10 PE=4 SV=1	ppa:PAS_chr1-4_0401/3e-06/transcriptional regulatory protein; K09245 transcriptional activator protein UGA3	NA	PS00463/-/Zn(2)-C6 fungal-type DNA-binding domain signature.	NA	Zn-clus	Zn_clus	-	show details
CL375.Contig5_All	2923	4.11	0.52	-2.98255	1.3e-24	6.76e-24	Down	gi|615427446|ref|XP_007588643.1|/0/putative c6 transcription factor protein [Neofusicoccum parvum UCRNP2] &gt;gi|485916640|gb|EOD43888.1| putative c6 transcription factor protein [Neofusicoccum parvum UCRNP2]	NA	sp|P40467|ASG1_YEAST/4e-24/Activator of stress genes 1 OS=Saccharomyces cerevisiae (strain ATCC 204508 / S288c) GN=ASG1 PE=1 SV=1	aor:AOR_1_568084/5e-38/AO090020000323; Zn(II)2Cys6 transcription factor; K09241 transcriptional regulatory protein GAL4	SPBC28F2.12/7e-12/---	PF00172/5.4E-9/Fungal Zn(2)-Cys(6) binuclear cluster domain	NA	Zn-clus	Zn_clus	-	show details
CL388.Contig6_All	3593	12.66	1.66	-2.93102	1.64e-87	2.75e-86	Down	gi|407922674|gb|EKG15771.1|/0/Transcription factor fungi [Macrophomina phaseolina MS6]	gi|189210192|ref|XM_001941393.1|/4e-51/Pyrenophora tritici-repentis Pt-1C-BFP cutinase transcription factor 1 alpha, mRNA	sp|P52958|CTF1A_FUSSO/0.0/Cutinase transcription factor 1 alpha OS=Fusarium solani subsp. pisi GN=CTF1-ALPHA PE=2 SV=1	pbl:PAAG_05745/8e-76/acetamidase regulatory protein; K09244 transcriptional regulatory protein AMDR	Rv3876/1e-06/---	SM00906/1.6E-8/Fungal specific transcription factor domain	NA	Zn-clus	Zn_clus	-	show details
CL788.Contig3_All	2442	10.82	1.45	-2.89958	1.42e-50	1.35e-49	Down	gi|662507295|gb|KEQ64904.1|/8.98504e-139/C6 transcription factor [Aureobasidium melanogenum CBS 110374]	gi|317032299|ref|XM_001394487.2|/3e-07/Aspergillus niger CBS 513.88 C6 zinc finger domain protein partial mRNA	sp|P08640|MUC1_YEAST/3e-23/Flocculation protein FLO11 OS=Saccharomyces cerevisiae (strain ATCC 204508 / S288c) GN=MUC1 PE=1 SV=2	sce:YIR019C/3e-22/FLO11, MUC1, STA4; Flo11p; K01178 glucoamylase [EC:3.2.1.3]	SPBC28F2.12/2e-10/---	PF11951/4.8E-69/Fungal specific transcription factor domain	NA	Zn-clus	Zn_clus	-	show details
CL640.Contig4_All	1538	1.61	0.22	-2.87149	5.57e-06	1.31e-05	Down	gi|407918365|gb|EKG11636.1|/1.11705e-61/hypothetical protein MPH_11129 [Macrophomina phaseolina MS6]	NA	sp|P28349|NIT4_NEUCR/5e-10/Nitrogen assimilation transcription factor nit-4 OS=Neurospora crassa (strain ATCC 24698 / 74-OR23-1A / CBS 708.71 / DSM 1257 / FGSC 987) GN=nit-4 PE=4 SV=2	NA	NA	PF00172/1.2E-7/Fungal Zn(2)-Cys(6) binuclear cluster domain	NA	Zn-clus	Zn_clus	-	show details
CL1430.Contig5_All	5449	32.94	4.52	-2.86545	0	0	Down	gi|407917310|gb|EKG10627.1|/0/hypothetical protein MPH_12259 [Macrophomina phaseolina MS6]	gi|189194624|ref|XM_001933616.1|/6e-23/Pyrenophora tritici-repentis Pt-1C-BFP transcription factor Cmr1, mRNA	sp|Q5BGE2|ARAR_EMENI/5e-06/Arabinolytic transcriptional activator araR OS=Emericella nidulans (strain FGSC A4 / ATCC 38163 / CBS 112.46 / NRRL 194 / M139) GN=AN0388 PE=3 SV=1	NA	NA	PTHR31944:SF23/9.1E-49/--	biological_process:GO:0006357//regulation of transcription from RNA polymerase II promoter;cellular_component:GO:0005634//nucleus;molecular_function:GO:0003677//DNA binding;GO:0000981//sequence-specific DNA binding RNA polymerase II transcription factor activity;GO:0008270//zinc ion binding;	Zn-clus	Zn_clus	-	show details
Unigene1745_All	2606	11.09	1.62	-2.77519	1.02e-52	1.01e-51	Down	gi|682415456|gb|KFY86577.1|/7.43161e-139/hypothetical protein V500_07540 [Pseudogymnoascus pannorum VKM F-4518 (FW-2643)]	NA	sp|B2AWS3|PAN1_PODAN/5e-09/Actin cytoskeleton-regulatory complex protein PAN1 OS=Podospora anserina (strain S / ATCC MYA-4624 / DSM 980 / FGSC 10383) GN=PAN1 PE=3 SV=1	wic:J056_004785/5e-11/Wiskott-Aldrich syndrome protein-like protein 1; K05747 Wiskott-Aldrich syndrome protein	Cgl1939/2e-11/---	PTHR31944/3.8E-19/--	NA	Zn-clus	Zn_clus	-	show details
CL4642.Contig1_All	2212	7.31	1.13	-2.69355	4.4e-29	2.6e-28	Down	gi|615439407|ref|XP_007591156.1|/0/fungal specific transcription factor domain-containing protein [Colletotrichum fioriniae PJ7] &gt;gi|588905407|gb|EXF85160.1| fungal specific transcription factor domain-containing protein [Colletotrichum fioriniae PJ7]	NA	sp|O14130|YF54_SCHPO/1e-17/Uncharacterized transcriptional regulatory protein C3C7.04 OS=Schizosaccharomyces pombe (strain 972 / ATCC 24843) GN=SPAC3C7.04 PE=3 SV=1	lth:KLTH0C00814g/4e-29/KLTH0C00814p; K09248 proline utilization trans-activator	NA	SM00906/4.1E-6/Fungal specific transcription factor domain	NA	Zn-clus	Zn_clus	-	show details
CL698.Contig1_All	4362	5.73	0.9	-2.67054	4.87e-45	4.15e-44	Down	gi|407918365|gb|EKG11636.1|/7.39667e-65/hypothetical protein MPH_11129 [Macrophomina phaseolina MS6]	NA	sp|P78962|ATF21_SCHPO/2e-11/Transcription factor atf21 OS=Schizosaccharomyces pombe (strain 972 / ATCC 24843) GN=atf21 PE=3 SV=1	mgr:MGG_08212/9e-11/BZIP transcription factor; K09051 ATF/CREB family transcription factor	NA	SM00066/0.0055/GAL4-like Zn(II)2Cys6 (or C6 zinc) binuclear cluster DNA-binding domain	NA	Zn-clus	Zn_clus	-	show details
Unigene2646_All	2822	23.82	4.12	-2.53146	2.19e-109	4.71e-108	Down	NA	NA	NA	NA	NA	PS50006/8.122/Forkhead-associated (FHA) domain profile.	NA	FHA	FHA	-	show details
CL45.Contig3_All	4510	11.43	1.99	-2.52199	3.92e-85	6.41e-84	Down	gi|407916779|gb|EKG10109.1|/0/hypothetical protein MPH_12708 [Macrophomina phaseolina MS6]	NA	sp|P08640|MUC1_YEAST/1e-13/Flocculation protein FLO11 OS=Saccharomyces cerevisiae (strain ATCC 204508 / S288c) GN=MUC1 PE=1 SV=2	sce:YIR019C/1e-12/FLO11, MUC1, STA4; Flo11p; K01178 glucoamylase [EC:3.2.1.3]	YDR216w/2e-06/---	PTHR24409:SF14/1.8E-12/--	NA	C2H2	zf-C2H2	PHD	show details
CL688.Contig5_All	4880	4.53	0.79	-2.51959	2.51e-37	1.83e-36	Down	gi|407919004|gb|EKG12261.1|/0/Transcription factor fungi [Macrophomina phaseolina MS6]	gi|396475822|ref|NW_003533867.1|/1e-11/Leptosphaeria maculans JN3 SuperContig_19_v2 >gi|312216156|emb|FP929128.1| Leptosphaeria maculans JN3 lm_SuperContig_19_v2 genomic supercontig, whole genome, isolate v23.1.3	sp|Q9HDX1|YKN4_SCHPO/3e-38/Uncharacterized transcriptional regulatory protein PB1A11.04c OS=Schizosaccharomyces pombe (strain 972 / ATCC 24843) GN=SPAPB1A11.04c PE=4 SV=1	ttt:THITE_2111816/1e-10/glycoside hydrolase family 18 protein; K01183 chitinase [EC:3.2.1.14]	DR2133/2e-08/---	PS50048/9.457/Zn(2)-C6 fungal-type DNA-binding domain profile.	biological_process:GO:0006351//transcription, DNA-templated;	Zn-clus	Zn_clus	-	show details
CL1396.Contig6_All	3403	3.8	0.73	-2.38003	5.48e-21	2.55e-20	Down	gi|407917698|gb|EKG11002.1|/1.83449e-140/hypothetical protein MPH_12005 [Macrophomina phaseolina MS6]	gi|317156951|ref|XM_001826077.2|/8e-49/Aspergillus oryzae RIB40 NADH dehydrogenase [ubiquinone] iron-sulfur protein 7, mRNA	sp|O47950|NDUS7_NEUCR/8e-78/NADH-ubiquinone oxidoreductase 19.3 kDa subunit, mitochondrial OS=Neurospora crassa (strain ATCC 24698 / 74-OR23-1A / CBS 708.71 / DSM 1257 / FGSC 987) GN=G17A4.170 PE=2 SV=1	pbl:PAAG_00948/6e-81/NADH dehydrogenase iron-sulfur protein; K03940 NADH dehydrogenase (ubiquinone) Fe-S protein 7 [EC:1.6.5.3 1.6.99.3]	XF0306/1e-62/---	PF04082/5.5E-15/Fungal specific transcription factor domain	molecular_function:GO:0003954//NADH dehydrogenase activity;GO:0051536//iron-sulfur cluster binding;	C2H2	zf-C2H2	PHD	show details
CL2218.Contig10_All	3816	119.33	23.37	-2.35223	0	0	Down	gi|407918343|gb|EKG11614.1|/0/Coagulation factor 5/8 type [Macrophomina phaseolina MS6]	gi|367028960|ref|XM_003663716.1|/2e-16/Myceliophthora thermophila ATCC 42464 cytochrome P450-like protein (MYCTH_102965) mRNA, complete cds	sp|A1DA60|FTMC_NEOFI/5e-56/Tryprostatin B 6-hydroxylase OS=Neosartorya fischeri (strain ATCC 1020 / DSM 3700 / FGSC A1164 / NRRL 181) GN=ftmP450-1 PE=3 SV=1	afm:AFUA_6G02210/7e-115/cytochrome P450 monooxygenase (EC:1.14.-.-); K00517	alr4686/3e-22/---	PS00463/-/Zn(2)-C6 fungal-type DNA-binding domain signature.	NA	Zn-clus	Zn_clus	-	show details
CL5372.Contig9_All	4816	1.94	0.39	-2.31451	2.98e-15	1.12e-14	Down	gi|407926223|gb|EKG19192.1|/1.8859e-77/hypothetical protein MPH_03562 [Macrophomina phaseolina MS6]	NA	sp|P28349|NIT4_NEUCR/9e-07/Nitrogen assimilation transcription factor nit-4 OS=Neurospora crassa (strain ATCC 24698 / 74-OR23-1A / CBS 708.71 / DSM 1257 / FGSC 987) GN=nit-4 PE=4 SV=2	NA	NA	PS50048/10.073/Zn(2)-C6 fungal-type DNA-binding domain profile.	NA	Zn-clus	Zn_clus	-	show details
Unigene6494_All	2583	5.96	1.2	-2.31228	8.21e-24	4.18e-23	Down	gi|407918520|gb|EKG11791.1|/0/hypothetical protein MPH_11287 [Macrophomina phaseolina MS6]	NA	sp|P08640|MUC1_YEAST/1e-16/Flocculation protein FLO11 OS=Saccharomyces cerevisiae (strain ATCC 204508 / S288c) GN=MUC1 PE=1 SV=2	cpw:CPC735_024420/1e-17/WH1 domain containing protein; K05747 Wiskott-Aldrich syndrome protein	SPBC28F2.12/2e-12/---	SM00355/0.018/zinc finger	NA	C2H2	zf-C2H2	PHD	show details
CL4709.Contig1_All	2490	5.51	1.11	-2.31149	2.62e-21	1.24e-20	Down	gi|407929118|gb|EKG21957.1|/1.6176e-143/hypothetical protein MPH_00878 [Macrophomina phaseolina MS6]	NA	sp|Q9UT46|MOC3_SCHPO/6e-08/Transcriptional regulatory protein moc3 OS=Schizosaccharomyces pombe (strain 972 / ATCC 24843) GN=moc3 PE=1 SV=4	mgr:MGG_14816/3e-07/hypothetical protein; K09246 arginine metabolism regulation protein II	NA	PTHR12526:SF311/5.0E-14/--	NA	Zn-clus	Zn_clus	-	show details
CL490.Contig11_All	2882	31.63	6.41	-2.3029	1.1e-132	2.93e-131	Down	gi|615419633|ref|XP_007586237.1|/1.50853e-164/putative bzip transcription factor protein [Neofusicoccum parvum UCRNP2] &gt;gi|485920176|gb|EOD46271.1| putative bzip transcription factor protein [Neofusicoccum parvum UCRNP2]	NA	sp|O74308|YOG2_SCHPO/3e-08/Uncharacterized transcriptional regulatory protein C15D4.02 OS=Schizosaccharomyces pombe (strain 972 / ATCC 24843) GN=SPBC15D4.02 PE=4 SV=3	cal:CaO19.4225/8e-07/LEU3; similar to regulator of genes for branched-chain amino acid synthesis and ammonia assimilation; potential fungal Zn(2)-Cys(6) binuclear cluster domain; K09242 transcriptional regulatory protein LEU3	NA	PF11905/8.3E-21/Domain of unknown function (DUF3425)	NA	Zn-clus	Zn_clus	-	show details
CL564.Contig1_All	4716	10.48	2.15	-2.28523	9.83e-73	1.36e-71	Down	gi|407919981|gb|EKG13200.1|/0/Transcription factor fungi [Macrophomina phaseolina MS6]	NA	sp|P28349|NIT4_NEUCR/8e-23/Nitrogen assimilation transcription factor nit-4 OS=Neurospora crassa (strain ATCC 24698 / 74-OR23-1A / CBS 708.71 / DSM 1257 / FGSC 987) GN=nit-4 PE=4 SV=2	pcs:Pc20g03000/2e-15/Pc20g03000; K09241 transcriptional regulatory protein GAL4	NA	PTHR31313/1.2E-58/--	NA	Zn-clus	Zn_clus	-	show details
CL5372.Contig7_All	4467	7.64	1.58	-2.27365	4.3e-50	4.06e-49	Down	gi|407926223|gb|EKG19192.1|/2.96313e-77/hypothetical protein MPH_03562 [Macrophomina phaseolina MS6]	NA	sp|P28349|NIT4_NEUCR/8e-07/Nitrogen assimilation transcription factor nit-4 OS=Neurospora crassa (strain ATCC 24698 / 74-OR23-1A / CBS 708.71 / DSM 1257 / FGSC 987) GN=nit-4 PE=4 SV=2	NA	NA	PF00172/5.4E-5/Fungal Zn(2)-Cys(6) binuclear cluster domain	NA	Zn-clus	Zn_clus	-	show details
CL1210.Contig2_All	2875	34.1	7.18	-2.24772	3.48e-138	9.78e-137	Down	gi|615422184|ref|XP_007587056.1|/0/putative c6 transcription factor protein [Neofusicoccum parvum UCRNP2] &gt;gi|485919003|gb|EOD45468.1| putative c6 transcription factor protein [Neofusicoccum parvum UCRNP2]	gi|300295246|gb|HM044456.1|/2e-33/Monilinia laxa clone MlxACA-CTG1 microsatellite sequence	sp|P21228|ALCR_EMENI/3e-123/Regulatory protein alcR OS=Emericella nidulans (strain FGSC A4 / ATCC 38163 / CBS 112.46 / NRRL 194 / M139) GN=alcR PE=1 SV=2	sce:YIR019C/2e-16/FLO11, MUC1, STA4; Flo11p; K01178 glucoamylase [EC:3.2.1.3]	DR2133/1e-09/---	PF00172/2.2E-7/Fungal Zn(2)-Cys(6) binuclear cluster domain	NA	Zn-clus	Zn_clus	-	show details
CL45.Contig34_All	4149	3.3	0.71	-2.21658	1.37e-20	6.28e-20	Down	gi|407916779|gb|EKG10109.1|/0/hypothetical protein MPH_12708 [Macrophomina phaseolina MS6]	NA	sp|A1C7P9|XLNR_ASPCL/3e-12/Xylanolytic transcriptional activator xlnR OS=Aspergillus clavatus (strain ATCC 1007 / CBS 513.65 / DSM 816 / NCTC 3887 / NRRL 1) GN=xlnR PE=3 SV=2	cci:CC1G_15535/2e-10/Setd1a protein; K11422 histone-lysine N-methyltransferase SETD1 [EC:2.1.1.43]	Rv3876/5e-06/---	PF04082/2.0E-13/Fungal specific transcription factor domain	NA	Zn-clus	Zn_clus	-	show details
Unigene4075_All	2755	4.86	1.05	-2.21057	1e-19	4.46e-19	Down	gi|407924672|gb|EKG17705.1|/0/Transcription factor fungi [Macrophomina phaseolina MS6]	NA	sp|O74252|STE12_EMENI/5e-09/Transcription factor steA OS=Emericella nidulans (strain FGSC A4 / ATCC 38163 / CBS 112.46 / NRRL 194 / M139) GN=steA PE=2 SV=1	yli:YALI0D00803g/5e-11/YALI0D00803p; K15183 RNA polymerase II elongation factor ELL	YDR216w/2e-07/---	SM00066/0.0012/GAL4-like Zn(II)2Cys6 (or C6 zinc) binuclear cluster DNA-binding domain	NA	C2H2	zf-C2H2	PHD	show details
CL1651.Contig1_All	4859	2.01	0.44	-2.19162	6.04e-15	2.25e-14	Down	gi|407916551|gb|EKG09917.1|/0/hypothetical protein MPH_13007 [Macrophomina phaseolina MS6]	NA	sp|Q5A5M7|RBR3_CANAL/4e-10/Cell wall protein RBR3 OS=Candida albicans (strain SC5314 / ATCC MYA-2876) GN=RBR3 PE=1 SV=2	afv:AFLA_134910/3e-11/F-box and WD repeat-containing protein; K03361 F-box and WD-40 domain protein CDC4	NA	SM00066/6.0E-7/GAL4-like Zn(II)2Cys6 (or C6 zinc) binuclear cluster DNA-binding domain	NA	Zn-clus	Zn_clus	-	show details
CL1337.Contig5_All	3910	4.7	1.04	-2.17608	1.47e-26	8.08e-26	Down	gi|591464156|gb|EXL95622.1|/3.10115e-178/hypothetical protein FOIG_11750 [Fusarium oxysporum f. sp. cubense tropical race 4 54006]	NA	sp|O14130|YF54_SCHPO/6e-27/Uncharacterized transcriptional regulatory protein C3C7.04 OS=Schizosaccharomyces pombe (strain 972 / ATCC 24843) GN=SPAC3C7.04 PE=3 SV=1	lth:KLTH0C00814g/2e-39/KLTH0C00814p; K09248 proline utilization trans-activator	SPBC28F2.12/9e-18/---	SM00906/1.1E-13/Fungal specific transcription factor domain	NA	Zn-clus	Zn_clus	-	show details
CL2721.Contig2_All	5618	10.86	2.41	-2.17192	8.44e-84	1.35e-82	Down	gi|407920184|gb|EKG13401.1|/0/Transcription factor fungi [Macrophomina phaseolina MS6]	gi|347003384|gb|CP003013.1|/6e-26/Thielavia terrestris NRRL 8126 chromosome 5, complete sequence	sp|Q0CV52|XLNR_ASPTN/0.0/Xylanolytic transcriptional activator xlnR OS=Aspergillus terreus (strain NIH 2624 / FGSC A1156) GN=xlnR PE=3 SV=2	NA	NA	PTHR30025/2.4E-75/--	biological_process:GO:0006351//transcription, DNA-templated;molecular_function:GO:0005488//binding;	Zn-clus	Zn_clus	-	show details
CL1127.Contig2_All	2400	19.12	4.28	-2.1594	3.47e-62	4.06e-61	Down	gi|615453747|ref|XP_007595658.1|/1.84305e-120/zinc finger protein ADR1 [Colletotrichum fioriniae PJ7] &gt;gi|588900017|gb|EXF80720.1| zinc finger protein ADR1 [Colletotrichum fioriniae PJ7]	NA	sp|Q10096|YAOH_SCHPO/7e-20/Zinc finger protein C11D3.17 OS=Schizosaccharomyces pombe (strain 972 / ATCC 24843) GN=SPAC11D3.17 PE=1 SV=1	val:VDBG_08875/2e-09/pre-mRNA-splicing factor cwc22; K13100 pre-mRNA-splicing factor CWC22	SPAC11D3.17/2e-19/---	PS00028/-/Zinc finger C2H2 type domain signature.	NA	C2H2	zf-C2H2	PHD	show details
CL3287.Contig2_All	2346	7.7	1.74	-2.14577	2.79e-25	1.47e-24	Down	gi|407928535|gb|EKG21391.1|/0/Transcription factor fungi [Macrophomina phaseolina MS6]	NA	sp|P08640|MUC1_YEAST/9e-23/Flocculation protein FLO11 OS=Saccharomyces cerevisiae (strain ATCC 204508 / S288c) GN=MUC1 PE=1 SV=2	sce:YIR019C/9e-22/FLO11, MUC1, STA4; Flo11p; K01178 glucoamylase [EC:3.2.1.3]	SPBC28F2.12/6e-16/---	PTHR31313:SF14/1.3E-59/--	NA	Zn-clus	Zn_clus	-	show details
CL77.Contig23_All	4538	4.37	0.99	-2.14213	5.7e-28	3.27e-27	Down	gi|407921062|gb|EKG14230.1|/0/hypothetical protein MPH_08605 [Macrophomina phaseolina MS6]	gi|189198204|ref|XM_001935405.1|/4e-85/Pyrenophora tritici-repentis Pt-1C-BFP rho-type GTPase-activating protein 2, mRNA	sp|O74360|RGA4_SCHPO/6e-37/Probable Rho-type GTPase-activating protein 4 OS=Schizosaccharomyces pombe (strain 972 / ATCC 24843) GN=rga4 PE=1 SV=2	maj:MAA_03986/4e-19/RhoGAP domain-containing protein; K08773 RalA-binding protein 1	NA	SM00132/9.1E-7/Zinc-binding domain present in Lin-11, Isl-1, Mec-3.	NA	LIM	LIM	-	show details
CL3541.Contig1_All	2321	16.62	3.79	-2.13265	1.2e-51	1.17e-50	Down	gi|302905595|ref|XP_003049300.1|/3.0293e-120/hypothetical protein NECHADRAFT_82523 [Nectria haematococca mpVI 77-13-4] &gt;gi|256730235|gb|EEU43587.1| hypothetical protein NECHADRAFT_82523 [Nectria haematococca mpVI 77-13-4]	NA	sp|P87000|ACU15_NEUCR/2e-24/Transcriptional activator protein acu-15 OS=Neurospora crassa (strain ATCC 24698 / 74-OR23-1A / CBS 708.71 / DSM 1257 / FGSC 987) GN=acu-15 PE=1 SV=2	aor:AOR_1_568084/4e-32/AO090020000323; Zn(II)2Cys6 transcription factor; K09241 transcriptional regulatory protein GAL4	NA	PS00463/-/Zn(2)-C6 fungal-type DNA-binding domain signature.	NA	Zn-clus	Zn_clus	-	show details
Unigene104_All	1621	5.52	1.27	-2.11984	8.05e-13	2.74e-12	Down	gi|407919673|gb|EKG12901.1|/7.70926e-93/C6 transcription factor [Macrophomina phaseolina MS6]	NA	sp|P08640|MUC1_YEAST/2e-15/Flocculation protein FLO11 OS=Saccharomyces cerevisiae (strain ATCC 204508 / S288c) GN=MUC1 PE=1 SV=2	sce:YIR019C/2e-14/FLO11, MUC1, STA4; Flo11p; K01178 glucoamylase [EC:3.2.1.3]	ML0048/2e-09/---	PF11951/8.8E-5/Fungal specific transcription factor domain	NA	Zn-clus	Zn_clus	-	show details
CL3311.Contig1_All	5639	12.87	2.97	-2.11548	1.34e-96	2.51e-95	Down	gi|407928530|gb|EKG21386.1|/0/hypothetical protein MPH_01378 [Macrophomina phaseolina MS6]	NA	sp|P08640|MUC1_YEAST/9e-24/Flocculation protein FLO11 OS=Saccharomyces cerevisiae (strain ATCC 204508 / S288c) GN=MUC1 PE=1 SV=2	sce:YIR019C/1e-22/FLO11, MUC1, STA4; Flo11p; K01178 glucoamylase [EC:3.2.1.3]	SPBC28F2.12/6e-16/---	PTHR31845/3.7E-218/--	NA	Zn-clus	Zn_clus	-	show details
CL4473.Contig2_All	2539	106.24	24.77	-2.10066	0	0	Down	gi|407923952|gb|EKG17013.1|/0/Zinc finger C2H2-type protein [Macrophomina phaseolina MS6]	gi|189188169|ref|XM_001930389.1|/8e-73/Pyrenophora tritici-repentis Pt-1C-BFP pH-response transcription factor pacC/RIM101, mRNA	sp|Q00202|PACC_EMENI/5e-138/pH-response transcription factor pacC/RIM101 OS=Emericella nidulans (strain FGSC A4 / ATCC 38163 / CBS 112.46 / NRRL 194 / M139) GN=pacC PE=1 SV=1	sce:YIR019C/5e-13/FLO11, MUC1, STA4; Flo11p; K01178 glucoamylase [EC:3.2.1.3]	SPAC144.02/7e-06/---	PS50157/9.099/Zinc finger C2H2 type domain profile.	NA	C2H2	zf-C2H2	PHD	show details
CL756.Contig10_All	2519	12.72	3.08	-2.0461	2.64e-41	2.1e-40	Down	gi|407920566|gb|EKG13756.1|/0/hypothetical protein MPH_09063 [Macrophomina phaseolina MS6]	NA	sp|Q9HFR4|ATG2_PICPA/1e-08/Autophagy-related protein 2 OS=Komagataella pastoris GN=ATG2 PE=3 SV=1	aor:AOR_1_1326014/1e-08/AO090026000739; C6 transcription factor; K09246 arginine metabolism regulation protein II	NA	PS50048/10.502/Zn(2)-C6 fungal-type DNA-binding domain profile.	NA	Zn-clus	Zn_clus	-	show details
CL496.Contig2_All	2960	11.64	2.88	-2.01495	2.29e-43	1.9e-42	Down	gi|407922527|gb|EKG15624.1|/4.82725e-174/hypothetical protein MPH_07059 [Macrophomina phaseolina MS6]	NA	sp|P08640|MUC1_YEAST/4e-19/Flocculation protein FLO11 OS=Saccharomyces cerevisiae (strain ATCC 204508 / S288c) GN=MUC1 PE=1 SV=2	sce:YIR019C/5e-18/FLO11, MUC1, STA4; Flo11p; K01178 glucoamylase [EC:3.2.1.3]	YDL140c/2e-09/---	NA	NA	Zn-clus	Zn_clus	-	show details
CL368.Contig20_All	3337	24.88	6.17	-2.01164	1.87e-102	3.74e-101	Down	NA	NA	NA	NA	NA	PS50157/10.512/Zinc finger C2H2 type domain profile.	NA	C2H2	zf-C2H2	PHD	show details
CL4055.Contig3_All	3427	10.12	2.53	-2	2.23e-43	1.86e-42	Down	gi|407919694|gb|EKG12920.1|/0/Zinc finger BED-type predicted protein [Macrophomina phaseolina MS6]	gi|145255089|ref|XM_001398822.1|/9e-18/Aspergillus niger CBS 513.88 C2H2 finger domain protein, mRNA	sp|Q873A1|SEC31_NEUCR/1e-14/Protein transport protein sec31 OS=Neurospora crassa (strain ATCC 24698 / 74-OR23-1A / CBS 708.71 / DSM 1257 / FGSC 987) GN=sec31 PE=3 SV=1	maj:MAA_03848/3e-17/evh1; K05747 Wiskott-Aldrich syndrome protein	Rv3876/7e-17/---	PS50157/9.868/Zinc finger C2H2 type domain profile.	NA	C2H2	zf-C2H2	PHD	show details
CL2565.Contig4_All	6269	12.43	3.14	-1.98499	2.48e-95	4.58e-94	Down	gi|407920788|gb|EKG13968.1|/0/Multicopper oxidase type 1 [Macrophomina phaseolina MS6]	gi|367052644|ref|XM_003656653.1|/6e-08/Thielavia terrestris NRRL 8126 multicopper like protein (THITE_2091867) mRNA, complete cds	sp|O74923|YJ7D_SCHPO/4e-83/Uncharacterized transporter C757.13 OS=Schizosaccharomyces pombe (strain 972 / ATCC 24843) GN=SPCC757.13 PE=3 SV=1	aor:AOR_1_1468054/6e-82/AO090011000870; MFS allantoate transporter; K08192 MFS transporter, ACS family, allantoate permease	SPAC1F7.08/2e-59/---	PTHR12526:SF311/8.9E-16/--	NA	Zn-clus	Zn_clus	-	show details
CL3345.Contig4_All	2327	14.53	3.73	-1.96179	5.99e-41	4.73e-40	Down	gi|599151267|gb|EYE90715.1|/1.20334e-92/hypothetical protein EURHEDRAFT_417138 [Aspergillus ruber CBS 135680]	NA	sp|P08640|MUC1_YEAST/1e-09/Flocculation protein FLO11 OS=Saccharomyces cerevisiae (strain ATCC 204508 / S288c) GN=MUC1 PE=1 SV=2	maw:MAC_00912/9e-09/WASP-like pretein las17p; K05747 Wiskott-Aldrich syndrome protein	YDL140c/1e-07/---	SM00355/0.69/zinc finger	NA	C2H2	zf-C2H2	PHD	show details
CL2810.Contig3_All	2064	32.86	8.66	-1.92389	4.5e-78	6.7e-77	Down	gi|615426509|ref|XP_007588347.1|/2.98074e-156/putative gata transcription factor protein [Neofusicoccum parvum UCRNP2] &gt;gi|485917134|gb|EOD44190.1| putative gata transcription factor protein [Neofusicoccum parvum UCRNP2]	gi|396488549|ref|NW_003533874.1|/6e-27/Leptosphaeria maculans JN3 SuperContig_12_v2 >gi|312219031|emb|FP929135.1| Leptosphaeria maculans JN3 lm_SuperContig_12_v2 genomic supercontig, whole genome, isolate v23.1.3	sp|Q9HEV5|ASD4_NEUCR/1e-55/GATA type zinc finger protein asd-4 OS=Neurospora crassa (strain ATCC 24698 / 74-OR23-1A / CBS 708.71 / DSM 1257 / FGSC 987) GN=asd-4 PE=1 SV=1	pbl:PAAG_00610/1e-84/GATA transcription factor; K09184 GATA-binding protein, other eukaryote	YKR034w/4e-25/---	PS50114/25.493/GATA-type zinc finger domain profile.	NA	C2C2-GATA	GATA	-	show details
CL1471.Contig8_All	3388	33.53	8.84	-1.92333	1.7e-131	4.5e-130	Down	gi|407929503|gb|EKG22321.1|/7.67851e-131/hypothetical protein MPH_00301 [Macrophomina phaseolina MS6]	NA	NA	NA	NA	PF01426/4.0E-8/BAH domain	NA	Alfin-like	Alfin-like	DDT,Homeobox,JmjC,JmjN	show details
CL756.Contig11_All	2943	20.15	5.38	-1.9051	1.18e-68	1.53e-67	Down	gi|407920566|gb|EKG13756.1|/0/hypothetical protein MPH_09063 [Macrophomina phaseolina MS6]	NA	sp|Q9HFR4|ATG2_PICPA/2e-08/Autophagy-related protein 2 OS=Komagataella pastoris GN=ATG2 PE=3 SV=1	aor:AOR_1_1326014/1e-08/AO090026000739; C6 transcription factor; K09246 arginine metabolism regulation protein II	NA	SM00066/3.4E-8/GAL4-like Zn(II)2Cys6 (or C6 zinc) binuclear cluster DNA-binding domain	NA	Zn-clus	Zn_clus	-	show details
Unigene1662_All	3987	8.95	2.41	-1.89285	1.02e-41	8.18e-41	Down	gi|407922953|gb|EKG16043.1|/0/Transcription factor fungi [Macrophomina phaseolina MS6]	NA	sp|P38137|FAT2_YEAST/6e-19/Peroxisomal-coenzyme A synthetase OS=Saccharomyces cerevisiae (strain ATCC 204508 / S288c) GN=PCS60 PE=1 SV=1	afm:AFUA_1G13110/2e-42/4-coumarate-CoA ligase (EC:6.2.1.12); K01904 4-coumarate--CoA ligase [EC:6.2.1.12]	ZfadD/2e-37/---	SM00906/1.5E-10/Fungal specific transcription factor domain	NA	Zn-clus	Zn_clus	-	show details
CL490.Contig12_All	1889	2.98	0.84	-1.82685	2e-07	5.18e-07	Down	gi|615419633|ref|XP_007586237.1|/5.8648e-95/putative bzip transcription factor protein [Neofusicoccum parvum UCRNP2] &gt;gi|485920176|gb|EOD46271.1| putative bzip transcription factor protein [Neofusicoccum parvum UCRNP2]	NA	sp|O74308|YOG2_SCHPO/2e-08/Uncharacterized transcriptional regulatory protein C15D4.02 OS=Schizosaccharomyces pombe (strain 972 / ATCC 24843) GN=SPBC15D4.02 PE=4 SV=3	cal:CaO19.4225/5e-07/LEU3; similar to regulator of genes for branched-chain amino acid synthesis and ammonia assimilation; potential fungal Zn(2)-Cys(6) binuclear cluster domain; K09242 transcriptional regulatory protein LEU3	NA	PF00172/1.7E-7/Fungal Zn(2)-Cys(6) binuclear cluster domain	NA	Zn-clus	Zn_clus	-	show details
CL1436.Contig5_All	3152	5.88	1.66	-1.82463	2.46e-21	1.16e-20	Down	gi|407929660|gb|EKG22472.1|/0/Cytochrome P450 [Macrophomina phaseolina MS6]	NA	sp|Q9Y7G5|PHACA_EMEND/3e-73/Phenylacetate 2-hydroxylase OS=Emericella nidulans GN=phacA PE=1 SV=1	ang:ANI_1_128144/4e-76/An16g01030; phenylacetate 2-hydroxylase; K10437 phenylacetate 2-hydroxylase [EC:1.14.13.-]	alr4766/6e-09/---	SM00066/2.8E-9/GAL4-like Zn(II)2Cys6 (or C6 zinc) binuclear cluster DNA-binding domain	molecular_function:GO:0005488//binding;	Zn-clus	Zn_clus	-	show details
CL182.Contig7_All	10292	27.34	7.74	-1.82061	1e-303	7.18e-302	Down	gi|407929056|gb|EKG21895.1|/0/hypothetical protein MPH_00815 [Macrophomina phaseolina MS6]	NA	sp|P28349|NIT4_NEUCR/1e-11/Nitrogen assimilation transcription factor nit-4 OS=Neurospora crassa (strain ATCC 24698 / 74-OR23-1A / CBS 708.71 / DSM 1257 / FGSC 987) GN=nit-4 PE=4 SV=2	cci:CC1G_15535/5e-10/Setd1a protein; K11422 histone-lysine N-methyltransferase SETD1 [EC:2.1.1.43]	Rv3876/3e-06/---	PF00172/1.5E-7/Fungal Zn(2)-Cys(6) binuclear cluster domain	NA	Zn-clus	Zn_clus	-	show details
Unigene5662_All	3397	6.16	1.75	-1.81558	1.09e-23	5.54e-23	Down	gi|587738874|gb|EXA36590.1|/0/hypothetical protein FOVG_12500 [Fusarium oxysporum f. sp. pisi HDV247] &gt;gi|590052231|gb|EXK79755.1| hypothetical protein FOQG_15679 [Fusarium oxysporum f. sp. raphani 54005]	gi|169782971|ref|XM_001825896.1|/2e-12/Aspergillus oryzae RIB40 short chain dehydrogenase/reductase family oxidoreductase, mRNA	sp|Q4WZ66|CHADH_ASPFU/8e-28/Chanoclavine-I dehydrogenase OS=Neosartorya fumigata (strain ATCC MYA-4609 / Af293 / CBS 101355 / FGSC A1100) GN=fgaDH PE=3 SV=1	aor:AOR_1_1326014/9e-56/AO090026000739; C6 transcription factor; K09246 arginine metabolism regulation protein II	TM1724/4e-37/---	PTHR30025/2.1E-13/--	NA	Zn-clus	Zn_clus	-	show details
CL5215.Contig2_All	3234	35.3	10.28	-1.77983	8.2e-119	1.96e-117	Down	gi|407923624|gb|EKG16693.1|/0/Transcription factor fungi [Macrophomina phaseolina MS6]	gi|189205650|ref|XM_001939125.1|/2e-15/Pyrenophora tritici-repentis Pt-1C-BFP pathway-specific nitrogen regulator, mRNA	sp|P28349|NIT4_NEUCR/0.0/Nitrogen assimilation transcription factor nit-4 OS=Neurospora crassa (strain ATCC 24698 / 74-OR23-1A / CBS 708.71 / DSM 1257 / FGSC 987) GN=nit-4 PE=4 SV=2	ang:ANI_1_2484094/4e-17/An11g09590; Zn(II)2Cys6 transcription factor; K09241 transcriptional regulatory protein GAL4	Rv0206c/7e-06/---	PF00172/4.8E-9/Fungal Zn(2)-Cys(6) binuclear cluster domain	NA	Zn-clus	Zn_clus	-	show details
CL4642.Contig2_All	2262	2.4	0.71	-1.75714	7.21e-07	1.8e-06	Down	gi|615439407|ref|XP_007591156.1|/0/fungal specific transcription factor domain-containing protein [Colletotrichum fioriniae PJ7] &gt;gi|588905407|gb|EXF85160.1| fungal specific transcription factor domain-containing protein [Colletotrichum fioriniae PJ7]	NA	sp|P25502|PUT3_YEAST/1e-11/Proline utilization trans-activator OS=Saccharomyces cerevisiae (strain ATCC 204508 / S288c) GN=PUT3 PE=1 SV=1	ago:AGOS_ACL096W/2e-22/ACL096Wp; K09248 proline utilization trans-activator	NA	SM00066/2.0E-9/GAL4-like Zn(II)2Cys6 (or C6 zinc) binuclear cluster DNA-binding domain	molecular_function:GO:0005488//binding;	Zn-clus	Zn_clus	-	show details
CL3531.Contig2_All	2443	5.98	1.8	-1.73215	4.42e-16	1.72e-15	Down	gi|615404534|ref|XP_007581410.1|/0/putative transcription factor fungi protein [Neofusicoccum parvum UCRNP2] &gt;gi|485926966|gb|EOD51114.1| putative transcription factor fungi protein [Neofusicoccum parvum UCRNP2]	NA	sp|P08640|MUC1_YEAST/2e-18/Flocculation protein FLO11 OS=Saccharomyces cerevisiae (strain ATCC 204508 / S288c) GN=MUC1 PE=1 SV=2	ttt:THITE_2111816/2e-17/glycoside hydrolase family 18 protein; K01183 chitinase [EC:3.2.1.14]	SPBC28F2.12/2e-08/---	PTHR31313:SF14/8.1E-40/--	biological_process:GO:0006351//transcription, DNA-templated;	Zn-clus	Zn_clus	-	show details
CL3924.Contig1_All	2277	4.29	1.3	-1.72247	5.22e-11	1.64e-10	Down	gi|684163247|ref|XP_009155499.1|/2.97816e-96/hypothetical protein HMPREF1120_03194 [Exophiala dermatitidis NIH/UT8656] &gt;gi|378728579|gb|EHY55038.1| hypothetical protein HMPREF1120_03194 [Exophiala dermatitidis NIH/UT8656]	NA	sp|Q5A5M7|RBR3_CANAL/3e-11/Cell wall protein RBR3 OS=Candida albicans (strain SC5314 / ATCC MYA-2876) GN=RBR3 PE=1 SV=2	wic:J056_003012/4e-11/WAS/WASL-interacting protein family member 3; K19475 WAS/WASL-interacting protein	slr0318/7e-15/---	PF11951/4.4E-39/Fungal specific transcription factor domain	NA	Zn-clus	Zn_clus	-	show details
CL2192.Contig3_All	2507	144.33	45.1	-1.67817	0	0	Down	gi|615403674|ref|XP_007581135.1|/9.47765e-176/putative c2h2 conidiation transcription factor protein [Neofusicoccum parvum UCRNP2] &gt;gi|485927327|gb|EOD51392.1| putative c2h2 conidiation transcription factor protein [Neofusicoccum parvum UCRNP2]	gi|396472170|ref|XM_003838994.1|/4e-44/Leptosphaeria maculans JN3 similar to C2H2 conidiation transcription factor FlbC (LEMA_P027150.1) mRNA, complete cds	sp|Q9UTA1|YL8J_SCHPO/6e-17/Zinc finger protein C25B8.19c OS=Schizosaccharomyces pombe (strain 972 / ATCC 24843) GN=SPAC25B8.19c PE=4 SV=2	ure:UREG_02413/2e-09/DNA-binding protein creA; K09467 zinc-finger protein CreA/MIG	SPAC25B8.19c/1e-15/---	SM00355/1.2E-4/zinc finger	NA	C2H2	zf-C2H2	PHD	show details
CL3977.Contig2_All	2453	20	6.25	-1.67807	8.99e-48	8.16e-47	Down	gi|407925727|gb|EKG18711.1|/0/Transcription factor fungi [Macrophomina phaseolina MS6]	gi|302408988|ref|XM_003002283.1|/9e-08/Verticillium albo-atrum VaMs.102 finger protein, mRNA	sp|P40467|ASG1_YEAST/1e-29/Activator of stress genes 1 OS=Saccharomyces cerevisiae (strain ATCC 204508 / S288c) GN=ASG1 PE=1 SV=1	vda:VDAG_07081/3e-14/lactose regulatory protein LAC9; K09241 transcriptional regulatory protein GAL4	NA	PF00172/3.9E-8/Fungal Zn(2)-Cys(6) binuclear cluster domain	biological_process:GO:0006355//regulation of transcription, DNA-templated;GO:0006366//transcription from RNA polymerase II promoter;molecular_function:GO:0046872//metal ion binding;	Zn-clus	Zn_clus	-	show details
CL2329.Contig3_All	4833	12.5	3.95	-1.662	1.72e-58	1.89e-57	Down	gi|407923337|gb|EKG16410.1|/0/hypothetical protein MPH_06379 [Macrophomina phaseolina MS6]	NA	sp|P19145|GAP1_YEAST/3e-86/General amino-acid permease GAP1 OS=Saccharomyces cerevisiae (strain ATCC 204508 / S288c) GN=GAP1 PE=1 SV=2	dha:DEHA2C07194g/9e-91/DEHA2C07194p; K16261 yeast amino acid transporter	SPAP7G5.06/5e-77/---	SM00066/5.1E-9/GAL4-like Zn(II)2Cys6 (or C6 zinc) binuclear cluster DNA-binding domain	NA	Zn-clus	Zn_clus	-	show details
Unigene837_All	2398	3.57	1.14	-1.64689	2.91e-09	8.37e-09	Down	gi|615426431|ref|XP_007588321.1|/3.0263e-131/putative mfs monosaccharide transporter protein [Neofusicoccum parvum UCRNP2] &gt;gi|485917181|gb|EOD44225.1| putative mfs monosaccharide transporter protein [Neofusicoccum parvum UCRNP2]	NA	sp|Q5A5M7|RBR3_CANAL/6e-08/Cell wall protein RBR3 OS=Candida albicans (strain SC5314 / ATCC MYA-2876) GN=RBR3 PE=1 SV=2	bcom:BAUCODRAFT_32227/1e-06/glycoside hydrolase family 47 protein; K01230 mannosyl-oligosaccharide alpha-1,2-mannosidase [EC:3.2.1.113]	NA	PS50048/10.271/Zn(2)-C6 fungal-type DNA-binding domain profile.	NA	Zn-clus	Zn_clus	-	show details
CL3401.Contig1_All	3650	1.92	0.62	-1.63077	4.39e-08	1.18e-07	Down	gi|407918139|gb|EKG11412.1|/0/CMP/dCMP deaminase zinc-binding protein [Macrophomina phaseolina MS6]	NA	sp|P37370|VRP1_YEAST/3e-10/Verprolin OS=Saccharomyces cerevisiae (strain ATCC 204508 / S288c) GN=VRP1 PE=1 SV=2	wic:J056_003711/3e-34/Protein-L-isoaspartate(D-aspartate) O-methyltransferase; K00573 protein-L-isoaspartate(D-aspartate) O-methyltransferase [EC:2.1.1.77]	APE2503/4e-11/---	PTHR31001/6.3E-44/--	biological_process:GO:0006351//transcription, DNA-templated;	Zn-clus	Zn_clus	-	show details
CL882.Contig2_All	6905	9.79	3.17	-1.62683	1.21e-63	1.44e-62	Down	gi|685854509|ref|XP_009254287.1|/0/hypothetical protein FPSE_02893 [Fusarium pseudograminearum CS3096] &gt;gi|408397880|gb|EKJ77018.1| hypothetical protein FPSE_02893 [Fusarium pseudograminearum CS3096] &gt;gi|695114538|emb|CEG02499.1| unnamed protein product [Fusarium pseudograminearum CS3427]	gi|517322946|emb|HF679031.1|/4e-12/Fusarium fujikuroi IMI 58289 draft genome, chromosome FFUJ_chr09	sp|P40445|YIQ6_YEAST/3e-45/Uncharacterized transporter YIL166C OS=Saccharomyces cerevisiae (strain ATCC 204508 / S288c) GN=YIL166C PE=1 SV=1	psq:PUNSTDRAFT_100209/2e-34/MFS pantothenate transporter; K03448 MFS transporter, ACS family, pantothenate transporter	SMb20915/7e-51/---	SM00906/1.5E-10/Fungal specific transcription factor domain	NA	Zn-clus	Zn_clus	-	show details
CL2192.Contig1_All	2589	132.29	43.43	-1.60694	1.6e-303	1.15e-301	Down	gi|615403674|ref|XP_007581135.1|/0/putative c2h2 conidiation transcription factor protein [Neofusicoccum parvum UCRNP2] &gt;gi|485927327|gb|EOD51392.1| putative c2h2 conidiation transcription factor protein [Neofusicoccum parvum UCRNP2]	gi|396472170|ref|XM_003838994.1|/4e-44/Leptosphaeria maculans JN3 similar to C2H2 conidiation transcription factor FlbC (LEMA_P027150.1) mRNA, complete cds	sp|Q9UTA1|YL8J_SCHPO/1e-16/Zinc finger protein C25B8.19c OS=Schizosaccharomyces pombe (strain 972 / ATCC 24843) GN=SPAC25B8.19c PE=4 SV=2	ure:UREG_02413/2e-09/DNA-binding protein creA; K09467 zinc-finger protein CreA/MIG	SPAC25B8.19c/9e-16/---	SM00355/0.0015/zinc finger	NA	C2H2	zf-C2H2	PHD	show details
CL3566.Contig1_All	2328	50.37	16.61	-1.60051	2.88e-104	5.88e-103	Down	gi|407921017|gb|EKG14186.1|/0/SANT domain DNA binding protein [Macrophomina phaseolina MS6]	gi|323149583|gb|GU944147.1|/1e-96/Macrophomina phaseolina clone 365 microsatellite sequence	sp|O13493|MYB1_NEUCR/4e-35/Myb-like DNA-binding protein myb-1 OS=Neurospora crassa (strain ATCC 24698 / 74-OR23-1A / CBS 708.71 / DSM 1257 / FGSC 987) GN=rca-1 PE=3 SV=2	mbe:MBM_01244/1e-51/myb-like DNA-binding domain-containing protein; K09425 Myb-like DNA-binding protein FlbD	ECU11g1690/2e-24/---	PTHR10641/2.2E-80/--	NA	MYB	Myb_DNA-binding	ARID,Response_reg,SNF2_N	show details
CL182.Contig3_All	7843	15.38	5.24	-1.55342	3.78e-105	7.82e-104	Down	gi|407929056|gb|EKG21895.1|/0/hypothetical protein MPH_00815 [Macrophomina phaseolina MS6]	NA	sp|P28349|NIT4_NEUCR/9e-12/Nitrogen assimilation transcription factor nit-4 OS=Neurospora crassa (strain ATCC 24698 / 74-OR23-1A / CBS 708.71 / DSM 1257 / FGSC 987) GN=nit-4 PE=4 SV=2	cci:CC1G_15535/4e-10/Setd1a protein; K11422 histone-lysine N-methyltransferase SETD1 [EC:2.1.1.43]	Rv3876/3e-06/---	PF00172/7.1E-8/Fungal Zn(2)-Cys(6) binuclear cluster domain	NA	Zn-clus	Zn_clus	-	show details
Unigene966_All	2408	2.9	0.99	-1.55055	2.82e-07	7.21e-07	Down	gi|407924199|gb|EKG17254.1|/0/Transcription factor fungi [Macrophomina phaseolina MS6]	NA	sp|P49413|UAY_EMENI/9e-28/Positive regulator of purine utilization OS=Emericella nidulans (strain FGSC A4 / ATCC 38163 / CBS 112.46 / NRRL 194 / M139) GN=uaY PE=4 SV=2	vda:VDAG_07081/2e-15/lactose regulatory protein LAC9; K09241 transcriptional regulatory protein GAL4	NA	PTHR31944/3.9E-71/--	NA	Zn-clus	Zn_clus	-	show details
CL1698.Contig3_All	5438	7.67	2.64	-1.53869	8.7e-37	6.25e-36	Down	gi|615399595|ref|XP_007579840.1|/0/putative c2h2 transcription protein [Neofusicoccum parvum UCRNP2] &gt;gi|485929235|gb|EOD52678.1| putative c2h2 transcription protein [Neofusicoccum parvum UCRNP2]	NA	sp|O42854|YFHH_SCHPO/3e-19/SH3 domain-containing protein C23A1.17 OS=Schizosaccharomyces pombe (strain 972 / ATCC 24843) GN=SPAC23A1.17 PE=1 SV=1	aor:AOR_1_236094/1e-21/AO090120000140; actin associated protein Wsp1; K05747 Wiskott-Aldrich syndrome protein	Rv3876/7e-16/---	PS00028/-/Zinc finger C2H2 type domain signature.	NA	C2H2	zf-C2H2	PHD	show details
CL2597.Contig4_All	3138	13.01	4.48	-1.53805	1.13e-35	7.87e-35	Down	gi|407929376|gb|EKG22206.1|/0/Zinc finger CCCH-type protein [Macrophomina phaseolina MS6]	gi|323149574|gb|GU944138.1|/7e-40/Macrophomina phaseolina clone 356 microsatellite sequence	sp|Q08954|YP199_YEAST/2e-06/Smr domain-containing protein YPL199C OS=Saccharomyces cerevisiae (strain ATCC 204508 / S288c) GN=YPL199C PE=1 SV=1	NA	NA	SM00463/3.2E-6/Small MutS-related domain	molecular_function:GO:0008270//zinc ion binding;GO:0003676//nucleic acid binding;	C3H	zf-CCCH	PHD,SNF2_N,zf-C2H2	show details
CL624.Contig3_All	4079	15.02	5.19	-1.53308	7.35e-53	7.3e-52	Down	gi|407925269|gb|EKG18284.1|/0/hypothetical protein MPH_04479 [Macrophomina phaseolina MS6]	gi|28949955|emb|BX294009.1|/2e-10/Neurospora crassa DNA linkage group V Cosmid contig 64C2	sp|P28349|NIT4_NEUCR/1e-11/Nitrogen assimilation transcription factor nit-4 OS=Neurospora crassa (strain ATCC 24698 / 74-OR23-1A / CBS 708.71 / DSM 1257 / FGSC 987) GN=nit-4 PE=4 SV=2	sce:YIR019C/1e-10/FLO11, MUC1, STA4; Flo11p; K01178 glucoamylase [EC:3.2.1.3]	mlr0279/4e-40/---	PF11905/4.0E-16/Domain of unknown function (DUF3425)	NA	Zn-clus	Zn_clus	-	show details
CL1149.Contig4_All	3741	5.27	1.83	-1.52596	6.55e-18	2.74e-17	Down	gi|407917938|gb|EKG11238.1|/0/hypothetical protein MPH_11710 [Macrophomina phaseolina MS6]	gi|347003384|gb|CP003013.1|/2e-06/Thielavia terrestris NRRL 8126 chromosome 5, complete sequence	sp|A1CFY8|XYL2_ASPCL/6e-101/Probable D-xylulose reductase A OS=Aspergillus clavatus (strain ATCC 1007 / CBS 513.65 / DSM 816 / NCTC 3887 / NRRL 1) GN=xdhA PE=3 SV=2	nfi:NFIA_098450/1e-113/alcohol dehydrogenase; K05351 D-xylulose reductase [EC:1.1.1.9]	YJR159w/6e-75/---	PS50048/10.348/Zn(2)-C6 fungal-type DNA-binding domain profile.	NA	Zn-clus	Zn_clus	-	show details
CL1337.Contig6_All	3967	2.54	0.89	-1.51295	6.96e-10	2.07e-09	Down	gi|591464156|gb|EXL95622.1|/4.17171e-175/hypothetical protein FOIG_11750 [Fusarium oxysporum f. sp. cubense tropical race 4 54006]	NA	sp|O14130|YF54_SCHPO/2e-25/Uncharacterized transcriptional regulatory protein C3C7.04 OS=Schizosaccharomyces pombe (strain 972 / ATCC 24843) GN=SPAC3C7.04 PE=3 SV=1	lth:KLTH0C00814g/1e-37/KLTH0C00814p; K09248 proline utilization trans-activator	SPBC28F2.12/9e-18/---	PF04082/2.3E-16/Fungal specific transcription factor domain	NA	Zn-clus	Zn_clus	-	show details
CL3119.Contig6_All	2621	33.33	11.68	-1.51278	2.15e-72	2.95e-71	Down	gi|407918955|gb|EKG12215.1|/4.86142e-130/hypothetical protein MPH_10698 [Macrophomina phaseolina MS6]	NA	sp|O42700|TAL1_SCHPO/4e-09/Transaldolase OS=Schizosaccharomyces pombe (strain 972 / ATCC 24843) GN=tal1 PE=1 SV=2	maw:MAC_01404/2e-61/transaldolase; K00616 transaldolase [EC:2.2.1.2]	all2563/2e-09/---	PF00010/1.0E-8/Helix-loop-helix DNA-binding domain	NA	bHLH	HLH	-	show details
Unigene4831_All	2730	3.88	1.36	-1.51245	3.66e-10	1.1e-09	Down	gi|584410540|emb|CDM34567.1|/2.14327e-112/Zn(2)-C6 fungal-type DNA-binding domain [Penicillium roqueforti FM164]	NA	sp|O14130|YF54_SCHPO/2e-27/Uncharacterized transcriptional regulatory protein C3C7.04 OS=Schizosaccharomyces pombe (strain 972 / ATCC 24843) GN=SPAC3C7.04 PE=3 SV=1	lth:KLTH0C00814g/3e-37/KLTH0C00814p; K09248 proline utilization trans-activator	SPAC869.10c/2e-13/---	PS00463/-/Zn(2)-C6 fungal-type DNA-binding domain signature.	NA	Zn-clus	Zn_clus	-	show details
Unigene6911_All	1821	9.63	3.38	-1.51051	1.49e-15	5.69e-15	Down	gi|407926742|gb|EKG19702.1|/0/hypothetical protein MPH_03013 [Macrophomina phaseolina MS6]	NA	sp|P05085|ARGR2_YEAST/1e-06/Arginine metabolism regulation protein II OS=Saccharomyces cerevisiae (strain ATCC 204508 / S288c) GN=ARG81 PE=1 SV=3	act:ACLA_067150/5e-06/C6 zinc finger domain protein; K09246 arginine metabolism regulation protein II	NA	PS50048/10.37/Zn(2)-C6 fungal-type DNA-binding domain profile.	NA	Zn-clus	Zn_clus	-	show details
Unigene1616_All	5946	19.03	6.79	-1.48679	2.79e-92	4.96e-91	Down	gi|407924272|gb|EKG17325.1|/0/Transcription factor fungi [Macrophomina phaseolina MS6]	gi|323149304|gb|GU943868.1|/6e-57/Macrophomina phaseolina clone 79 microsatellite sequence	sp|P49413|UAY_EMENI/6e-58/Positive regulator of purine utilization OS=Emericella nidulans (strain FGSC A4 / ATCC 38163 / CBS 112.46 / NRRL 194 / M139) GN=uaY PE=4 SV=2	vda:VDAG_07081/5e-28/lactose regulatory protein LAC9; K09241 transcriptional regulatory protein GAL4	SMc04383/2e-112/---	PTHR31944/1.0E-81/--	NA	Zn-clus	Zn_clus	-	show details
Unigene6028_All	3141	30.11	10.79	-1.48055	3.77e-76	5.48e-75	Down	gi|407916255|gb|EKG09641.1|/0/Zinc finger C2H2-type protein, partial [Macrophomina phaseolina MS6]	NA	sp|P40921|EF1G_SCHPO/4e-20/Elongation factor 1-gamma OS=Schizosaccharomyces pombe (strain 972 / ATCC 24843) GN=tef3 PE=1 SV=1	ncr:NCU03826/2e-38/elongation factor 1-gamma; K03233 elongation factor 1-gamma	SPAC29A4.02c/1e-19/---	PF04082/5.1E-26/Fungal specific transcription factor domain	NA	C2H2	zf-C2H2	PHD	show details
CL2020.Contig3_All	5137	23.31	8.38	-1.47593	2.36e-96	4.39e-95	Down	gi|407921923|gb|EKG15057.1|/0/Catalase [Macrophomina phaseolina MS6]	gi|12407458|gb|AF222055.1|AF222055/9e-59/Cladosporium fulvum CAT1 catalase (cat-1) gene, complete cds	sp|P07820|CATA_CANTR/4e-144/Peroxisomal catalase OS=Candida tropicalis GN=POX9 PE=1 SV=4	nhe:NECHADRAFT_66046/0.0/cytosolic probable CTT1-catalase T; K03781 catalase [EC:1.11.1.6]	SPCC757.07c/1e-140/---	PS00463/-/Zn(2)-C6 fungal-type DNA-binding domain signature.	NA	Zn-clus	Zn_clus	-	show details
Unigene5644_All	2441	4.79	1.74	-1.46094	1.7e-10	5.21e-10	Down	gi|407926113|gb|EKG19083.1|/0/Transcription factor fungi [Macrophomina phaseolina MS6]	gi|302404803|ref|XM_003000193.1|/1e-06/Verticillium albo-atrum VaMs.102 conserved hypothetical protein, mRNA	sp|P25502|PUT3_YEAST/4e-19/Proline utilization trans-activator OS=Saccharomyces cerevisiae (strain ATCC 204508 / S288c) GN=PUT3 PE=1 SV=1	lth:KLTH0C00814g/3e-32/KLTH0C00814p; K09248 proline utilization trans-activator	NA	PF00172/1.5E-7/Fungal Zn(2)-Cys(6) binuclear cluster domain	NA	Zn-clus	Zn_clus	-	show details
CL1068.Contig5_All	4852	27.34	9.95	-1.45824	1.83e-104	3.75e-103	Down	gi|407929247|gb|EKG22081.1|/0/hypothetical protein MPH_00536 [Macrophomina phaseolina MS6]	gi|346995772|gb|CP003009.1|/5e-23/Thielavia terrestris NRRL 8126 chromosome 1, complete sequence	sp|P21657|DAL81_YEAST/1e-89/Transcriptional activator protein DAL81 OS=Saccharomyces cerevisiae (strain ATCC 204508 / S288c) GN=DAL81 PE=1 SV=3	fgr:FGSG_10627/5e-15/urease; K01427 urease [EC:3.5.1.5]	DR2133/6e-06/---	SM00906/1.2E-5/Fungal specific transcription factor domain	NA	Zn-clus	Zn_clus	-	show details
CL443.Contig2_All	3653	1.84	0.67	-1.45747	1.8e-06	4.37e-06	Down	gi|407925741|gb|EKG18723.1|/2.73728e-174/Cytochrome P450 [Macrophomina phaseolina MS6]	NA	sp|O59744|YN28_SCHPO/5e-14/Uncharacterized transcriptional regulatory protein C530.08 OS=Schizosaccharomyces pombe (strain 972 / ATCC 24843) GN=SPBC530.08 PE=4 SV=1	aor:AOR_1_568084/2e-22/AO090020000323; Zn(II)2Cys6 transcription factor; K09241 transcriptional regulatory protein GAL4	NA	PTHR31944/7.8E-53/--	NA	Zn-clus	Zn_clus	-	show details
CL3671.Contig2_All	2946	189.89	71.55	-1.40814	0	0	Down	gi|407921816|gb|EKG14954.1|/0/hypothetical protein MPH_07854 [Macrophomina phaseolina MS6]	gi|396458215|ref|XM_003833673.1|/2e-18/Leptosphaeria maculans JN3 similar to C6 sexual development transcription factor NosA (LEMA_P064820.1) mRNA, complete cds	sp|Q9P326|PRO1_NEUCR/0.0/Transcriptional regulatory protein pro1 OS=Neurospora crassa (strain ATCC 24698 / 74-OR23-1A / CBS 708.71 / DSM 1257 / FGSC 987) GN=adv-1 PE=2 SV=1	cot:CORT_0E00300/3e-08/Ume7 transcription factor; K09243 transcriptional regulatory protein UME6	NA	PTHR30025/1.6E-208/--	biological_process:GO:0006355//regulation of transcription, DNA-templated;GO:0006366//transcription from RNA polymerase II promoter;	Zn-clus	Zn_clus	-	show details
CL1600.Contig1_All	2111	2.67	1.02	-1.38827	2.17e-05	4.91e-05	Down	gi|407928906|gb|EKG21748.1|/1.26358e-101/hypothetical protein MPH_00919 [Macrophomina phaseolina MS6]	NA	sp|Q05958|ECM22_YEAST/4e-08/Sterol regulatory element-binding protein ECM22 OS=Saccharomyces cerevisiae (strain ATCC 204508 / S288c) GN=ECM22 PE=1 SV=1	pte:PTT_11155/3e-12/hypothetical protein; K00670 peptide alpha-N-acetyltransferase [EC:2.3.1.88]	NA	PTHR31263/4.0E-37/--	NA	Zn-clus	Zn_clus	-	show details
CL640.Contig2_All	1899	4.04	1.55	-1.38209	4.77e-07	1.2e-06	Down	gi|407918365|gb|EKG11636.1|/1.90599e-61/hypothetical protein MPH_11129 [Macrophomina phaseolina MS6]	NA	sp|P28349|NIT4_NEUCR/7e-10/Nitrogen assimilation transcription factor nit-4 OS=Neurospora crassa (strain ATCC 24698 / 74-OR23-1A / CBS 708.71 / DSM 1257 / FGSC 987) GN=nit-4 PE=4 SV=2	NA	NA	PS00463/-/Zn(2)-C6 fungal-type DNA-binding domain signature.	NA	Zn-clus	Zn_clus	-	show details
CL1071.Contig2_All	6451	3.65	1.41	-1.3722	2.11e-18	8.94e-18	Down	gi|407918756|gb|EKG12022.1|/0/hypothetical protein MPH_10917 [Macrophomina phaseolina MS6]	gi|296803976|ref|XM_002842795.1|/2e-10/Arthroderma otae CBS 113480 monocarboxylate permease-like protein, mRNA	sp|Q08777|MCH5_YEAST/3e-40/Riboflavin transporter MCH5 OS=Saccharomyces cerevisiae (strain ATCC 204508 / S288c) GN=MCH5 PE=1 SV=2	mbe:MBM_09972/1e-49/hsp90-like protein; K11231 osomolarity two-component system, sensor histidine kinase SLN1 [EC:2.7.13.3]	NMA0047/8e-14/---	PS50048/11.426/Zn(2)-C6 fungal-type DNA-binding domain profile.	NA	Zn-clus	Zn_clus	-	show details
CL45.Contig36_All	6252	4.25	1.65	-1.365	1.55e-20	7.12e-20	Down	gi|407916779|gb|EKG10109.1|/0/hypothetical protein MPH_12708 [Macrophomina phaseolina MS6]	NA	sp|A1C7P9|XLNR_ASPCL/7e-15/Xylanolytic transcriptional activator xlnR OS=Aspergillus clavatus (strain ATCC 1007 / CBS 513.65 / DSM 816 / NCTC 3887 / NRRL 1) GN=xlnR PE=3 SV=2	sce:YIR019C/1e-12/FLO11, MUC1, STA4; Flo11p; K01178 glucoamylase [EC:3.2.1.3]	Rv3876/5e-08/---	PTHR24409:SF14/1.8E-12/--	NA	C2H2	zf-C2H2	PHD	show details
CL3566.Contig2_All	2250	45.92	17.92	-1.35755	2.13e-72	2.92e-71	Down	gi|407921017|gb|EKG14186.1|/0/SANT domain DNA binding protein [Macrophomina phaseolina MS6]	gi|323149583|gb|GU944147.1|/1e-96/Macrophomina phaseolina clone 365 microsatellite sequence	sp|O13493|MYB1_NEUCR/4e-35/Myb-like DNA-binding protein myb-1 OS=Neurospora crassa (strain ATCC 24698 / 74-OR23-1A / CBS 708.71 / DSM 1257 / FGSC 987) GN=rca-1 PE=3 SV=2	mbe:MBM_01244/1e-51/myb-like DNA-binding domain-containing protein; K09425 Myb-like DNA-binding protein FlbD	ECU11g1690/2e-24/---	PTHR10641/2.2E-80/--	NA	MYB	Myb_DNA-binding	ARID,Response_reg,SNF2_N	show details
CL3560.Contig3_All	2543	10.08	3.96	-1.34792	5.07e-19	2.2e-18	Down	gi|407921088|gb|EKG14254.1|/0/hypothetical protein MPH_08544 [Macrophomina phaseolina MS6]	NA	sp|P25502|PUT3_YEAST/2e-27/Proline utilization trans-activator OS=Saccharomyces cerevisiae (strain ATCC 204508 / S288c) GN=PUT3 PE=1 SV=1	lth:KLTH0C00814g/2e-43/KLTH0C00814p; K09248 proline utilization trans-activator	NA	SM00066/8.9E-7/GAL4-like Zn(II)2Cys6 (or C6 zinc) binuclear cluster DNA-binding domain	NA	Zn-clus	Zn_clus	-	show details
CL3982.Contig2_All	2480	61.4	24.17	-1.34502	9.74e-105	2e-103	Down	gi|407926660|gb|EKG19626.1|/0/hypothetical protein MPH_03102 [Macrophomina phaseolina MS6]	gi|396458695|ref|NW_003533845.1|/2e-21/Leptosphaeria maculans JN3 SuperContig_9_v2 >gi|312210034|emb|FP929064.1| Leptosphaeria maculans JN3 lm_SuperContig_9_v2 genomic supercontig, whole genome, isolate v23.1.3	sp|Q5A1E3|CBF1_CANAL/1e-36/Transcriptional regulator CBF1 OS=Candida albicans (strain SC5314 / ATCC MYA-2876) GN=CBF1 PE=1 SV=1	maj:MAA_03423/9e-60/Helix-loop-helix DNA-binding domain protein; K09104 bHLH factor, other	NA	PTHR12565/1.4E-33/--	NA	bHLH	HLH	-	show details
CL1089.Contig8_All	6746	2.56	1.02	-1.32757	3.33e-13	1.16e-12	Down	gi|407921377|gb|EKG14527.1|/0/Zinc finger CCCH-type protein [Macrophomina phaseolina MS6]	gi|354548260|emb|HE605209.1|/4e-06/Candida parapsilosis strain CDC317 annotated contig 006110	sp|P08640|MUC1_YEAST/1e-18/Flocculation protein FLO11 OS=Saccharomyces cerevisiae (strain ATCC 204508 / S288c) GN=MUC1 PE=1 SV=2	sce:YIR019C/2e-17/FLO11, MUC1, STA4; Flo11p; K01178 glucoamylase [EC:3.2.1.3]	Rv3876/2e-11/---	PS50103/14.08/Zinc finger C3H1-type profile.	NA	C3H	zf-CCCH	PHD,SNF2_N,zf-C2H2	show details
CL368.Contig15_All	3720	7.99	3.19	-1.32464	1.36e-21	6.47e-21	Down	NA	NA	NA	NA	NA	PS50157/10.512/Zinc finger C2H2 type domain profile.	NA	C2H2	zf-C2H2	PHD	show details
CL1136.Contig4_All	4582	7.28	2.91	-1.32292	5.62e-24	2.87e-23	Down	gi|615424337|ref|XP_007587706.1|/0/putative -dialkylglycine decarboxylase protein [Neofusicoccum parvum UCRNP2] &gt;gi|485918062|gb|EOD44806.1| putative -dialkylglycine decarboxylase protein [Neofusicoccum parvum UCRNP2]	gi|33187178|gb|AY093612.1|/7e-16/Mycosphaerella graminicola dialkylglycine decarboxylase (DGD1) gene, complete cds	sp|Q9US34|YFZ7_SCHPO/2e-118/Uncharacterized aminotransferase C1039.07c OS=Schizosaccharomyces pombe (strain 972 / ATCC 24843) GN=SPAC1039.07c PE=3 SV=1	lbc:LACBIDRAFT_190873/5e-43/acetylornithine aminotransferase (EC:2.6.1.11); K00823 4-aminobutyrate aminotransferase [EC:2.6.1.19]	AGpA435/7e-125/---	PTHR31668:SF5/1.3E-173/--	biological_process:GO:0008152//metabolic process;molecular_function:GO:0008483//transaminase activity;GO:0030170//pyridoxal phosphate binding;	Zn-clus	Zn_clus	-	show details
CL1743.Contig5_All	4813	10.99	4.44	-1.30756	1.87e-36	1.33e-35	Down	gi|407919905|gb|EKG13125.1|/0/hypothetical protein MPH_09700 [Macrophomina phaseolina MS6]	NA	sp|Q10279|FUR4_SCHPO/4e-50/Uracil permease OS=Schizosaccharomyces pombe (strain 972 / ATCC 24843) GN=fur4 PE=1 SV=2	shs:STEHIDRAFT_125919/3e-111/NCS1 nucleoside transporter family; K03457 nucleobase:cation symporter-1, NCS1 family	SPAC1399.03/9e-50/---	PS50048/8.709/Zn(2)-C6 fungal-type DNA-binding domain profile.	NA	Zn-clus	Zn_clus	-	show details
CL4207.Contig1_All	3425	43.56	17.65	-1.30334	1.45e-98	2.77e-97	Down	gi|407926626|gb|EKG19593.1|/0/hypothetical protein MPH_03457 [Macrophomina phaseolina MS6]	gi|396463355|ref|NW_003533849.1|/2e-21/Leptosphaeria maculans JN3 SuperContig_5_v2 >gi|312212207|emb|FP929094.1| Leptosphaeria maculans JN3 lm_SuperContig_5_v2 genomic supercontig, whole genome, isolate v23.1.3	sp|P52959|CTF1B_FUSSO/0.0/Cutinase transcription factor 1 beta OS=Fusarium solani subsp. pisi GN=CTF1-BETA PE=2 SV=1	ure:UREG_01825/9e-32/acetamidase regulatory protein; K09244 transcriptional regulatory protein AMDR	YPO2725/1e-09/---	PTHR32514/8.5E-244/--	biological_process:GO:0006351//transcription, DNA-templated;molecular_function:GO:0005488//binding;	Zn-clus	Zn_clus	-	show details
Unigene5645_All	2035	3.75	1.53	-1.29336	2.85e-06	6.83e-06	Down	gi|596678158|ref|XP_007278330.1|/5.79402e-96/alkaline phosphatase family protein [Colletotrichum gloeosporioides Nara gc5] &gt;gi|429857761|gb|ELA32609.1| alkaline phosphatase family protein [Colletotrichum gloeosporioides Nara gc5]	NA	sp|Q9UT46|MOC3_SCHPO/2e-08/Transcriptional regulatory protein moc3 OS=Schizosaccharomyces pombe (strain 972 / ATCC 24843) GN=moc3 PE=1 SV=4	pic:PICST_64954/2e-06/UGA3.1; zinc-finger transcription factor of the Zn(2)-Cys(6) binuclear cluster domain type; K09245 transcriptional activator protein UGA3	NA	PF00172/1.8E-6/Fungal Zn(2)-Cys(6) binuclear cluster domain	NA	Zn-clus	Zn_clus	-	show details
CL2218.Contig9_All	3918	2.7	1.11	-1.2824	2.69e-08	7.34e-08	Down	gi|667833470|ref|XP_007780904.1|/0/hypothetical protein W97_04825 [Coniosporium apollinis CBS 100218] &gt;gi|494828829|gb|EON65587.1| hypothetical protein W97_04825 [Coniosporium apollinis CBS 100218]	gi|367028960|ref|XM_003663716.1|/2e-16/Myceliophthora thermophila ATCC 42464 cytochrome P450-like protein (MYCTH_102965) mRNA, complete cds	sp|Q12732|AVNA_ASPPA/6e-41/Averantin hydroxylase OS=Aspergillus parasiticus GN=avnA PE=1 SV=2	afm:AFUA_6G02210/7e-108/cytochrome P450 monooxygenase (EC:1.14.-.-); K00517	VNG0422G/1e-16/---	PR00755/2.7E-5/Aflatoxin biosynthesis regulatory protein signature	NA	Zn-clus	Zn_clus	-	show details
CL4359.Contig3_All	1860	19.6	8.22	-1.25364	1.25e-23	6.35e-23	Down	gi|407922923|gb|EKG16013.1|/0/Transcription factor fungi [Macrophomina phaseolina MS6]	NA	sp|P08640|MUC1_YEAST/3e-12/Flocculation protein FLO11 OS=Saccharomyces cerevisiae (strain ATCC 204508 / S288c) GN=MUC1 PE=1 SV=2	sce:YIR019C/3e-11/FLO11, MUC1, STA4; Flo11p; K01178 glucoamylase [EC:3.2.1.3]	SPBC28F2.12/7e-07/---	PS50048/10.469/Zn(2)-C6 fungal-type DNA-binding domain profile.	NA	Zn-clus	Zn_clus	-	show details
CL1698.Contig9_All	5518	3.6	1.51	-1.25345	6.06e-14	2.17e-13	Down	gi|615399595|ref|XP_007579840.1|/0/putative c2h2 transcription protein [Neofusicoccum parvum UCRNP2] &gt;gi|485929235|gb|EOD52678.1| putative c2h2 transcription protein [Neofusicoccum parvum UCRNP2]	NA	sp|O42854|YFHH_SCHPO/3e-19/SH3 domain-containing protein C23A1.17 OS=Schizosaccharomyces pombe (strain 972 / ATCC 24843) GN=SPAC23A1.17 PE=1 SV=1	aor:AOR_1_236094/1e-21/AO090120000140; actin associated protein Wsp1; K05747 Wiskott-Aldrich syndrome protein	Rv3876/7e-16/---	PS00028/-/Zinc finger C2H2 type domain signature.	NA	C2H2	zf-C2H2	PHD	show details
CL2431.Contig3_All	7193	2.7	1.14	-1.24393	1.41e-13	4.97e-13	Down	gi|407919308|gb|EKG12559.1|/0/Zinc finger C2H2-type protein [Macrophomina phaseolina MS6]	NA	sp|Q5AMH6|CAS5_CANAL/5e-11/Cell wall integrity transcriptional regulator CAS5 OS=Candida albicans (strain SC5314 / ATCC MYA-2876) GN=CAS5 PE=4 SV=1	act:ACLA_018960/3e-10/C2H2 type conidiation transcription factor BrlA; K09465 zinc finger protein BrlA	ECU08g0560/2e-09/---	PS00028/-/Zinc finger C2H2 type domain signature.	NA	C2H2	zf-C2H2	PHD	show details
CL2335.Contig3_All	5539	15.63	6.6	-1.24378	3.02e-54	3.08e-53	Down	gi|407924932|gb|EKG17956.1|/0/Transcription factor fungi [Macrophomina phaseolina MS6]	NA	sp|Q10097|YAOI_SCHPO/1e-90/Uncharacterized transporter C11D3.18C OS=Schizosaccharomyces pombe (strain 972 / ATCC 24843) GN=SPAC11D3.18c PE=3 SV=1	lth:KLTH0C00814g/3e-47/KLTH0C00814p; K09248 proline utilization trans-activator	SPAC11D3.18c/3e-90/---	PF04082/2.5E-38/Fungal specific transcription factor domain	NA	Zn-clus	Zn_clus	-	show details
CL688.Contig3_All	4824	4.57	1.94	-1.23614	6.74e-15	2.51e-14	Down	gi|407919004|gb|EKG12261.1|/0/Transcription factor fungi [Macrophomina phaseolina MS6]	gi|396475822|ref|NW_003533867.1|/1e-11/Leptosphaeria maculans JN3 SuperContig_19_v2 >gi|312216156|emb|FP929128.1| Leptosphaeria maculans JN3 lm_SuperContig_19_v2 genomic supercontig, whole genome, isolate v23.1.3	sp|Q9HDX1|YKN4_SCHPO/3e-38/Uncharacterized transcriptional regulatory protein PB1A11.04c OS=Schizosaccharomyces pombe (strain 972 / ATCC 24843) GN=SPAPB1A11.04c PE=4 SV=1	ttt:THITE_2111816/1e-10/glycoside hydrolase family 18 protein; K01183 chitinase [EC:3.2.1.14]	DR2133/2e-08/---	PS50048/9.457/Zn(2)-C6 fungal-type DNA-binding domain profile.	biological_process:GO:0006351//transcription, DNA-templated;	Zn-clus	Zn_clus	-	show details
CL3560.Contig2_All	2574	10.79	4.59	-1.23313	4.79e-18	2.01e-17	Down	gi|407921088|gb|EKG14254.1|/0/hypothetical protein MPH_08544 [Macrophomina phaseolina MS6]	NA	sp|O14130|YF54_SCHPO/1e-22/Uncharacterized transcriptional regulatory protein C3C7.04 OS=Schizosaccharomyces pombe (strain 972 / ATCC 24843) GN=SPAC3C7.04 PE=3 SV=1	lth:KLTH0C00814g/3e-33/KLTH0C00814p; K09248 proline utilization trans-activator	NA	SM00066/8.9E-7/GAL4-like Zn(II)2Cys6 (or C6 zinc) binuclear cluster DNA-binding domain	NA	Zn-clus	Zn_clus	-	show details
CL4666.Contig2_All	3445	35.96	15.32	-1.23098	2.3e-75	3.31e-74	Down	gi|615409291|ref|XP_007582931.1|/0/putative fungal specific transcription factor domain-containing protein [Neofusicoccum parvum UCRNP2] &gt;gi|485924887|gb|EOD49589.1| putative fungal specific transcription factor domain-containing protein [Neofusicoccum parvum UCRNP2]	gi|323149460|gb|GU944024.1|/1e-90/Macrophomina phaseolina clone 237 microsatellite sequence	sp|P04386|GAL4_YEAST/9e-21/Regulatory protein GAL4 OS=Saccharomyces cerevisiae (strain ATCC 204508 / S288c) GN=GAL4 PE=1 SV=2	aor:AOR_1_568084/1e-49/AO090020000323; Zn(II)2Cys6 transcription factor; K09241 transcriptional regulatory protein GAL4	NA	PS00463/-/Zn(2)-C6 fungal-type DNA-binding domain signature.	biological_process:GO:0006351//transcription, DNA-templated;molecular_function:GO:0005488//binding;	Zn-clus	Zn_clus	-	show details
CL1129.Contig2_All	4602	5.84	2.51	-1.21828	1.8e-17	7.4e-17	Down	gi|407921487|gb|EKG14629.1|/0/hypothetical protein MPH_08102 [Macrophomina phaseolina MS6]	NA	sp|Q96WV4|YHU5_SCHPO/2e-27/UPF0641 membrane protein PJ4664.05 OS=Schizosaccharomyces pombe (strain 972 / ATCC 24843) GN=SPBPJ4664.05 PE=3 SV=2	sce:YIR019C/1e-13/FLO11, MUC1, STA4; Flo11p; K01178 glucoamylase [EC:3.2.1.3]	YDL140c/1e-09/---	PF11951/7.0E-60/Fungal specific transcription factor domain	NA	Zn-clus	Zn_clus	-	show details
CL77.Contig18_All	4799	11.06	4.77	-1.21329	8.37e-33	5.44e-32	Down	gi|667840793|ref|XP_007784564.1|/0/hypothetical protein W97_08507 [Coniosporium apollinis CBS 100218] &gt;gi|494833211|gb|EON69247.1| hypothetical protein W97_08507 [Coniosporium apollinis CBS 100218]	gi|189198204|ref|XM_001935405.1|/5e-85/Pyrenophora tritici-repentis Pt-1C-BFP rho-type GTPase-activating protein 2, mRNA	sp|O74360|RGA4_SCHPO/2e-34/Probable Rho-type GTPase-activating protein 4 OS=Schizosaccharomyces pombe (strain 972 / ATCC 24843) GN=rga4 PE=1 SV=2	maj:MAA_03986/4e-19/RhoGAP domain-containing protein; K08773 RalA-binding protein 1	NA	SM00132/9.1E-7/Zinc-binding domain present in Lin-11, Isl-1, Mec-3.	NA	LIM	LIM	-	show details
Unigene1731_All	2461	3.72	1.62	-1.19931	1.17e-06	2.87e-06	Down	gi|671143173|ref|XP_008711087.1|/1.24524e-79/hypothetical protein HMPREF1541_00559 [Cyphellophora europaea CBS 101466] &gt;gi|568123790|gb|ETN46375.1| hypothetical protein HMPREF1541_00559 [Cyphellophora europaea CBS 101466]	NA	sp|O14130|YF54_SCHPO/3e-29/Uncharacterized transcriptional regulatory protein C3C7.04 OS=Schizosaccharomyces pombe (strain 972 / ATCC 24843) GN=SPAC3C7.04 PE=3 SV=1	act:ACLA_034710/1e-16/fungal specific transcription factor domain protein; K09241 transcriptional regulatory protein GAL4	NA	PTHR31944/4.6E-58/--	NA	Zn-clus	Zn_clus	-	show details
CL1077.Contig1_All	4540	6.4	2.81	-1.1875	5.42e-18	2.27e-17	Down	gi|667829356|ref|XP_007778847.1|/3.73654e-144/hypothetical protein W97_02758 [Coniosporium apollinis CBS 100218] &gt;gi|494826448|gb|EON63530.1| hypothetical protein W97_02758 [Coniosporium apollinis CBS 100218]	gi|302882413|ref|XM_003040071.1|/7e-47/Nectria haematococca mpVI 77-13-4 hypothetical protein, mRNA	sp|Q8TFG4|YL54_SCHPO/7e-09/Uncharacterized protein PB18E9.04c OS=Schizosaccharomyces pombe (strain 972 / ATCC 24843) GN=SPAPB18E9.04c PE=4 SV=1	lth:KLTH0H11572g/1e-06/KLTH0H11572p; K09247 heme activator protein 1	Rv3510c/6e-64/---	PTHR31313/6.9E-28/--	biological_process:GO:0008152//metabolic process;molecular_function:GO:0003824//catalytic activity;	Zn-clus	Zn_clus	-	show details
CL3651.Contig2_All	2609	21.58	9.53	-1.17915	9.9e-33	6.42e-32	Down	gi|407919447|gb|EKG12693.1|/6.55101e-154/Transcription factor fungi [Macrophomina phaseolina MS6]	NA	sp|Q9UTN0|YII3_SCHPO/3e-17/Uncharacterized transcriptional regulatory protein C139.03 OS=Schizosaccharomyces pombe (strain 972 / ATCC 24843) GN=SPAC139.03 PE=4 SV=1	cten:CANTEDRAFT_119303/9e-08/hypothetical protein; K09241 transcriptional regulatory protein GAL4	NA	PF04082/8.4E-8/Fungal specific transcription factor domain	NA	Zn-clus	Zn_clus	-	show details
CL235.Contig6_All	3661	7.57	3.41	-1.15052	1.4e-16	5.56e-16	Down	gi|615411731|ref|XP_007583712.1|/0/putative c6 transcription protein [Neofusicoccum parvum UCRNP2] &gt;gi|485923755|gb|EOD48811.1| putative c6 transcription protein [Neofusicoccum parvum UCRNP2]	gi|145245801|ref|XM_001395122.1|/8e-06/Aspergillus niger CBS 513.88 hypothetical protein, mRNA	sp|P40467|ASG1_YEAST/8e-18/Activator of stress genes 1 OS=Saccharomyces cerevisiae (strain ATCC 204508 / S288c) GN=ASG1 PE=1 SV=1	val:VDBG_05433/7e-19/lactose regulatory protein LAC9; K09241 transcriptional regulatory protein GAL4	Rv3876/2e-08/---	PTHR31001/2.9E-116/--	NA	Zn-clus	Zn_clus	-	show details
CL5372.Contig8_All	4962	3.66	1.65	-1.14938	2.96e-11	9.4e-11	Down	gi|407926223|gb|EKG19192.1|/1.95058e-77/hypothetical protein MPH_03562 [Macrophomina phaseolina MS6]	NA	sp|P28349|NIT4_NEUCR/9e-07/Nitrogen assimilation transcription factor nit-4 OS=Neurospora crassa (strain ATCC 24698 / 74-OR23-1A / CBS 708.71 / DSM 1257 / FGSC 987) GN=nit-4 PE=4 SV=2	NA	NA	PS50048/10.073/Zn(2)-C6 fungal-type DNA-binding domain profile.	NA	Zn-clus	Zn_clus	-	show details
Unigene4971_All	887	8.4	3.79	-1.14819	3.86e-05	8.55e-05	Down	gi|302890979|ref|XP_003044372.1|/8.52869e-46/hypothetical protein NECHADRAFT_83024 [Nectria haematococca mpVI 77-13-4] &gt;gi|256725295|gb|EEU38659.1| hypothetical protein NECHADRAFT_83024 [Nectria haematococca mpVI 77-13-4]	NA	sp|P08640|MUC1_YEAST/1e-15/Flocculation protein FLO11 OS=Saccharomyces cerevisiae (strain ATCC 204508 / S288c) GN=MUC1 PE=1 SV=2	maw:MAC_00912/7e-17/WASP-like pretein las17p; K05747 Wiskott-Aldrich syndrome protein	Rv3876/3e-14/---	PF00172/4.0E-8/Fungal Zn(2)-Cys(6) binuclear cluster domain	NA	Zn-clus	Zn_clus	-	show details
CL2095.Contig6_All	3834	16.83	7.64	-1.13939	1.09e-35	7.59e-35	Down	gi|407924396|gb|EKG17447.1|/2.00163e-175/Peptidase M20 [Macrophomina phaseolina MS6]	NA	sp|P08640|MUC1_YEAST/1e-22/Flocculation protein FLO11 OS=Saccharomyces cerevisiae (strain ATCC 204508 / S288c) GN=MUC1 PE=1 SV=2	aor:AOR_1_236094/1e-23/AO090120000140; actin associated protein Wsp1; K05747 Wiskott-Aldrich syndrome protein	DR2133/1e-13/---	PF00172/1.8E-8/Fungal Zn(2)-Cys(6) binuclear cluster domain	NA	Zn-clus	Zn_clus	-	show details
CL3799.Contig1_All	4664	7.18	3.27	-1.13469	3.65e-19	1.59e-18	Down	gi|407929212|gb|EKG22047.1|/0/Zinc finger C2H2-type protein [Macrophomina phaseolina MS6]	gi|259486486|tpe|BN001307.1|/2e-07/TPA_asm: Aspergillus nidulans FGSC A4 chromosome VII	sp|O42854|YFHH_SCHPO/1e-07/SH3 domain-containing protein C23A1.17 OS=Schizosaccharomyces pombe (strain 972 / ATCC 24843) GN=SPAC23A1.17 PE=1 SV=1	NA	NA	PTHR11389:SF449/4.0E-78/--	NA	C2H2	zf-C2H2	PHD	show details
CL3188.Contig1_All	3687	4.91	2.26	-1.1194	9.05e-11	2.81e-10	Down	gi|407923064|gb|EKG16152.1|/0/Transcription factor fungi [Macrophomina phaseolina MS6]	NA	sp|O43029|FAP1_SCHPO/1e-77/L-pipecolate oxidase OS=Schizosaccharomyces pombe (strain 972 / ATCC 24843) GN=fap1 PE=1 SV=1	pcs:Pc12g09740/5e-118/Pc12g09740; K00306 sarcosine oxidase / L-pipecolate oxidase [EC:1.5.3.1 1.5.3.7]	SPBC354.15/3e-77/---	SM00066/5.2E-9/GAL4-like Zn(II)2Cys6 (or C6 zinc) binuclear cluster DNA-binding domain	NA	Zn-clus	Zn_clus	-	show details
CL992.Contig14_All	5610	34.9	16.08	-1.11796	3.79e-102	7.58e-101	Down	gi|407928987|gb|EKG21826.1|/0/hypothetical protein MPH_00746 [Macrophomina phaseolina MS6]	gi|302421495|ref|XM_003008532.1|/4e-15/Verticillium albo-atrum VaMs.102 malonyl CoA-acyl carrier protein transacylase, mRNA	sp|P0C0Y4|MTDH_ALTAL/7e-27/Probable NADP-dependent mannitol dehydrogenase OS=Alternaria alternata PE=1 SV=2	mbe:MBM_05029/8e-134/malonyl CoA-acyl carrier protein transacylase; K00645 [acyl-carrier-protein] S-malonyltransferase [EC:2.3.1.39]	BS_fabD/9e-40/---	PF00132/2.2E-6/Bacterial transferase hexapeptide (six repeats)	molecular_function:GO:0003824//catalytic activity;	Zn-clus	Zn_clus	-	show details
CL2335.Contig4_All	5527	13.51	6.26	-1.10979	1.54e-39	1.18e-38	Down	gi|407924932|gb|EKG17956.1|/0/Transcription factor fungi [Macrophomina phaseolina MS6]	NA	sp|Q10097|YAOI_SCHPO/3e-86/Uncharacterized transporter C11D3.18C OS=Schizosaccharomyces pombe (strain 972 / ATCC 24843) GN=SPAC11D3.18c PE=3 SV=1	lth:KLTH0C00814g/3e-47/KLTH0C00814p; K09248 proline utilization trans-activator	SPAC11D3.18c/7e-86/---	PF04082/2.5E-38/Fungal specific transcription factor domain	NA	Zn-clus	Zn_clus	-	show details
CL5067.Contig1_All	3568	17.36	8.07	-1.10513	7e-33	4.56e-32	Down	gi|407928738|gb|EKG21588.1|/0/Transcription factor fungi [Macrophomina phaseolina MS6]	gi|396462088|ref|NW_003533848.1|/5e-10/Leptosphaeria maculans JN3 SuperContig_6_v2 >gi|312211696|emb|FP929083.1| Leptosphaeria maculans JN3 lm_SuperContig_6_v2 genomic supercontig, whole genome, isolate v23.1.3	sp|Q9HDX1|YKN4_SCHPO/2e-20/Uncharacterized transcriptional regulatory protein PB1A11.04c OS=Schizosaccharomyces pombe (strain 972 / ATCC 24843) GN=SPAPB1A11.04c PE=4 SV=1	vda:VDAG_07081/6e-08/lactose regulatory protein LAC9; K09241 transcriptional regulatory protein GAL4	YEL007w/9e-07/---	PTHR31944:SF11/5.1E-210/--	biological_process:GO:0006351//transcription, DNA-templated;molecular_function:GO:0005488//binding;	Zn-clus	Zn_clus	-	show details
CL1519.Contig2_All	4085	5.21	2.43	-1.10033	3.46e-12	1.15e-11	Down	gi|628339344|ref|XP_007746959.1|/7.79498e-93/hypothetical protein A1O5_08185 [Cladophialophora psammophila CBS 110553] &gt;gi|589985362|gb|EXJ68393.1| hypothetical protein A1O5_08185 [Cladophialophora psammophila CBS 110553]	NA	sp|P28875|CZF1_CANAW/2e-10/Zinc finger protein 1 OS=Candida albicans (strain WO-1) GN=CZF1 PE=4 SV=2	yli:YALI0D20394g/7e-10/YALI0D20394p; K09245 transcriptional activator protein UGA3	NA	PS50048/11.25/Zn(2)-C6 fungal-type DNA-binding domain profile.	NA	Zn-clus	Zn_clus	-	show details
CL2469.Contig1_All	4210	6.3	2.95	-1.09464	8.66e-15	3.21e-14	Down	gi|407929298|gb|EKG22131.1|/0/hypothetical protein MPH_00528 [Macrophomina phaseolina MS6]	gi|330906665|ref|XM_003295505.1|/7e-25/Pyrenophora teres f. teres 0-1 hypothetical protein, mRNA	sp|P52958|CTF1A_FUSSO/4e-11/Cutinase transcription factor 1 alpha OS=Fusarium solani subsp. pisi GN=CTF1-ALPHA PE=2 SV=1	NA	NA	PTHR32514:SF14/0.0/--	NA	Zn-clus	Zn_clus	-	show details
CL1475.Contig2_All	3419	1.64	0.77	-1.09077	0.000398756	0.000808714	Down	gi|407922391|gb|EKG15491.1|/0/hypothetical protein MPH_07303 [Macrophomina phaseolina MS6]	NA	NA	NA	NA	NA	NA	Zn-clus	Zn_clus	-	show details
CL624.Contig1_All	4145	42.69	20.13	-1.08455	6.54e-88	1.1e-86	Down	gi|407925269|gb|EKG18284.1|/0/hypothetical protein MPH_04479 [Macrophomina phaseolina MS6]	gi|28949955|emb|BX294009.1|/2e-10/Neurospora crassa DNA linkage group V Cosmid contig 64C2	sp|P28349|NIT4_NEUCR/1e-11/Nitrogen assimilation transcription factor nit-4 OS=Neurospora crassa (strain ATCC 24698 / 74-OR23-1A / CBS 708.71 / DSM 1257 / FGSC 987) GN=nit-4 PE=4 SV=2	sce:YIR019C/1e-10/FLO11, MUC1, STA4; Flo11p; K01178 glucoamylase [EC:3.2.1.3]	mlr0279/4e-40/---	PF00172/1.4E-8/Fungal Zn(2)-Cys(6) binuclear cluster domain	NA	Zn-clus	Zn_clus	-	show details
CL5154.Contig2_All	3116	42.26	20.09	-1.07282	2.56e-64	3.09e-63	Down	gi|407929751|gb|EKG22562.1|/0/DNA-binding protein [Macrophomina phaseolina MS6]	gi|242785992|ref|XM_002480668.1|/3e-11/Talaromyces stipitatus ATCC 10500 C6 transcription factor OefC, mRNA	sp|P08640|MUC1_YEAST/2e-15/Flocculation protein FLO11 OS=Saccharomyces cerevisiae (strain ATCC 204508 / S288c) GN=MUC1 PE=1 SV=2	sce:YIR019C/3e-14/FLO11, MUC1, STA4; Flo11p; K01178 glucoamylase [EC:3.2.1.3]	NA	PS00354/-/HMG-I and HMG-Y DNA-binding domain (A+T-hook).	biological_process:GO:0006351//transcription, DNA-templated;	Zn-clus	Zn_clus	-	show details
CL2329.Contig2_All	4776	12.85	6.14	-1.06546	1.01e-30	6.2e-30	Down	gi|407923337|gb|EKG16410.1|/0/hypothetical protein MPH_06379 [Macrophomina phaseolina MS6]	NA	sp|P19145|GAP1_YEAST/5e-85/General amino-acid permease GAP1 OS=Saccharomyces cerevisiae (strain ATCC 204508 / S288c) GN=GAP1 PE=1 SV=2	dha:DEHA2C07194g/2e-90/DEHA2C07194p; K16261 yeast amino acid transporter	YBR068c/7e-72/---	SM00066/5.1E-9/GAL4-like Zn(II)2Cys6 (or C6 zinc) binuclear cluster DNA-binding domain	NA	Zn-clus	Zn_clus	-	show details
Unigene5058_All	2353	209.63	100.21	-1.06482	3.38e-231	1.73e-229	Down	gi|407916908|gb|EKG10237.1|/0/Zinc finger C2H2-type protein [Macrophomina phaseolina MS6]	gi|323149412|gb|GU943976.1|/0.0/Macrophomina phaseolina clone 189 microsatellite sequence	sp|Q9HFS2|CREA_COCCA/1e-156/DNA-binding protein creA OS=Cochliobolus carbonum GN=CREA PE=2 SV=1	aor:AOR_1_856014/6e-135/AO090026000464; DNA-binding protein creA; K09467 zinc-finger protein CreA/MIG	ECU08g0560/2e-13/---	PF13465/1.4E-5/Zinc-finger double domain	NA	C2H2	zf-C2H2	PHD	show details
CL1772.Contig1_All	3516	4.03	1.94	-1.05472	4.64e-08	1.25e-07	Down	gi|682423194|gb|KFY91694.1|/0/hypothetical protein V500_04513 [Pseudogymnoascus pannorum VKM F-4518 (FW-2643)]	NA	sp|P10563|QUTA_EMENI/2e-11/Quinic acid utilization activator OS=Emericella nidulans (strain FGSC A4 / ATCC 38163 / CBS 112.46 / NRRL 194 / M139) GN=qutA PE=4 SV=2	cal:CaO19.12563/9e-08/similar to transcriptional activator:G482 gluconeogenesis; potential fungal Zn(2)-Cys(6) binuclear cluster domain; K09240 transcriptional regulatory protein CAT8	NA	PF00172/1.5E-9/Fungal Zn(2)-Cys(6) binuclear cluster domain	NA	Zn-clus	Zn_clus	-	show details
Unigene5643_All	3885	5.95	2.88	-1.04682	3.41e-12	1.13e-11	Down	gi|407918163|gb|EKG11436.1|/0/Transcription factor fungi [Macrophomina phaseolina MS6]	gi|189193384|ref|XM_001932996.1|/9e-12/Pyrenophora tritici-repentis Pt-1C-BFP 3-hydroxyisobutyrate dehydrogenase, mitochondrial precursor, mRNA	sp|P08640|MUC1_YEAST/9e-18/Flocculation protein FLO11 OS=Saccharomyces cerevisiae (strain ATCC 204508 / S288c) GN=MUC1 PE=1 SV=2	cthr:CTHT_0036890/4e-66/3-hydroxyisobutyrate dehydrogenase-like protein; K00020 3-hydroxyisobutyrate dehydrogenase [EC:1.1.1.31]	RSp0649/8e-46/---	PTHR10042/2.2E-21/--	molecular_function:GO:0005488//binding;	C2H2	zf-C2H2	PHD	show details
CL588.Contig3_All	4546	3.74	1.86	-1.00774	5.63e-09	1.59e-08	Down	gi|320591233|gb|EFX03672.1|/0/c6 zinc finger domain containing protein [Grosmannia clavigera kw1407]	NA	sp|Q59U10|BCR1_CANAL/8e-13/Biofilm and cell wall regulator 1 OS=Candida albicans (strain SC5314 / ATCC MYA-2876) GN=BCR1 PE=1 SV=1	wic:J056_004710/7e-11/Transcription factor steA; K11215 transcription factor STE12	YDR216w/2e-09/---	PTHR31986/2.1E-40/--	NA	C2H2	zf-C2H2	PHD	show details
CL1159.Contig4_All	2479	14.06	7.01	-1.00411	1.96e-16	7.72e-16	Down	gi|615428187|ref|XP_007588878.1|/0/putative c6 zinc finger domain-containing protein [Neofusicoccum parvum UCRNP2] &gt;gi|485916255|gb|EOD43637.1| putative c6 zinc finger domain-containing protein [Neofusicoccum parvum UCRNP2]	gi|125719181|gb|AC198242.1|/5e-06/Phycomyces blakesleeanus clone JGIBHUS-21E14, complete sequence	sp|P37370|VRP1_YEAST/3e-12/Verprolin OS=Saccharomyces cerevisiae (strain ATCC 204508 / S288c) GN=VRP1 PE=1 SV=2	cgi:CGB_E6640W/1e-12/actin assembly factor; K05747 Wiskott-Aldrich syndrome protein	YPO2725/9e-13/---	PS50048/10.172/Zn(2)-C6 fungal-type DNA-binding domain profile.	NA	Zn-clus	Zn_clus	-	show details
CL1440.Contig2_All	3649	4.71	2.35	-1.00307	7.25e-09	2.04e-08	Down	gi|615423121|ref|XP_007587350.1|/0/putative extracellular protein [Neofusicoccum parvum UCRNP2] &gt;gi|485918552|gb|EOD45197.1| putative extracellular protein [Neofusicoccum parvum UCRNP2]	gi|118566322|gb|EF094978.1|/7e-34/Colletotrichum lupini var. setosum endopolygalacturonase precursor (Pg1) gene, complete cds	sp|A1CVV8|PGLRA_NEOFI/2e-136/Probable endopolygalacturonase A OS=Neosartorya fischeri (strain ATCC 1020 / DSM 3700 / FGSC A1164 / NRRL 181) GN=pgaA PE=3 SV=1	pfj:MYCFIDRAFT_188337/5e-147/glycoside hydrolase family 28 protein; K01213 galacturan 1,4-alpha-galacturonidase [EC:3.2.1.67]	YJR153w/2e-91/---	PS50048/9.809/Zn(2)-C6 fungal-type DNA-binding domain profile.	NA	Zn-clus	Zn_clus	-	show details
GeneID	Length	Mock-Expression	LW-C-Expression	log2FoldChange(LW-C/Mock)	Pvalue	FDR	Up/Down-Regulation(LW-C/Mock)	Nr	Nt	Swissprot	KEGG	COG	Interpro	GO	TF_family	Included_domain	Excluded_domain	PlntfDB_link
CL3671.Contig1_All	2840	0.01	22.98	11.1662	4.67e-228	1.57e-226	Up	gi|407921816|gb|EKG14954.1|/0/hypothetical protein MPH_07854 [Macrophomina phaseolina MS6]	gi|396458215|ref|XM_003833673.1|/2e-18/Leptosphaeria maculans JN3 similar to C6 sexual development transcription factor NosA (LEMA_P064820.1) mRNA, complete cds	sp|Q9P326|PRO1_NEUCR/0.0/Transcriptional regulatory protein pro1 OS=Neurospora crassa (strain ATCC 24698 / 74-OR23-1A / CBS 708.71 / DSM 1257 / FGSC 987) GN=adv-1 PE=2 SV=1	ani:AN8241.2/3e-08/similar to chitinase; K01183 chitinase [EC:3.2.1.14]	NA	PTHR30025:SF27/4.5E-202/--	biological_process:GO:0006355//regulation of transcription, DNA-templated;GO:0006366//transcription from RNA polymerase II promoter;	Zn-clus	Zn_clus	-	show details
Unigene417_All	1018	0.01	22.5	11.1357	8.4e-77	1.06e-75	Up	gi|347831634|emb|CCD47331.1|/3.9408e-48/hypothetical protein BofuT4P2000037001 [Botrytis cinerea T4] &gt;gi|472243467|gb|EMR88122.1| putative dna-binding protein [Botrytis cinerea BcDW1]	gi|410175989|gb|AC253874.1|/6e-10/Aspergillus niger clone AXAS81-L04, complete sequence	sp|O13493|MYB1_NEUCR/4e-16/Myb-like DNA-binding protein myb-1 OS=Neurospora crassa (strain ATCC 24698 / 74-OR23-1A / CBS 708.71 / DSM 1257 / FGSC 987) GN=rca-1 PE=3 SV=2	yli:YALI0B13992g/1e-23/YALI0B13992p; K09423 Myb-like DNA-binding protein BAS1	YKR099w/1e-14/---	PTHR10641/5.3E-59/--	NA	MYB	Myb_DNA-binding	ARID,Response_reg,SNF2_N	show details
CL3576.Contig1_All	1892	0.01	16.29	10.6698	1.87e-106	3.19e-105	Up	gi|667721033|gb|KFA63300.1|/8.5464e-59/hypothetical protein S40285_07630 [Stachybotrys chlorohalonata IBT 40285]	gi|169411996|gb|EU502626.1|/5e-21/Pleurotus ostreatus clone POCM-160 SSR marker genomic sequence	sp|P22035|BAS1_YEAST/7e-17/Myb-like DNA-binding protein BAS1 OS=Saccharomyces cerevisiae (strain ATCC 204508 / S288c) GN=BAS1 PE=1 SV=1	yli:YALI0B13992g/1e-23/YALI0B13992p; K09423 Myb-like DNA-binding protein BAS1	YKR099w/2e-16/---	NA	NA	MYB	Myb_DNA-binding	ARID,Response_reg,SNF2_N	show details
CL4433.Contig1_All	2122	0.01	8.47	9.72622	1e-62	1.09e-61	Up	gi|615423595|ref|XP_007587498.1|/0/putative meiotically up-regulated gene 185 protein [Neofusicoccum parvum UCRNP2] &gt;gi|485918366|gb|EOD45040.1| putative meiotically up-regulated gene 185 protein [Neofusicoccum parvum UCRNP2]	gi|23168305|gb|AY090030.1|/3e-13/Ophiostoma ips clone CMW6418-9 microsatellite sequence	sp|P53863|JJJ1_YEAST/5e-62/J protein JJJ1 OS=Saccharomyces cerevisiae (strain ATCC 204508 / S288c) GN=JJJ1 PE=1 SV=1	pcs:Pc20g08630/1e-127/Pc20g08630; K09506 DnaJ homolog subfamily A member 5	SPAC6B12.08/4e-32/---	PF12756/0.27/C2H2 type zinc-finger (2 copies)	NA	C2H2	zf-C2H2	PHD	show details
CL4534.Contig2_All	1604	0.01	7.94	9.633	3.73e-44	3.02e-43	Up	gi|407917107|gb|EKG10429.1|/0/hypothetical protein MPH_12528 [Macrophomina phaseolina MS6]	NA	NA	NA	NA	PF00172/3.9E-5/Fungal Zn(2)-Cys(6) binuclear cluster domain	NA	Zn-clus	Zn_clus	-	show details
CL992.Contig8_All	5728	0.01	4.1	8.67948	2.16e-83	2.94e-82	Up	gi|407928987|gb|EKG21826.1|/0/hypothetical protein MPH_00746 [Macrophomina phaseolina MS6]	gi|302421495|ref|XM_003008532.1|/4e-15/Verticillium albo-atrum VaMs.102 malonyl CoA-acyl carrier protein transacylase, mRNA	sp|P0C0Y4|MTDH_ALTAL/7e-27/Probable NADP-dependent mannitol dehydrogenase OS=Alternaria alternata PE=1 SV=2	mbe:MBM_05029/3e-133/malonyl CoA-acyl carrier protein transacylase; K00645 [acyl-carrier-protein] S-malonyltransferase [EC:2.3.1.39]	BS_fabD/7e-38/---	PTHR23416/7.0E-51/--	biological_process:GO:0008152//metabolic process;molecular_function:GO:0016740//transferase activity;	Zn-clus	Zn_clus	-	show details
CL514.Contig15_All	1932	0.01	3.67	8.51964	5.5e-25	2.94e-24	Up	gi|407929427|gb|EKG22257.1|/0/Zinc finger CCCH-type protein [Macrophomina phaseolina MS6]	NA	sp|O74823|YBJC_SCHPO/5e-32/Zinc finger CCCH domain-containing protein C337.12 OS=Schizosaccharomyces pombe (strain 972 / ATCC 24843) GN=SPBC337.12 PE=4 SV=3	fgr:FGSG_11865/2e-12/mRNA 3'-end-processing protein yth-1; K14404 cleavage and polyadenylation specificity factor subunit 4	SPBC337.12/1e-31/---	PS50103/12.38/Zinc finger C3H1-type profile.	NA	C3H	zf-CCCH	PHD,SNF2_N,zf-C2H2	show details
CL992.Contig15_All	5781	0.01	2.84	8.14975	1.57e-58	1.6e-57	Up	gi|407928987|gb|EKG21826.1|/0/hypothetical protein MPH_00746 [Macrophomina phaseolina MS6]	gi|302421495|ref|XM_003008532.1|/4e-15/Verticillium albo-atrum VaMs.102 malonyl CoA-acyl carrier protein transacylase, mRNA	sp|P0C0Y4|MTDH_ALTAL/7e-27/Probable NADP-dependent mannitol dehydrogenase OS=Alternaria alternata PE=1 SV=2	mbe:MBM_05029/8e-134/malonyl CoA-acyl carrier protein transacylase; K00645 [acyl-carrier-protein] S-malonyltransferase [EC:2.3.1.39]	BS_fabD/1e-39/---	PTHR23416/7.0E-51/--	molecular_function:GO:0003824//catalytic activity;	Zn-clus	Zn_clus	-	show details
CL624.Contig4_All	4162	0.01	2.67	8.0607	1.16e-39	8.69e-39	Up	gi|407925269|gb|EKG18284.1|/0/hypothetical protein MPH_04479 [Macrophomina phaseolina MS6]	gi|28949955|emb|BX294009.1|/2e-10/Neurospora crassa DNA linkage group V Cosmid contig 64C2	sp|P08640|MUC1_YEAST/5e-11/Flocculation protein FLO11 OS=Saccharomyces cerevisiae (strain ATCC 204508 / S288c) GN=MUC1 PE=1 SV=2	sce:YIR019C/5e-10/FLO11, MUC1, STA4; Flo11p; K01178 glucoamylase [EC:3.2.1.3]	mlr0279/4e-40/---	PF11905/3.4E-16/Domain of unknown function (DUF3425)	NA	Zn-clus	Zn_clus	-	show details
CL654.Contig2_All	3215	0.01	2.16	7.75489	1.1e-24	5.81e-24	Up	gi|407924662|gb|EKG17695.1|/0/hypothetical protein MPH_05144 [Macrophomina phaseolina MS6]	gi|189203824|ref|XM_001938213.1|/7e-06/Pyrenophora tritici-repentis Pt-1C-BFP conserved hypothetical protein, mRNA	sp|Q04635|ESC1_SCHPO/3e-18/Protein esc1 OS=Schizosaccharomyces pombe (strain 972 / ATCC 24843) GN=esc1 PE=2 SV=1	cal:CaO19.2876/6e-09/CBF1; potential helix-loop-helix DNA-binding factor similar to S. cerevisiae CBF1 (YJR060W) centromere binding factor; gene localized to chromosome 4 of strain 1161; K09104 bHLH factor, other	NA	SM00353/4.8E-12/helix loop helix domain	NA	bHLH	HLH	-	show details
CL786.Contig3_All	4730	0.01	2.15	7.74819	2.29e-36	1.61e-35	Up	gi|407926223|gb|EKG19192.1|/1.41625e-77/hypothetical protein MPH_03562 [Macrophomina phaseolina MS6]	NA	sp|P28349|NIT4_NEUCR/4e-07/Nitrogen assimilation transcription factor nit-4 OS=Neurospora crassa (strain ATCC 24698 / 74-OR23-1A / CBS 708.71 / DSM 1257 / FGSC 987) GN=nit-4 PE=4 SV=2	NA	NA	SM00066/3.4E-4/GAL4-like Zn(II)2Cys6 (or C6 zinc) binuclear cluster DNA-binding domain	NA	Zn-clus	Zn_clus	-	show details
CL1298.Contig3_All	5245	0.01	2.11	7.7211	1.16e-39	8.68e-39	Up	gi|407924043|gb|EKG17103.1|/0/Zinc finger PHD-type protein [Macrophomina phaseolina MS6]	gi|164423193|ref|XM_953733.2|/8e-47/Neurospora crassa OR74A phenylalanyl-tRNA synthetase beta chain partial mRNA	sp|O13432|SYFB_CANAX/0.0/Phenylalanine--tRNA ligase beta subunit OS=Candida albicans GN=FRS1 PE=2 SV=3	afv:AFLA_050940/0.0/phenylalanyl-tRNA synthetase, beta subunit; K01890 phenylalanyl-tRNA synthetase beta chain [EC:6.1.1.20]	SPAC23A1.12c/0.0/---	PTHR12321/6.2E-40/--	biological_process:GO:0006432//phenylalanyl-tRNA aminoacylation;cellular_component:GO:0009328//phenylalanine-tRNA ligase complex;molecular_function:GO:0000287//magnesium ion binding;GO:0004826//phenylalanine-tRNA ligase activity;GO:0003723//RNA binding;GO:0005524//ATP binding;	Alfin-like	Alfin-like	DDT,Homeobox,JmjC,JmjN	show details
CL693.Contig3_All	3662	0.01	1.88	7.55459	1.1e-24	5.81e-24	Up	gi|407918620|gb|EKG11889.1|/0/hypothetical protein MPH_10931 [Macrophomina phaseolina MS6]	NA	sp|P22216|RAD53_YEAST/8e-53/Serine/threonine-protein kinase RAD53 OS=Saccharomyces cerevisiae (strain ATCC 204508 / S288c) GN=RAD53 PE=1 SV=1	cten:CANTEDRAFT_127596/1e-52/Pkinase-domain-containing protein; K02831 ser/thr/tyr protein kinase RAD53 [EC:2.7.11.-]	SPAC14C4.03/4e-32/---	PTHR24344:SF20/5.9E-177/--	NA	FHA	FHA	-	show details
CL2020.Contig1_All	1242	0.01	1.84	7.52356	3.26e-08	9.02e-08	Up	gi|636595467|ref|XP_008029072.1|/9.16077e-93/hypothetical protein SETTUDRAFT_94782 [Setosphaeria turcica Et28A] &gt;gi|482806255|gb|EOA83328.1| hypothetical protein SETTUDRAFT_94782 [Setosphaeria turcica Et28A]	NA	NA	yli:YALI0D13904g/6e-10/YALI0D13904p; K09242 transcriptional regulatory protein LEU3	NA	PS00463/-/Zn(2)-C6 fungal-type DNA-binding domain signature.	biological_process:GO:0006351//transcription, DNA-templated;	Zn-clus	Zn_clus	-	show details
CL1180.Contig2_All	2044	0.01	1.82	7.50779	2.64e-13	9.46e-13	Up	gi|407922992|gb|EKG16082.1|/0/hypothetical protein MPH_06777 [Macrophomina phaseolina MS6]	NA	sp|Q8TFG4|YL54_SCHPO/9e-18/Uncharacterized protein PB18E9.04c OS=Schizosaccharomyces pombe (strain 972 / ATCC 24843) GN=SPAPB18E9.04c PE=4 SV=1	cim:CIMG_05779/6e-19/actin associated protein Wsp1; K05747 Wiskott-Aldrich syndrome protein	SPBC28F2.12/4e-15/---	PF00172/3.1E-8/Fungal Zn(2)-Cys(6) binuclear cluster domain	NA	Zn-clus	Zn_clus	-	show details
Unigene845_All	1585	0.01	1.81	7.49985	2.61e-10	8.1e-10	Up	gi|407926698|gb|EKG19659.1|/1.98209e-69/hypothetical protein MPH_03039 [Macrophomina phaseolina MS6]	gi|255716525|ref|XM_002554498.1|/1e-11/Lachancea thermotolerans CBS 6340 KLTH0F07854p (KLTH0F07854g) mRNA, complete cds	sp|A2QW93|HSE1_ASPNC/6e-07/Class E vacuolar protein-sorting machinery protein hse1 OS=Aspergillus niger (strain CBS 513.88 / FGSC A1513) GN=hse1 PE=3 SV=1	vda:VDAG_06313/3e-08/transcriptional repressor rco-1; K06666 glucose repression regulatory protein TUP1	NA	PTHR23246/2.3E-20/--	NA	MYB	Myb_DNA-binding	ARID,Response_reg,SNF2_N	show details
CL1533.Contig2_All	2284	4.75	833.21	7.45461	0	0	Up	gi|242760253|ref|XP_002339953.1|/1.42959e-106/conserved hypothetical protein [Talaromyces stipitatus ATCC 10500] &gt;gi|218723149|gb|EED22566.1| conserved hypothetical protein [Talaromyces stipitatus ATCC 10500]	NA	sp|O94392|YLV1_SCHPO/1e-07/Uncharacterized transcriptional regulatory protein C2H10.01 OS=Schizosaccharomyces pombe (strain 972 / ATCC 24843) GN=SPAC2H10.01 PE=4 SV=1	NA	NA	PF00172/9.2E-5/Fungal Zn(2)-Cys(6) binuclear cluster domain	NA	Zn-clus	Zn_clus	-	show details
CL688.Contig4_All	3394	0.01	1.69	7.40088	8.59e-21	4.05e-20	Up	gi|407919004|gb|EKG12261.1|/0/Transcription factor fungi [Macrophomina phaseolina MS6]	gi|396475822|ref|NW_003533867.1|/8e-12/Leptosphaeria maculans JN3 SuperContig_19_v2 >gi|312216156|emb|FP929128.1| Leptosphaeria maculans JN3 lm_SuperContig_19_v2 genomic supercontig, whole genome, isolate v23.1.3	sp|Q9HDX1|YKN4_SCHPO/2e-38/Uncharacterized transcriptional regulatory protein PB1A11.04c OS=Schizosaccharomyces pombe (strain 972 / ATCC 24843) GN=SPAPB1A11.04c PE=4 SV=1	ttt:THITE_2111816/7e-11/glycoside hydrolase family 18 protein; K01183 chitinase [EC:3.2.1.14]	YPO2725/7e-09/---	PS50048/9.457/Zn(2)-C6 fungal-type DNA-binding domain profile.	biological_process:GO:0006351//transcription, DNA-templated;	Zn-clus	Zn_clus	-	show details
CL5396.Contig1_All	2971	0.01	1.61	7.33092	3.37e-17	1.41e-16	Up	gi|407924235|gb|EKG17289.1|/0/Transcription factor fungi [Macrophomina phaseolina MS6]	gi|367022525|ref|XM_003660500.1|/7e-15/Myceliophthora thermophila ATCC 42464 histidine triad-like protein (MYCTH_104936) mRNA, complete cds	sp|Q9UTN0|YII3_SCHPO/2e-24/Uncharacterized transcriptional regulatory protein C139.03 OS=Schizosaccharomyces pombe (strain 972 / ATCC 24843) GN=SPAC139.03 PE=4 SV=1	sce:YIR019C/9e-16/FLO11, MUC1, STA4; Flo11p; K01178 glucoamylase [EC:3.2.1.3]	NA	PF04082/3.1E-21/Fungal specific transcription factor domain	NA	Zn-clus	Zn_clus	-	show details
CL1279.Contig3_All	1633	0.01	1.38	7.10852	3.26e-08	9.04e-08	Up	gi|407927867|gb|EKG20750.1|/2.06291e-61/hypothetical protein MPH_01917 [Macrophomina phaseolina MS6]	NA	sp|O36027|WSP1_SCHPO/2e-06/Wiskott-Aldrich syndrome protein homolog 1 OS=Schizosaccharomyces pombe (strain 972 / ATCC 24843) GN=wsp1 PE=1 SV=3	wic:J056_003012/5e-07/WAS/WASL-interacting protein family member 3; K19475 WAS/WASL-interacting protein	Rv2839c/3e-07/---	PTHR31263:SF5/1.1E-21/--	NA	Zn-clus	Zn_clus	-	show details
CL917.Contig14_All	2538	0.01	1.38	7.10852	1.05e-12	3.64e-12	Up	gi|615421620|ref|XP_007586869.1|/1.59579e-154/putative o- protein [Neofusicoccum parvum UCRNP2] &gt;gi|485919277|gb|EOD45656.1| putative o- protein [Neofusicoccum parvum UCRNP2]	gi|170936698|emb|CU633454.1|/2e-08/Podospora anserina S mat+ genomic DNA chromosome 4, supercontig 1	sp|Q12120|OMTA_ASPPA/7e-16/Sterigmatocystin 8-O-methyltransferase OS=Aspergillus parasiticus GN=omtA PE=1 SV=1	yli:YALI0B13992g/3e-21/YALI0B13992p; K09423 Myb-like DNA-binding protein BAS1	YKR099w/4e-13/---	SM00717/1.3E-9/SANT SWI3, ADA2, N-CoR and TFIIIB'' DNA-binding domains	NA	MYB	Myb_DNA-binding	ARID,Response_reg,SNF2_N	show details
CL2565.Contig2_All	6317	0.01	1.21	6.91886	2.21e-27	1.26e-26	Up	gi|407920788|gb|EKG13968.1|/0/Multicopper oxidase type 1 [Macrophomina phaseolina MS6]	gi|367052644|ref|XM_003656653.1|/6e-08/Thielavia terrestris NRRL 8126 multicopper like protein (THITE_2091867) mRNA, complete cds	sp|O74923|YJ7D_SCHPO/2e-79/Uncharacterized transporter C757.13 OS=Schizosaccharomyces pombe (strain 972 / ATCC 24843) GN=SPCC757.13 PE=3 SV=1	aor:AOR_1_1468054/2e-78/AO090011000870; MFS allantoate transporter; K08192 MFS transporter, ACS family, allantoate permease	SPAC1F7.08/2e-59/---	PTHR12526:SF311/8.9E-16/--	NA	Zn-clus	Zn_clus	-	show details
CL4088.Contig1_All	955	0.01	1.15	6.84549	0.00025546	0.000535685	Up	gi|629670972|ref|XP_007797419.1|/6.29411e-21/putative negative acting factor protein [Eutypa lata UCREL1] &gt;gi|471561801|gb|EMR63477.1| putative negative acting factor protein [Eutypa lata UCREL1]	NA	sp|O36027|WSP1_SCHPO/2e-15/Wiskott-Aldrich syndrome protein homolog 1 OS=Schizosaccharomyces pombe (strain 972 / ATCC 24843) GN=wsp1 PE=1 SV=3	afm:AFUA_6G02540/2e-16/actin associated protein Wsp1; K05747 Wiskott-Aldrich syndrome protein	YPO2725/1e-12/---	PS50048/9.204/Zn(2)-C6 fungal-type DNA-binding domain profile.	NA	Zn-clus	Zn_clus	-	show details
CL77.Contig5_All	4172	0.01	1.06	6.72792	5.32e-16	2.13e-15	Up	gi|615428344|ref|XP_007588929.1|/0/putative rho gtpase activator protein [Neofusicoccum parvum UCRNP2] &gt;gi|485916209|gb|EOD43601.1| putative rho gtpase activator protein [Neofusicoccum parvum UCRNP2]	gi|189198204|ref|XM_001935405.1|/2e-81/Pyrenophora tritici-repentis Pt-1C-BFP rho-type GTPase-activating protein 2, mRNA	sp|P39083|RGA1_YEAST/2e-27/Rho-type GTPase-activating protein 1 OS=Saccharomyces cerevisiae (strain ATCC 204508 / S288c) GN=RGA1 PE=1 SV=1	maj:MAA_03986/2e-17/RhoGAP domain-containing protein; K08773 RalA-binding protein 1	NA	PTHR23178:SF10/7.7E-99/--	NA	LIM	LIM	-	show details
Unigene4992_All	2772	1.32	135.53	6.68193	0	0	Up	gi|380480470|emb|CCF42417.1|/4.24492e-124/hypothetical protein CH063_02828 [Colletotrichum higginsianum]	gi|398559995|gb|JN613321.1|/1e-16/Claviceps paspali Rho guanyl nucleotide exchange factor (romB), valacyclovir hydrolase (valH), P450 monooxygenase (idtQ), P450 monooxygenase (idtP), aromatic prenyl transferase (idtF), geranylgeranyl diphosphate synthase (idtG), IdtB (idtB), prenyl transferase (idtC), and IdtS (idtS) genes, complete cds	sp|P24322|GGPPS_NEUCR/1e-97/Geranylgeranyl pyrophosphate synthase OS=Neurospora crassa (strain ATCC 24698 / 74-OR23-1A / CBS 708.71 / DSM 1257 / FGSC 987) GN=al-3 PE=2 SV=2	fgr:FGSG_04591/2e-120/geranylgeranyl pyrophosphate synthetase; K00804 geranylgeranyl diphosphate synthase, type III [EC:2.5.1.1 2.5.1.10 2.5.1.29]	YPL069c/1e-58/---	PF00172/1.5E-5/Fungal Zn(2)-Cys(6) binuclear cluster domain	NA	Zn-clus	Zn_clus	-	show details
CL45.Contig31_All	5074	0.01	1.02	6.67243	5.38e-19	2.39e-18	Up	gi|407916779|gb|EKG10109.1|/0/hypothetical protein MPH_12708 [Macrophomina phaseolina MS6]	NA	sp|O14129|RAD55_SCHPO/2e-13/DNA repair protein rhp55 OS=Schizosaccharomyces pombe (strain 972 / ATCC 24843) GN=rhp55 PE=1 SV=1	cci:CC1G_15535/2e-10/Setd1a protein; K11422 histone-lysine N-methyltransferase SETD1 [EC:2.1.1.43]	SPAC3C7.03c/5e-13/---	PF00172/1.1E-7/Fungal Zn(2)-Cys(6) binuclear cluster domain	NA	Zn-clus	Zn_clus	-	show details
CL992.Contig7_All	5759	0.01	0.93	6.53916	1.36e-19	6.14e-19	Up	gi|407928987|gb|EKG21826.1|/0/hypothetical protein MPH_00746 [Macrophomina phaseolina MS6]	gi|302421495|ref|XM_003008532.1|/4e-15/Verticillium albo-atrum VaMs.102 malonyl CoA-acyl carrier protein transacylase, mRNA	sp|P0C0Y4|MTDH_ALTAL/6e-23/Probable NADP-dependent mannitol dehydrogenase OS=Alternaria alternata PE=1 SV=2	mbe:MBM_05029/3e-133/malonyl CoA-acyl carrier protein transacylase; K00645 [acyl-carrier-protein] S-malonyltransferase [EC:2.3.1.39]	BS_fabD/7e-38/---	PF00132/2.2E-6/Bacterial transferase hexapeptide (six repeats)	biological_process:GO:0008152//metabolic process;molecular_function:GO:0016740//transferase activity;	Zn-clus	Zn_clus	-	show details
CL81.Contig3_All	1794	0.01	0.9	6.49185	4.08e-06	9.88e-06	Up	gi|517322228|emb|CCT72561.1|/5.59437e-148/uncharacterized protein FFUJ_12439 [Fusarium fujikuroi IMI 58289]	NA	sp|P78704|ACR2_NEUCR/1e-10/Acriflavine sensitivity control protein acr-2 OS=Neurospora crassa (strain ATCC 24698 / 74-OR23-1A / CBS 708.71 / DSM 1257 / FGSC 987) GN=acr-2 PE=3 SV=3	act:ACLA_067150/1e-08/C6 zinc finger domain protein; K09246 arginine metabolism regulation protein II	NA	SM00066/0.0026/GAL4-like Zn(II)2Cys6 (or C6 zinc) binuclear cluster DNA-binding domain	NA	Zn-clus	Zn_clus	-	show details
CL4711.Contig1_All	1657	1.64	144.02	6.45643	0	0	Up	gi|615423479|ref|XP_007587460.1|/1.28142e-159/putative membrane-tethered transcription factor protein [Neofusicoccum parvum UCRNP2] &gt;gi|485918437|gb|EOD45101.1| putative membrane-tethered transcription factor protein [Neofusicoccum parvum UCRNP2]	NA	sp|Q9UUD1|SREBP_SCHPO/2e-11/Sterol regulatory element-binding protein 1 OS=Schizosaccharomyces pombe (strain 972 / ATCC 24843) GN=sre1 PE=1 SV=1	sce:YIR019C/6e-09/FLO11, MUC1, STA4; Flo11p; K01178 glucoamylase [EC:3.2.1.3]	Rv3876/1e-08/---	PF00010/1.2E-12/Helix-loop-helix DNA-binding domain	NA	bHLH	HLH	-	show details
CL5396.Contig3_All	2001	0.01	0.8	6.32193	4.08e-06	9.88e-06	Up	gi|407924235|gb|EKG17289.1|/2.67076e-170/Transcription factor fungi [Macrophomina phaseolina MS6]	gi|115398939|ref|XM_001215059.1|/7e-08/Aspergillus terreus NIH2624 predicted protein (ATEG_05881) partial mRNA	sp|Q9UTN0|YII3_SCHPO/2e-28/Uncharacterized transcriptional regulatory protein C139.03 OS=Schizosaccharomyces pombe (strain 972 / ATCC 24843) GN=SPAC139.03 PE=4 SV=1	pcs:Pc20g03000/3e-16/Pc20g03000; K09241 transcriptional regulatory protein GAL4	NA	PF00172/3.0E-9/Fungal Zn(2)-Cys(6) binuclear cluster domain	NA	Zn-clus	Zn_clus	-	show details
CL1604.Contig1_All	3791	0.01	0.8	6.32193	3.3e-11	1.07e-10	Up	gi|407919877|gb|EKG13098.1|/0/hypothetical protein MPH_09774 [Macrophomina phaseolina MS6]	gi|398408815|ref|XM_003855825.1|/2e-12/Mycosphaerella graminicola IPO323 hypothetical protein (MYCGRDRAFT_21814) mRNA, partial cds	sp|P87000|ACU15_NEUCR/2e-22/Transcriptional activator protein acu-15 OS=Neurospora crassa (strain ATCC 24698 / 74-OR23-1A / CBS 708.71 / DSM 1257 / FGSC 987) GN=acu-15 PE=1 SV=2	lth:KLTH0H02684g/2e-08/KLTH0H02684p; K09241 transcriptional regulatory protein GAL4	NA	PTHR31001/8.1E-185/--	NA	Zn-clus	Zn_clus	-	show details
CL1024.Contig6_All	5600	0.01	0.74	6.20945	4.21e-15	1.63e-14	Up	gi|407924594|gb|EKG17627.1|/0/hypothetical protein MPH_05075 [Macrophomina phaseolina MS6]	gi|323149381|gb|GU943945.1|/1e-11/Macrophomina phaseolina clone 157 microsatellite sequence	sp|Q0ULF5|SEC31_PHANO/2e-14/Protein transport protein SEC31 OS=Phaeosphaeria nodorum (strain SN15 / ATCC MYA-4574 / FGSC 10173) GN=SEC31 PE=3 SV=3	ncr:NCU07438/1e-20/WASP-like protein las17p; K05747 Wiskott-Aldrich syndrome protein	mlr2363/7e-08/---	PTHR31944:SF20/1.4E-58/--	NA	Zn-clus	Zn_clus	-	show details
CL5372.Contig10_All	2216	0.01	0.74	6.20945	4.08e-06	9.87e-06	Up	gi|407926223|gb|EKG19192.1|/7.88433e-78/hypothetical protein MPH_03562 [Macrophomina phaseolina MS6]	NA	sp|P28349|NIT4_NEUCR/4e-07/Nitrogen assimilation transcription factor nit-4 OS=Neurospora crassa (strain ATCC 24698 / 74-OR23-1A / CBS 708.71 / DSM 1257 / FGSC 987) GN=nit-4 PE=4 SV=2	NA	NA	PS50048/10.073/Zn(2)-C6 fungal-type DNA-binding domain profile.	NA	Zn-clus	Zn_clus	-	show details
CL1024.Contig20_All	5286	0.01	0.69	6.10852	2.64e-13	9.46e-13	Up	gi|407924594|gb|EKG17627.1|/0/hypothetical protein MPH_05075 [Macrophomina phaseolina MS6]	gi|323149381|gb|GU943945.1|/1e-11/Macrophomina phaseolina clone 157 microsatellite sequence	sp|Q0ULF5|SEC31_PHANO/2e-14/Protein transport protein SEC31 OS=Phaeosphaeria nodorum (strain SN15 / ATCC MYA-4574 / FGSC 10173) GN=SEC31 PE=3 SV=3	maj:MAA_03848/8e-17/evh1; K05747 Wiskott-Aldrich syndrome protein	mlr2363/7e-08/---	PTHR31944/2.1E-58/--	NA	Zn-clus	Zn_clus	-	show details
CL3345.Contig3_All	2296	0.01	0.67	6.06609	8.12e-06	1.92e-05	Up	gi|599151267|gb|EYE90715.1|/3.5661e-89/hypothetical protein EURHEDRAFT_417138 [Aspergillus ruber CBS 135680]	NA	sp|P08640|MUC1_YEAST/5e-09/Flocculation protein FLO11 OS=Saccharomyces cerevisiae (strain ATCC 204508 / S288c) GN=MUC1 PE=1 SV=2	psq:PUNSTDRAFT_89387/6e-08/WH1-domain-containing protein; K05747 Wiskott-Aldrich syndrome protein	Rv3876/3e-07/---	PTHR24409/2.5E-12/--	NA	Zn-clus	Zn_clus	-	show details
CL5372.Contig3_All	4839	0.01	0.66	6.04439	8.31e-12	2.78e-11	Up	gi|407926223|gb|EKG19192.1|/1.89754e-77/hypothetical protein MPH_03562 [Macrophomina phaseolina MS6]	NA	sp|P28349|NIT4_NEUCR/9e-07/Nitrogen assimilation transcription factor nit-4 OS=Neurospora crassa (strain ATCC 24698 / 74-OR23-1A / CBS 708.71 / DSM 1257 / FGSC 987) GN=nit-4 PE=4 SV=2	NA	NA	PS50048/10.073/Zn(2)-C6 fungal-type DNA-binding domain profile.	NA	Zn-clus	Zn_clus	-	show details
CL310.Contig2_All	3305	0.01	0.61	5.93074	1.3e-07	3.45e-07	Up	gi|407925322|gb|EKG18335.1|/0/hypothetical protein MPH_04417 [Macrophomina phaseolina MS6]	gi|323149776|gb|GU944340.1|/4e-60/Macrophomina phaseolina clone 572 microsatellite sequence	sp|P0CS82|HAP1_YEASX/8e-06/Heme-responsive zinc finger transcription factor HAP1 OS=Saccharomyces cerevisiae GN=HAP1 PE=1 SV=1	aor:AOR_1_568084/3e-06/AO090020000323; Zn(II)2Cys6 transcription factor; K09241 transcriptional regulatory protein GAL4	NA	PS00463/-/Zn(2)-C6 fungal-type DNA-binding domain signature.	NA	Zn-clus	Zn_clus	-	show details
CL1832.Contig2_All	2209	0.01	0.57	5.83289	6.43e-05	0.000142012	Up	gi|407922014|gb|EKG15143.1|/6.2491e-175/Transcription factor fungi [Macrophomina phaseolina MS6]	NA	sp|O59741|YN25_SCHPO/5e-07/Uncharacterized transcriptional regulatory protein C530.05 OS=Schizosaccharomyces pombe (strain 972 / ATCC 24843) GN=SPBC530.05 PE=4 SV=2	NA	NA	PTHR31944/1.4E-21/--	NA	Zn-clus	Zn_clus	-	show details
CL368.Contig8_All	3580	0.01	0.56	5.80735	1.3e-07	3.46e-07	Up	NA	NA	NA	NA	NA	PS50157/10.512/Zinc finger C2H2 type domain profile.	NA	C2H2	zf-C2H2	PHD	show details
CL4709.Contig2_All	2556	4	204.27	5.67433	0	0	Up	gi|407929118|gb|EKG21957.1|/1.66933e-143/hypothetical protein MPH_00878 [Macrophomina phaseolina MS6]	NA	sp|Q9UT46|MOC3_SCHPO/7e-08/Transcriptional regulatory protein moc3 OS=Schizosaccharomyces pombe (strain 972 / ATCC 24843) GN=moc3 PE=1 SV=4	mgr:MGG_14816/3e-07/hypothetical protein; K09246 arginine metabolism regulation protein II	NA	PTHR12526/5.0E-14/--	NA	Zn-clus	Zn_clus	-	show details
CL45.Contig11_All	5024	0.01	0.51	5.67243	1.04e-09	3.12e-09	Up	gi|407916779|gb|EKG10109.1|/0/hypothetical protein MPH_12708 [Macrophomina phaseolina MS6]	NA	sp|O14129|RAD55_SCHPO/2e-13/DNA repair protein rhp55 OS=Schizosaccharomyces pombe (strain 972 / ATCC 24843) GN=rhp55 PE=1 SV=1	cci:CC1G_15535/2e-10/Setd1a protein; K11422 histone-lysine N-methyltransferase SETD1 [EC:2.1.1.43]	SPAC3C7.03c/5e-13/---	PF00172/1.1E-7/Fungal Zn(2)-Cys(6) binuclear cluster domain	NA	Zn-clus	Zn_clus	-	show details
CL335.Contig8_All	2666	0.01	0.51	5.67243	3.23e-05	7.31e-05	Up	gi|407921148|gb|EKG14311.1|/0/hypothetical protein MPH_08491 [Macrophomina phaseolina MS6]	gi|189198272|ref|XM_001935439.1|/4e-07/Pyrenophora tritici-repentis Pt-1C-BFP Zn(II)2Cys6 transcription factor, mRNA	sp|Q9UTN0|YII3_SCHPO/1e-09/Uncharacterized transcriptional regulatory protein C139.03 OS=Schizosaccharomyces pombe (strain 972 / ATCC 24843) GN=SPAC139.03 PE=4 SV=1	wic:J056_003711/1e-11/Protein-L-isoaspartate(D-aspartate) O-methyltransferase; K00573 protein-L-isoaspartate(D-aspartate) O-methyltransferase [EC:2.1.1.77]	NA	PTHR31944:SF2/6.8E-100/--	biological_process:GO:0006351//transcription, DNA-templated;molecular_function:GO:0005488//binding;	Zn-clus	Zn_clus	-	show details
CL3119.Contig4_All	2522	0.01	0.5	5.64386	6.43e-05	0.000141966	Up	gi|407918955|gb|EKG12215.1|/4.64226e-130/hypothetical protein MPH_10698 [Macrophomina phaseolina MS6]	NA	sp|O42700|TAL1_SCHPO/2e-09/Transaldolase OS=Schizosaccharomyces pombe (strain 972 / ATCC 24843) GN=tal1 PE=1 SV=2	maw:MAC_01404/3e-66/transaldolase; K00616 transaldolase [EC:2.2.1.2]	all2563/7e-11/---	PF00010/9.8E-9/Helix-loop-helix DNA-binding domain	biological_process:GO:0005975//carbohydrate metabolic process;molecular_function:GO:0003824//catalytic activity;	bHLH	HLH	-	show details
Unigene3159_All	1409	0.19	9.21	5.59913	6.67e-40	5.01e-39	Up	gi|407925377|gb|EKG18389.1|/1.25873e-56/hypothetical protein MPH_04390 [Macrophomina phaseolina MS6]	NA	sp|P52957|AFLR_EMENI/2e-07/Sterigmatocystin biosynthesis regulatory protein OS=Emericella nidulans (strain FGSC A4 / ATCC 38163 / CBS 112.46 / NRRL 194 / M139) GN=aflR PE=3 SV=2	NA	NA	PS50048/9.193/Zn(2)-C6 fungal-type DNA-binding domain profile.	NA	Zn-clus	Zn_clus	-	show details
Unigene3991_All	1409	0.13	6.2	5.57568	2.92e-27	1.65e-26	Up	gi|315056093|ref|XP_003177421.1|/3.79872e-45/hypothetical protein MGYG_01497 [Microsporum gypseum CBS 118893] &gt;gi|311339267|gb|EFQ98469.1| hypothetical protein MGYG_01497 [Microsporum gypseum CBS 118893]	NA	sp|Q96WN6|ACE2_HYPJE/8e-07/Transcription factor ACEII OS=Hypocrea jecorina GN=ace2 PE=4 SV=1	NA	NA	PF00172/6.8E-6/Fungal Zn(2)-Cys(6) binuclear cluster domain	NA	Zn-clus	Zn_clus	-	show details
Unigene156_All	1965	2.15	86.9	5.33695	0	0	Up	gi|115491573|ref|XP_001210414.1|/7.65129e-29/predicted protein [Aspergillus terreus NIH2624] &gt;gi|114197274|gb|EAU38974.1| predicted protein [Aspergillus terreus NIH2624]	NA	sp|O94317|YH5D_SCHPO/9e-07/Uncharacterized serine-rich protein C215.13 OS=Schizosaccharomyces pombe (strain 972 / ATCC 24843) GN=SPBC215.13 PE=1 SV=1	dsq:DICSQDRAFT_155314/2e-06/hypothetical protein; K19475 WAS/WASL-interacting protein	NA	SM00066/0.0010/GAL4-like Zn(II)2Cys6 (or C6 zinc) binuclear cluster DNA-binding domain	NA	Zn-clus	Zn_clus	-	show details
CL1129.Contig5_All	5022	0.01	0.4	5.32193	1.3e-07	3.46e-07	Up	gi|407921487|gb|EKG14629.1|/0/hypothetical protein MPH_08102 [Macrophomina phaseolina MS6]	NA	sp|Q96WV4|YHU5_SCHPO/2e-27/UPF0641 membrane protein PJ4664.05 OS=Schizosaccharomyces pombe (strain 972 / ATCC 24843) GN=SPBPJ4664.05 PE=3 SV=2	sce:YIR019C/1e-13/FLO11, MUC1, STA4; Flo11p; K01178 glucoamylase [EC:3.2.1.3]	YDL140c/1e-09/---	PS50048/8.995/Zn(2)-C6 fungal-type DNA-binding domain profile.	NA	Zn-clus	Zn_clus	-	show details
CL368.Contig12_All	3704	0.01	0.38	5.24793	1.62e-05	3.75e-05	Up	NA	NA	NA	NA	NA	PS50157/10.512/Zinc finger C2H2 type domain profile.	NA	C2H2	zf-C2H2	PHD	show details
CL4534.Contig1_All	1555	0.57	21.17	5.21492	1.63e-96	2.54e-95	Up	gi|407917107|gb|EKG10429.1|/0/hypothetical protein MPH_12528 [Macrophomina phaseolina MS6]	NA	NA	NA	NA	PF00172/2.4E-6/Fungal Zn(2)-Cys(6) binuclear cluster domain	NA	Zn-clus	Zn_clus	-	show details
CL992.Contig5_All	5387	0.3	10.22	5.09029	4.5e-164	1.13e-162	Up	gi|407928987|gb|EKG21826.1|/0/hypothetical protein MPH_00746 [Macrophomina phaseolina MS6]	gi|302421495|ref|XM_003008532.1|/3e-15/Verticillium albo-atrum VaMs.102 malonyl CoA-acyl carrier protein transacylase, mRNA	sp|O13698|FABD_SCHPO/2e-19/Malonyl CoA-acyl carrier protein transacylase, mitochondrial OS=Schizosaccharomyces pombe (strain 972 / ATCC 24843) GN=mct1 PE=3 SV=1	mbe:MBM_05029/3e-133/malonyl CoA-acyl carrier protein transacylase; K00645 [acyl-carrier-protein] S-malonyltransferase [EC:2.3.1.39]	BS_fabD/6e-38/---	PF00132/2.2E-6/Bacterial transferase hexapeptide (six repeats)	biological_process:GO:0008152//metabolic process;molecular_function:GO:0016740//transferase activity;	Zn-clus	Zn_clus	-	show details
CL1024.Contig7_All	5902	0.01	0.34	5.08746	1.3e-07	3.46e-07	Up	gi|407924594|gb|EKG17627.1|/0/hypothetical protein MPH_05075 [Macrophomina phaseolina MS6]	gi|323149381|gb|GU943945.1|/1e-11/Macrophomina phaseolina clone 157 microsatellite sequence	sp|Q0ULF5|SEC31_PHANO/2e-14/Protein transport protein SEC31 OS=Phaeosphaeria nodorum (strain SN15 / ATCC MYA-4574 / FGSC 10173) GN=SEC31 PE=3 SV=3	maj:MAA_03848/8e-20/evh1; K05747 Wiskott-Aldrich syndrome protein	mlr2363/8e-08/---	PTHR31944:SF20/1.4E-58/--	NA	Zn-clus	Zn_clus	-	show details
CL1024.Contig16_All	5711	0.01	0.33	5.04439	2.58e-07	6.76e-07	Up	gi|407924594|gb|EKG17627.1|/0/hypothetical protein MPH_05075 [Macrophomina phaseolina MS6]	gi|323149381|gb|GU943945.1|/1e-11/Macrophomina phaseolina clone 157 microsatellite sequence	sp|Q0ULF5|SEC31_PHANO/2e-14/Protein transport protein SEC31 OS=Phaeosphaeria nodorum (strain SN15 / ATCC MYA-4574 / FGSC 10173) GN=SEC31 PE=3 SV=3	ncr:NCU07438/3e-18/WASP-like protein las17p; K05747 Wiskott-Aldrich syndrome protein	mlr2363/7e-08/---	PTHR31944/6.5E-18/--	NA	Zn-clus	Zn_clus	-	show details
CL4665.Contig2_All	1724	0.31	9.54	4.94365	5.5e-48	4.78e-47	Up	gi|407917294|gb|EKG10614.1|/4.09078e-165/hypothetical protein MPH_12285 [Macrophomina phaseolina MS6]	gi|396483732|ref|XM_003841728.1|/4e-09/Leptosphaeria maculans JN3 similar to C6 transcription factor (Fcr1) (LEMA_P097060.1) mRNA, complete cds	sp|O93870|FCR1_CANAX/5e-13/Fluconazole resistance protein 1 OS=Candida albicans GN=FCR1 PE=4 SV=1	sce:YIR019C/1e-08/FLO11, MUC1, STA4; Flo11p; K01178 glucoamylase [EC:3.2.1.3]	NA	PTHR31001:SF9/1.6E-49/--	NA	Zn-clus	Zn_clus	-	show details
Unigene4937_All	1267	0.21	5.89	4.80981	9.78e-22	4.76e-21	Up	gi|407926651|gb|EKG19617.1|/3.9637e-75/hypothetical protein MPH_03093 [Macrophomina phaseolina MS6]	NA	sp|P52957|AFLR_EMENI/6e-09/Sterigmatocystin biosynthesis regulatory protein OS=Emericella nidulans (strain FGSC A4 / ATCC 38163 / CBS 112.46 / NRRL 194 / M139) GN=aflR PE=3 SV=2	NA	NA	PS00463/-/Zn(2)-C6 fungal-type DNA-binding domain signature.	NA	Zn-clus	Zn_clus	-	show details
CL45.Contig20_All	5271	0.01	0.28	4.80735	8.12e-06	1.92e-05	Up	gi|407916779|gb|EKG10109.1|/0/hypothetical protein MPH_12708 [Macrophomina phaseolina MS6]	NA	sp|O14129|RAD55_SCHPO/8e-14/DNA repair protein rhp55 OS=Schizosaccharomyces pombe (strain 972 / ATCC 24843) GN=rhp55 PE=1 SV=1	cci:CC1G_15535/2e-10/Setd1a protein; K11422 histone-lysine N-methyltransferase SETD1 [EC:2.1.1.43]	SPAC3C7.03c/2e-13/---	SM00066/2.6E-7/GAL4-like Zn(II)2Cys6 (or C6 zinc) binuclear cluster DNA-binding domain	NA	Zn-clus	Zn_clus	-	show details
CL992.Contig11_All	5364	0.01	0.26	4.70044	1.62e-05	3.75e-05	Up	gi|407928987|gb|EKG21826.1|/0/hypothetical protein MPH_00746 [Macrophomina phaseolina MS6]	gi|302421495|ref|XM_003008532.1|/3e-15/Verticillium albo-atrum VaMs.102 malonyl CoA-acyl carrier protein transacylase, mRNA	sp|O13698|FABD_SCHPO/4e-21/Malonyl CoA-acyl carrier protein transacylase, mitochondrial OS=Schizosaccharomyces pombe (strain 972 / ATCC 24843) GN=mct1 PE=3 SV=1	mbe:MBM_05029/8e-134/malonyl CoA-acyl carrier protein transacylase; K00645 [acyl-carrier-protein] S-malonyltransferase [EC:2.3.1.39]	BS_fabD/9e-40/---	PTHR23416/7.0E-51/--	molecular_function:GO:0003824//catalytic activity;	Zn-clus	Zn_clus	-	show details
CL3953.Contig1_All	1870	0.8	18.07	4.49745	2.05e-92	3.06e-91	Up	gi|380487755|emb|CCF37835.1|/9.77298e-18/hypothetical protein CH063_09074 [Colletotrichum higginsianum]	NA	NA	NA	NA	PS50157/8.933/Zinc finger C2H2 type domain profile.	NA	C2H2	zf-C2H2	PHD	show details
CL3576.Contig2_All	1988	2.25	47.61	4.40327	4.55e-253	1.71e-251	Up	gi|667721033|gb|KFA63300.1|/1.799e-53/hypothetical protein S40285_07630 [Stachybotrys chlorohalonata IBT 40285]	gi|259149327|emb|FN394216.1|/1e-12/Saccharomyces cerevisiae EC1118 chromosome XV, EC1118_1O4 genomic scaffold, whole genome shotgun sequence	sp|P22035|BAS1_YEAST/4e-13/Myb-like DNA-binding protein BAS1 OS=Saccharomyces cerevisiae (strain ATCC 204508 / S288c) GN=BAS1 PE=1 SV=1	yli:YALI0B13992g/2e-20/YALI0B13992p; K09423 Myb-like DNA-binding protein BAS1	YKR099w/9e-13/---	NA	NA	MYB	Myb_DNA-binding	ARID,Response_reg,SNF2_N	show details
CL4101.Contig2_All	3546	0.66	13.39	4.34255	9.85e-129	1.95e-127	Up	gi|407928723|gb|EKG21573.1|/0/Zinc finger C2H2-type protein [Macrophomina phaseolina MS6]	gi|323149311|gb|GU943875.1|/1e-44/Macrophomina phaseolina clone 87 microsatellite sequence	sp|Q9Y815|RSV2_SCHPO/2e-21/Zinc finger protein rsv2 OS=Schizosaccharomyces pombe (strain 972 / ATCC 24843) GN=rsv2 PE=4 SV=1	cot:CORT_0B08130/6e-17/Rpn4 protein; K03034 26S proteasome regulatory subunit N4	NA	PS50157/8.642/Zinc finger C2H2 type domain profile.	NA	C2H2	zf-C2H2	PHD	show details
CL3576.Contig3_All	1924	2.28	45	4.30282	7.16e-228	2.4e-226	Up	gi|667721033|gb|KFA63300.1|/2.51155e-58/hypothetical protein S40285_07630 [Stachybotrys chlorohalonata IBT 40285]	gi|169411996|gb|EU502626.1|/5e-21/Pleurotus ostreatus clone POCM-160 SSR marker genomic sequence	sp|P22035|BAS1_YEAST/1e-14/Myb-like DNA-binding protein BAS1 OS=Saccharomyces cerevisiae (strain ATCC 204508 / S288c) GN=BAS1 PE=1 SV=1	yli:YALI0B13992g/2e-23/YALI0B13992p; K09423 Myb-like DNA-binding protein BAS1	YKR099w/3e-14/---	NA	molecular_function:GO:0003677//DNA binding;GO:0003682//chromatin binding;	MYB	Myb_DNA-binding	ARID,Response_reg,SNF2_N	show details
CL63.Contig2_All	1962	0.33	3.9	3.56294	8.03e-19	3.54e-18	Up	gi|667830196|ref|XP_007779267.1|/1.20838e-50/hypothetical protein W97_03179 [Coniosporium apollinis CBS 100218] &gt;gi|494826934|gb|EON63950.1| hypothetical protein W97_03179 [Coniosporium apollinis CBS 100218]	NA	sp|P39933|TF3A_YEAST/2e-07/Transcription factor IIIA OS=Saccharomyces cerevisiae (strain ATCC 204508 / S288c) GN=PZF1 PE=1 SV=1	NA	NA	PS00028/-/Zinc finger C2H2 type domain signature.	NA	C2H2	zf-C2H2	PHD	show details
CL756.Contig8_All	3278	0.05	0.57	3.51096	6.16e-06	1.47e-05	Up	gi|407920566|gb|EKG13756.1|/0/hypothetical protein MPH_09063 [Macrophomina phaseolina MS6]	NA	NA	NA	NA	NA	NA	Zn-clus	Zn_clus	-	show details
CL45.Contig23_All	5321	0.05	0.53	3.40599	1.37e-07	3.65e-07	Up	gi|407916779|gb|EKG10109.1|/0/hypothetical protein MPH_12708 [Macrophomina phaseolina MS6]	NA	sp|O14129|RAD55_SCHPO/8e-14/DNA repair protein rhp55 OS=Schizosaccharomyces pombe (strain 972 / ATCC 24843) GN=rhp55 PE=1 SV=1	cci:CC1G_15535/2e-10/Setd1a protein; K11422 histone-lysine N-methyltransferase SETD1 [EC:2.1.1.43]	SPAC3C7.03c/2e-13/---	SM00066/2.6E-7/GAL4-like Zn(II)2Cys6 (or C6 zinc) binuclear cluster DNA-binding domain	NA	Zn-clus	Zn_clus	-	show details
CL1606.Contig4_All	3826	19.65	203.19	3.37023	0	0	Up	gi|671160525|ref|XP_008718578.1|/1.61283e-108/60S ribosomal protein L10-A [Cyphellophora europaea CBS 101466] &gt;gi|568117176|gb|ETN39793.1| 60S ribosomal protein L10-A [Cyphellophora europaea CBS 101466]	gi|302421557|ref|XM_003008563.1|/1e-63/Verticillium albo-atrum VaMs.102 60S ribosomal protein L10, partial mRNA	sp|Q09127|RL10A_SCHPO/5e-89/60S ribosomal protein L10-A OS=Schizosaccharomyces pombe (strain 972 / ATCC 24843) GN=rpl10a PE=2 SV=2	aje:HCAG_03695/1e-104/60S ribosomal protein L10; K02866 large subunit ribosomal protein L10e	SPBC18E5.04/1e-88/---	PS00463/-/Zn(2)-C6 fungal-type DNA-binding domain signature.	biological_process:GO:0006412//translation;cellular_component:GO:0005840//ribosome;molecular_function:GO:0003735//structural constituent of ribosome;	Zn-clus	Zn_clus	-	show details
CL992.Contig16_All	4982	1.04	10.01	3.26679	7.71e-109	1.34e-107	Up	gi|407928987|gb|EKG21826.1|/0/hypothetical protein MPH_00746 [Macrophomina phaseolina MS6]	gi|302421495|ref|XM_003008532.1|/3e-15/Verticillium albo-atrum VaMs.102 malonyl CoA-acyl carrier protein transacylase, mRNA	sp|O13698|FABD_SCHPO/2e-19/Malonyl CoA-acyl carrier protein transacylase, mitochondrial OS=Schizosaccharomyces pombe (strain 972 / ATCC 24843) GN=mct1 PE=3 SV=1	mbe:MBM_05029/3e-133/malonyl CoA-acyl carrier protein transacylase; K00645 [acyl-carrier-protein] S-malonyltransferase [EC:2.3.1.39]	BS_fabD/6e-38/---	PF00132/2.2E-6/Bacterial transferase hexapeptide (six repeats)	biological_process:GO:0008152//metabolic process;molecular_function:GO:0016740//transferase activity;	Zn-clus	Zn_clus	-	show details
Unigene4911_All	1812	0.39	3.56	3.19033	1.15e-14	4.37e-14	Up	gi|407928850|gb|EKG21695.1|/1.17918e-145/hypothetical protein MPH_01005 [Macrophomina phaseolina MS6]	NA	NA	NA	NA	PS00463/-/Zn(2)-C6 fungal-type DNA-binding domain signature.	NA	Zn-clus	Zn_clus	-	show details
CL4711.Contig2_All	1663	23.25	211.2	3.18331	0	0	Up	gi|407924964|gb|EKG17986.1|/7.06592e-166/hypothetical protein MPH_04675 [Macrophomina phaseolina MS6]	NA	sp|Q9UUD1|SREBP_SCHPO/2e-11/Sterol regulatory element-binding protein 1 OS=Schizosaccharomyces pombe (strain 972 / ATCC 24843) GN=sre1 PE=1 SV=1	sce:YIR019C/6e-09/FLO11, MUC1, STA4; Flo11p; K01178 glucoamylase [EC:3.2.1.3]	Rv3876/1e-08/---	PTHR12565:SF72/6.6E-13/--	NA	bHLH	HLH	-	show details
CL2775.Contig2_All	2764	0.6	5.41	3.17259	1.49e-32	9.73e-32	Up	gi|615400925|ref|XP_007580257.1|/2.17681e-112/putative c6 zinc finger domain protein [Neofusicoccum parvum UCRNP2] &gt;gi|485928576|gb|EOD52273.1| putative c6 zinc finger domain protein [Neofusicoccum parvum UCRNP2]	NA	sp|O59830|YCUA_SCHPO/1e-12/Uncharacterized transcriptional regulatory protein C965.10 OS=Schizosaccharomyces pombe (strain 972 / ATCC 24843) GN=SPCC965.10 PE=4 SV=1	yli:YALI0D20394g/5e-11/YALI0D20394p; K09245 transcriptional activator protein UGA3	NA	PS00463/-/Zn(2)-C6 fungal-type DNA-binding domain signature.	NA	Zn-clus	Zn_clus	-	show details
CL1789.Contig3_All	2087	0.53	4.74	3.16082	4.03e-22	1.99e-21	Up	gi|407924126|gb|EKG17184.1|/1.52979e-83/Zinc finger C2H2-type protein [Macrophomina phaseolina MS6]	NA	sp|Q03081|MET31_YEAST/3e-07/Transcriptional regulator MET31 OS=Saccharomyces cerevisiae (strain ATCC 204508 / S288c) GN=MET31 PE=1 SV=1	ttt:THITE_2068603/6e-06/STE like transcription factor; K11215 transcription factor STE12	NA	PS50157/12.861/Zinc finger C2H2 type domain profile.	NA	C2H2	zf-C2H2	PHD	show details
CL45.Contig6_All	4918	0.14	1.2	3.09954	2.17e-13	7.79e-13	Up	gi|407916779|gb|EKG10109.1|/0/hypothetical protein MPH_12708 [Macrophomina phaseolina MS6]	NA	sp|A1C7P9|XLNR_ASPCL/4e-12/Xylanolytic transcriptional activator xlnR OS=Aspergillus clavatus (strain ATCC 1007 / CBS 513.65 / DSM 816 / NCTC 3887 / NRRL 1) GN=xlnR PE=3 SV=2	cci:CC1G_15535/2e-10/Setd1a protein; K11422 histone-lysine N-methyltransferase SETD1 [EC:2.1.1.43]	Rv3876/6e-06/---	SM00066/2.6E-7/GAL4-like Zn(II)2Cys6 (or C6 zinc) binuclear cluster DNA-binding domain	NA	Zn-clus	Zn_clus	-	show details
CL1835.Contig4_All	2614	2.09	17.15	3.03663	1.16e-90	1.7e-89	Up	gi|407920029|gb|EKG13247.1|/0/Transcription factor fungi [Macrophomina phaseolina MS6]	gi|146324553|ref|XM_746216.2|/4e-10/Aspergillus fumigatus Af293 C6 transcription factor (AFUA_6G14350), partial mRNA	sp|O14130|YF54_SCHPO/6e-42/Uncharacterized transcriptional regulatory protein C3C7.04 OS=Schizosaccharomyces pombe (strain 972 / ATCC 24843) GN=SPAC3C7.04 PE=3 SV=1	lth:KLTH0C00814g/1e-58/KLTH0C00814p; K09248 proline utilization trans-activator	SPBC28F2.12/2e-07/---	PF04082/1.6E-22/Fungal specific transcription factor domain	NA	Zn-clus	Zn_clus	-	show details
CL1606.Contig2_All	3996	29.44	240.53	3.03037	0	0	Up	gi|671160525|ref|XP_008718578.1|/1.68586e-108/60S ribosomal protein L10-A [Cyphellophora europaea CBS 101466] &gt;gi|568117176|gb|ETN39793.1| 60S ribosomal protein L10-A [Cyphellophora europaea CBS 101466]	gi|302421557|ref|XM_003008563.1|/1e-63/Verticillium albo-atrum VaMs.102 60S ribosomal protein L10, partial mRNA	sp|Q09127|RL10A_SCHPO/6e-89/60S ribosomal protein L10-A OS=Schizosaccharomyces pombe (strain 972 / ATCC 24843) GN=rpl10a PE=2 SV=2	aje:HCAG_03695/1e-104/60S ribosomal protein L10; K02866 large subunit ribosomal protein L10e	SPBC18E5.04/1e-88/---	PS00463/-/Zn(2)-C6 fungal-type DNA-binding domain signature.	biological_process:GO:0006412//translation;cellular_component:GO:0005840//ribosome;molecular_function:GO:0003735//structural constituent of ribosome;	Zn-clus	Zn_clus	-	show details
CL917.Contig21_All	3087	0.23	1.82	2.98423	2.21e-12	7.59e-12	Up	gi|615421620|ref|XP_007586869.1|/1.16592e-162/putative o- protein [Neofusicoccum parvum UCRNP2] &gt;gi|485919277|gb|EOD45656.1| putative o- protein [Neofusicoccum parvum UCRNP2]	gi|170936698|emb|CU633454.1|/3e-08/Podospora anserina S mat+ genomic DNA chromosome 4, supercontig 1	sp|Q9P900|OMTB_ASPFL/5e-20/Demethylsterigmatocystin 6-O-methyltransferase OS=Aspergillus flavus GN=omtB PE=3 SV=1	afm:AFUA_5G02640/2e-23/O-methyltransferase (EC:2.1.1.-); K17650 sterigmatocystin 8-O-methyltransferase [EC:2.1.1.110]	YKR099w/1e-13/---	PF13921/7.1E-16/Myb-like DNA-binding domain	NA	MYB	Myb_DNA-binding	ARID,Response_reg,SNF2_N	show details
CL4101.Contig3_All	3665	0.65	4.81	2.88753	2.8e-35	1.92e-34	Up	gi|407928723|gb|EKG21573.1|/0/Zinc finger C2H2-type protein [Macrophomina phaseolina MS6]	gi|323149311|gb|GU943875.1|/3e-39/Macrophomina phaseolina clone 87 microsatellite sequence	sp|Q9Y815|RSV2_SCHPO/8e-18/Zinc finger protein rsv2 OS=Schizosaccharomyces pombe (strain 972 / ATCC 24843) GN=rsv2 PE=4 SV=1	cot:CORT_0B08130/7e-17/Rpn4 protein; K03034 26S proteasome regulatory subunit N4	NA	PS50157/8.933/Zinc finger C2H2 type domain profile.	NA	C2H2	zf-C2H2	PHD	show details
CL2599.Contig1_All	2477	0.71	5.24	2.88368	7.18e-26	3.93e-25	Up	gi|407923747|gb|EKG16812.1|/0/hypothetical protein MPH_06015 [Macrophomina phaseolina MS6]	gi|389624982|ref|XM_003710097.1|/4e-10/Magnaporthe oryzae 70-15 fungal specific transcription factor domain-containing protein (MGG_10529) mRNA, complete cds	sp|P49413|UAY_EMENI/1e-26/Positive regulator of purine utilization OS=Emericella nidulans (strain FGSC A4 / ATCC 38163 / CBS 112.46 / NRRL 194 / M139) GN=uaY PE=4 SV=2	vda:VDAG_07081/3e-16/lactose regulatory protein LAC9; K09241 transcriptional regulatory protein GAL4	NA	PF04082/1.8E-19/Fungal specific transcription factor domain	biological_process:GO:0006351//transcription, DNA-templated;molecular_function:GO:0005488//binding;	Zn-clus	Zn_clus	-	show details
CL573.Contig1_All	3734	3.75	26.54	2.82321	5.65e-185	1.58e-183	Up	gi|407929373|gb|EKG22204.1|/0/Zinc finger C2H2-type protein [Macrophomina phaseolina MS6]	gi|189203854|ref|XM_001938228.1|/7e-28/Pyrenophora tritici-repentis Pt-1C-BFP zinc finger transcription factor ace1, mRNA	sp|Q9P8W3|ACE1_HYPJE/2e-116/Zinc finger transcription factor ace1 OS=Hypocrea jecorina GN=ace1 PE=4 SV=1	sce:YIR019C/2e-16/FLO11, MUC1, STA4; Flo11p; K01178 glucoamylase [EC:3.2.1.3]	NA	PTHR14596:SF26/1.0E-164/--	NA	C2H2	zf-C2H2	PHD	show details
CL4951.Contig2_All	2378	0.99	6.79	2.77791	1.23e-30	7.59e-30	Up	gi|407918325|gb|EKG11596.1|/0/hypothetical protein MPH_11089 [Macrophomina phaseolina MS6]	NA	sp|P40113|RTM1_YEASX/1e-34/Protein RTM1 OS=Saccharomyces cerevisiae GN=RTM1 PE=3 SV=1	sce:YIR019C/2e-13/FLO11, MUC1, STA4; Flo11p; K01178 glucoamylase [EC:3.2.1.3]	XF1267/8e-09/---	PS50048/10.909/Zn(2)-C6 fungal-type DNA-binding domain profile.	NA	Zn-clus	Zn_clus	-	show details
CL1060.Contig4_All	4277	0.6	3.86	2.68557	6.58e-31	4.11e-30	Up	gi|407918860|gb|EKG12122.1|/0/hypothetical protein MPH_10752 [Macrophomina phaseolina MS6]	gi|169611097|ref|XM_001798915.1|/6e-10/Phaeosphaeria nodorum SN15 hypothetical protein partial mRNA	sp|P08640|MUC1_YEAST/1e-18/Flocculation protein FLO11 OS=Saccharomyces cerevisiae (strain ATCC 204508 / S288c) GN=MUC1 PE=1 SV=2	maw:MAC_08169/3e-39/RAS small monomeric GTPase Rab6; K07893 Ras-related protein Rab-6A	DR2133/3e-07/---	SM00066/2.5E-5/GAL4-like Zn(II)2Cys6 (or C6 zinc) binuclear cluster DNA-binding domain	NA	Zn-clus	Zn_clus	-	show details
CL3040.Contig1_All	2699	0.99	6.26	2.66066	4.76e-31	2.99e-30	Up	gi|615403132|ref|XP_007580962.1|/0/putative rna polymerase ii transcription factor protein [Neofusicoccum parvum UCRNP2] &gt;gi|485927615|gb|EOD51572.1| putative rna polymerase ii transcription factor protein [Neofusicoccum parvum UCRNP2]	gi|396492720|ref|XM_003843818.1|/2e-08/Leptosphaeria maculans JN3 similar to RNA polymerase II transcription factor (LEMA_P015170.1) mRNA, complete cds	sp|O13745|TFB1_SCHPO/2e-48/RNA polymerase II transcription factor B subunit 1 OS=Schizosaccharomyces pombe (strain 972 / ATCC 24843) GN=tfb1 PE=1 SV=2	aor:AOR_1_1872154/1e-121/AO090003001052; RNA polymerase II transcription factor; K03141 transcription initiation factor TFIIH subunit 1	DR0479/2e-07/---	PTHR12856/3.1E-86/--	NA	BSD	BSD	-	show details
CL917.Contig1_All	4652	10.55	65.36	2.63116	0	0	Up	gi|615421620|ref|XP_007586869.1|/0/putative o- protein [Neofusicoccum parvum UCRNP2] &gt;gi|485919277|gb|EOD45656.1| putative o- protein [Neofusicoccum parvum UCRNP2]	gi|170936698|emb|CU633454.1|/4e-08/Podospora anserina S mat+ genomic DNA chromosome 4, supercontig 1	sp|P22035|BAS1_YEAST/7e-14/Myb-like DNA-binding protein BAS1 OS=Saccharomyces cerevisiae (strain ATCC 204508 / S288c) GN=BAS1 PE=1 SV=1	yli:YALI0B13992g/4e-23/YALI0B13992p; K09423 Myb-like DNA-binding protein BAS1	YKR099w/2e-13/---	PF13921/7.1E-16/Myb-like DNA-binding domain	NA	MYB	Myb_DNA-binding	ARID,Response_reg,SNF2_N	show details
CL1455.Contig2_All	4104	1.45	8.83	2.60636	7.72e-64	8.48e-63	Up	gi|407927657|gb|EKG20544.1|/0/hypothetical protein MPH_02071 [Macrophomina phaseolina MS6]	gi|517318535|emb|HF679028.1|/2e-12/Fusarium fujikuroi IMI 58289 draft genome, chromosome FFUJ_chr06	sp|Q9UUD1|SREBP_SCHPO/1e-44/Sterol regulatory element-binding protein 1 OS=Schizosaccharomyces pombe (strain 972 / ATCC 24843) GN=sre1 PE=1 SV=1	cten:CANTEDRAFT_112975/7e-13/HLH-domain-containing protein; K09074 fungal twist-like factor	NA	SM00353/3.3E-13/helix loop helix domain	NA	bHLH	HLH	-	show details
CL45.Contig14_All	5156	0.19	1.11	2.54649	4.33e-11	1.4e-10	Up	gi|407916779|gb|EKG10109.1|/0/hypothetical protein MPH_12708 [Macrophomina phaseolina MS6]	NA	sp|O14129|RAD55_SCHPO/8e-14/DNA repair protein rhp55 OS=Schizosaccharomyces pombe (strain 972 / ATCC 24843) GN=rhp55 PE=1 SV=1	cci:CC1G_15535/2e-10/Setd1a protein; K11422 histone-lysine N-methyltransferase SETD1 [EC:2.1.1.43]	SPAC3C7.03c/2e-13/---	SM00066/2.6E-7/GAL4-like Zn(II)2Cys6 (or C6 zinc) binuclear cluster DNA-binding domain	NA	Zn-clus	Zn_clus	-	show details
Unigene4211_All	1751	1.11	6.24	2.49099	9.33e-19	4.11e-18	Up	gi|407922700|gb|EKG15796.1|/0/hypothetical protein MPH_06999 [Macrophomina phaseolina MS6]	NA	sp|Q5ANB1|WOR2_CANAL/1e-06/White-opaque regulator 1 OS=Candida albicans (strain SC5314 / ATCC MYA-2876) GN=WOR2 PE=1 SV=1	aor:AOR_1_1326014/5e-06/AO090026000739; C6 transcription factor; K09246 arginine metabolism regulation protein II	NA	PF00172/4.1E-7/Fungal Zn(2)-Cys(6) binuclear cluster domain	NA	Zn-clus	Zn_clus	-	show details
CL1353.Contig7_All	1435	0.28	1.57	2.48727	6.43e-05	0.000142174	Up	NA	NA	NA	NA	NA	PS50157/8.683/Zinc finger C2H2 type domain profile.	NA	C2H2	zf-C2H2	PHD	show details
CL2597.Contig3_All	2733	2.85	15.47	2.44044	6.38e-68	7.31e-67	Up	gi|407929376|gb|EKG22206.1|/0/Zinc finger CCCH-type protein [Macrophomina phaseolina MS6]	gi|323149574|gb|GU944138.1|/6e-40/Macrophomina phaseolina clone 356 microsatellite sequence	NA	NA	NA	PS50103/9.817/Zinc finger C3H1-type profile.	molecular_function:GO:0005488//binding;	C3H	zf-CCCH	PHD,SNF2_N,zf-C2H2	show details
CL5351.Contig2_All	2203	14.45	78.3	2.43794	1.5e-268	5.98e-267	Up	gi|629637792|ref|XP_007787542.1|/3.1156e-34/hypothetical protein EPUS_07798 [Endocarpon pusillum Z07020] &gt;gi|539439574|gb|ERF75109.1| hypothetical protein EPUS_07798 [Endocarpon pusillum Z07020]	NA	NA	NA	NA	SM00355/18.0/zinc finger	NA	C2H2	zf-C2H2	PHD	show details
CL2361.Contig2_All	4131	0.39	2.08	2.41504	4.5e-15	1.73e-14	Up	gi|407928747|gb|EKG21597.1|/1.57661e-125/hypothetical protein MPH_01105 [Macrophomina phaseolina MS6]	NA	sp|P28349|NIT4_NEUCR/7e-82/Nitrogen assimilation transcription factor nit-4 OS=Neurospora crassa (strain ATCC 24698 / 74-OR23-1A / CBS 708.71 / DSM 1257 / FGSC 987) GN=nit-4 PE=4 SV=2	act:ACLA_034710/1e-09/fungal specific transcription factor domain protein; K09241 transcriptional regulatory protein GAL4	NA	PF04082/6.5E-28/Fungal specific transcription factor domain	NA	Zn-clus	Zn_clus	-	show details
CL5351.Contig1_All	2150	16.21	85.37	2.39685	6.91e-280	2.91e-278	Up	gi|629637792|ref|XP_007787542.1|/3.02119e-34/hypothetical protein EPUS_07798 [Endocarpon pusillum Z07020] &gt;gi|539439574|gb|ERF75109.1| hypothetical protein EPUS_07798 [Endocarpon pusillum Z07020]	NA	NA	NA	NA	SM00355/18.0/zinc finger	NA	C2H2	zf-C2H2	PHD	show details
CL2192.Contig5_All	1927	0.99	5.19	2.39023	9.51e-17	3.9e-16	Up	gi|615403674|ref|XP_007581135.1|/8.76494e-163/putative c2h2 conidiation transcription factor protein [Neofusicoccum parvum UCRNP2] &gt;gi|485927327|gb|EOD51392.1| putative c2h2 conidiation transcription factor protein [Neofusicoccum parvum UCRNP2]	gi|396474549|ref|NW_003533866.1|/6e-36/Leptosphaeria maculans JN3 SuperContig_2_v2 >gi|312215239|emb|FP929127.1| Leptosphaeria maculans JN3 lm_SuperContig_2_v2 genomic supercontig, whole genome, isolate v23.1.3	sp|Q5A5M7|RBR3_CANAL/2e-09/Cell wall protein RBR3 OS=Candida albicans (strain SC5314 / ATCC MYA-2876) GN=RBR3 PE=1 SV=2	maw:MAC_00912/2e-07/WASP-like pretein las17p; K05747 Wiskott-Aldrich syndrome protein	NA	PS00028/-/Zinc finger C2H2 type domain signature.	NA	C2H2	zf-C2H2	PHD	show details
CL77.Contig19_All	4862	0.42	2.2	2.38904	3.04e-18	1.31e-17	Up	gi|667840793|ref|XP_007784564.1|/0/hypothetical protein W97_08507 [Coniosporium apollinis CBS 100218] &gt;gi|494833211|gb|EON69247.1| hypothetical protein W97_08507 [Coniosporium apollinis CBS 100218]	gi|189198204|ref|XM_001935405.1|/5e-85/Pyrenophora tritici-repentis Pt-1C-BFP rho-type GTPase-activating protein 2, mRNA	sp|O74360|RGA4_SCHPO/2e-34/Probable Rho-type GTPase-activating protein 4 OS=Schizosaccharomyces pombe (strain 972 / ATCC 24843) GN=rga4 PE=1 SV=2	maj:MAA_03986/4e-19/RhoGAP domain-containing protein; K08773 RalA-binding protein 1	NA	PF00412/2.7E-9/LIM domain	NA	LIM	LIM	-	show details
CL3354.Contig1_All	2534	0.76	3.96	2.38143	1.06e-16	4.33e-16	Up	gi|407923490|gb|EKG16561.1|/0/hypothetical protein MPH_06337 [Macrophomina phaseolina MS6]	gi|303314388|ref|XM_003067157.1|/2e-12/Coccidioides posadasii C735 delta SOWgp FHA domain containing protein, mRNA	sp|A6ZRW7|DMA2_YEAS7/2e-56/E3 ubiquitin-protein ligase DMA2 OS=Saccharomyces cerevisiae (strain YJM789) GN=DMA2 PE=3 SV=1	yli:YALI0B22110g/1e-11/YALI0B22110p; K05747 Wiskott-Aldrich syndrome protein	YNL116w/5e-56/---	PS50089/11.132/Zinc finger RING-type profile.	NA	FHA	FHA	-	show details
CL4249.Contig2_All	3239	0.42	2.16	2.36257	3e-12	1.02e-11	Up	gi|407928123|gb|EKG20997.1|/0/hypothetical protein MPH_01696, partial [Macrophomina phaseolina MS6]	gi|189205882|ref|XM_001939241.1|/6e-28/Pyrenophora tritici-repentis Pt-1C-BFP C6 zinc finger domain containing protein, mRNA	sp|Q5A4F3|AHR1_CANAL/1e-13/Adhesion and hyphal regulator 1 OS=Candida albicans (strain SC5314 / ATCC MYA-2876) GN=AHR1 PE=1 SV=1	tre:TRIREDRAFT_44330/4e-10/serine/threonine protein kinase; K18670 dual specificity protein kinase YAK1 [EC:2.7.12.1]	YBR112c/6e-10/---	PF11951/1.9E-8/Fungal specific transcription factor domain	biological_process:GO:0006355//regulation of transcription, DNA-templated;GO:0006366//transcription from RNA polymerase II promoter;	Zn-clus	Zn_clus	-	show details
Unigene7647_All	1998	6.46	32.44	2.32817	1.86e-96	2.89e-95	Up	gi|615412726|ref|XP_007584031.1|/1.37543e-150/putative myb dna-binding domain-containing protein [Neofusicoccum parvum UCRNP2] &gt;gi|485923234|gb|EOD48433.1| putative myb dna-binding domain-containing protein [Neofusicoccum parvum UCRNP2]	gi|189209382|ref|XM_001940989.1|/3e-19/Pyrenophora tritici-repentis Pt-1C-BFP MYB DNA-binding domain containing protein, mRNA	sp|P08640|MUC1_YEAST/4e-13/Flocculation protein FLO11 OS=Saccharomyces cerevisiae (strain ATCC 204508 / S288c) GN=MUC1 PE=1 SV=2	sce:YIR019C/4e-12/FLO11, MUC1, STA4; Flo11p; K01178 glucoamylase [EC:3.2.1.3]	Cgl1939/3e-10/---	PS50090/6.284/Myb-like domain profile.	NA	MYB	Myb_DNA-binding	ARID,Response_reg,SNF2_N	show details
CL573.Contig3_All	3547	21.59	107.67	2.31818	0	0	Up	gi|407929373|gb|EKG22204.1|/0/Zinc finger C2H2-type protein [Macrophomina phaseolina MS6]	gi|189203854|ref|XM_001938228.1|/7e-28/Pyrenophora tritici-repentis Pt-1C-BFP zinc finger transcription factor ace1, mRNA	sp|Q9P8W3|ACE1_HYPJE/2e-116/Zinc finger transcription factor ace1 OS=Hypocrea jecorina GN=ace1 PE=4 SV=1	sce:YIR019C/2e-16/FLO11, MUC1, STA4; Flo11p; K01178 glucoamylase [EC:3.2.1.3]	NA	PTHR14596/1.0E-164/--	NA	C2H2	zf-C2H2	PHD	show details
CL1353.Contig5_All	1242	0.55	2.7	2.29546	3.48e-06	8.49e-06	Up	NA	NA	NA	dha:DEHA2B03586g/9e-06/DEHA2B03586p; K09467 zinc-finger protein CreA/MIG	NA	PS50157/8.683/Zinc finger C2H2 type domain profile.	NA	C2H2	zf-C2H2	PHD	show details
Unigene2421_All	3024	4.54	21.97	2.27477	2.08e-97	3.27e-96	Up	gi|407923578|gb|EKG16647.1|/0/Zinc finger C2H2-type/integrase DNA-binding protein [Macrophomina phaseolina MS6]	gi|389639245|ref|XM_003717208.1|/3e-20/Magnaporthe oryzae 70-15 C2H2 type zinc finger domain-containing protein (MGG_06328) mRNA, complete cds	sp|P21192|ACE2_YEAST/1e-10/Metallothionein expression activator OS=Saccharomyces cerevisiae (strain ATCC 204508 / S288c) GN=ACE2 PE=1 SV=1	sce:YLR131C/1e-09/ACE2; DNA-binding transcription factor ACE2; K09238 metallothionein expression activator	YDR146c/4e-08/---	SM00355/11.0/zinc finger	NA	C2H2	zf-C2H2	PHD	show details
CL2533.Contig5_All	2069	0.48	2.31	2.26679	2.51e-08	7.02e-08	Up	gi|317027405|ref|XP_001399253.2|/7.58034e-51/hypothetical protein ANI_1_2236024 [Aspergillus niger CBS 513.88]	NA	sp|Q5BGE2|ARAR_EMENI/1e-06/Arabinolytic transcriptional activator araR OS=Emericella nidulans (strain FGSC A4 / ATCC 38163 / CBS 112.46 / NRRL 194 / M139) GN=AN0388 PE=3 SV=1	ang:ANI_1_2484094/4e-07/An11g09590; Zn(II)2Cys6 transcription factor; K09241 transcriptional regulatory protein GAL4	NA	PS50048/9.875/Zn(2)-C6 fungal-type DNA-binding domain profile.	NA	Zn-clus	Zn_clus	-	show details
CL4806.Contig3_All	5107	0.2	0.96	2.26303	8.91e-09	2.54e-08	Up	gi|407923779|gb|EKG16843.1|/0/hypothetical protein MPH_05946 [Macrophomina phaseolina MS6]	gi|389647634|ref|XM_003721401.1|/5e-11/Magnaporthe oryzae 70-15 lactose permease (MGG_15388) mRNA, complete cds	sp|P07921|LACP_KLULA/5e-50/Lactose permease OS=Kluyveromyces lactis (strain ATCC 8585 / CBS 2359 / DSM 70799 / NBRC 1267 / NRRL Y-1140 / WM37) GN=LAC12 PE=3 SV=1	afm:AFUA_3G06740/4e-96/C6 transcription factor (Gal4); K09241 transcriptional regulatory protein GAL4	araE/1e-30/---	PTHR31944:SF10/9.0E-111/--	NA	Zn-clus	Zn_clus	-	show details
CL1835.Contig3_All	2664	1.12	5.34	2.25334	7.34e-22	3.59e-21	Up	gi|407920029|gb|EKG13247.1|/0/Transcription factor fungi [Macrophomina phaseolina MS6]	gi|146324553|ref|XM_746216.2|/4e-10/Aspergillus fumigatus Af293 C6 transcription factor (AFUA_6G14350), partial mRNA	sp|O14130|YF54_SCHPO/9e-38/Uncharacterized transcriptional regulatory protein C3C7.04 OS=Schizosaccharomyces pombe (strain 972 / ATCC 24843) GN=SPAC3C7.04 PE=3 SV=1	yli:YALI0B06853g/1e-39/YALI0B06853p; K09248 proline utilization trans-activator	SPBC28F2.12/2e-07/---	PF00172/1.3E-7/Fungal Zn(2)-Cys(6) binuclear cluster domain	NA	Zn-clus	Zn_clus	-	show details
CL624.Contig6_All	4137	1.29	5.95	2.20552	2.86e-36	2.01e-35	Up	gi|407925269|gb|EKG18284.1|/0/hypothetical protein MPH_04479 [Macrophomina phaseolina MS6]	gi|28949955|emb|BX294009.1|/2e-10/Neurospora crassa DNA linkage group V Cosmid contig 64C2	sp|P08640|MUC1_YEAST/5e-11/Flocculation protein FLO11 OS=Saccharomyces cerevisiae (strain ATCC 204508 / S288c) GN=MUC1 PE=1 SV=2	sce:YIR019C/5e-10/FLO11, MUC1, STA4; Flo11p; K01178 glucoamylase [EC:3.2.1.3]	mlr0279/4e-40/---	PF11905/2.6E-16/Domain of unknown function (DUF3425)	NA	Zn-clus	Zn_clus	-	show details
CL693.Contig2_All	3799	0.81	3.73	2.20318	2.12e-21	1.02e-20	Up	gi|407918620|gb|EKG11889.1|/0/hypothetical protein MPH_10931 [Macrophomina phaseolina MS6]	NA	sp|P22216|RAD53_YEAST/8e-53/Serine/threonine-protein kinase RAD53 OS=Saccharomyces cerevisiae (strain ATCC 204508 / S288c) GN=RAD53 PE=1 SV=1	cten:CANTEDRAFT_127596/1e-52/Pkinase-domain-containing protein; K02831 ser/thr/tyr protein kinase RAD53 [EC:2.7.11.-]	SPAC14C4.03/4e-32/---	PTHR24344:SF20/5.6E-180/--	NA	FHA	FHA	-	show details
CL882.Contig3_All	11462	0.91	4.15	2.18917	2.6e-68	3e-67	Up	gi|685854509|ref|XP_009254287.1|/0/hypothetical protein FPSE_02893 [Fusarium pseudograminearum CS3096] &gt;gi|408397880|gb|EKJ77018.1| hypothetical protein FPSE_02893 [Fusarium pseudograminearum CS3096] &gt;gi|695114538|emb|CEG02499.1| unnamed protein product [Fusarium pseudograminearum CS3427]	gi|517322946|emb|HF679031.1|/7e-12/Fusarium fujikuroi IMI 58289 draft genome, chromosome FFUJ_chr09	sp|P49413|UAY_EMENI/8e-38/Positive regulator of purine utilization OS=Emericella nidulans (strain FGSC A4 / ATCC 38163 / CBS 112.46 / NRRL 194 / M139) GN=uaY PE=4 SV=2	psq:PUNSTDRAFT_100209/7e-29/MFS pantothenate transporter; K03448 MFS transporter, ACS family, pantothenate transporter	SMb20915/1e-50/---	SM00906/1.5E-10/Fungal specific transcription factor domain	NA	Zn-clus	Zn_clus	-	show details
CL2249.Contig2_All	1900	0.73	3.3	2.1765	3.14e-10	9.69e-10	Up	gi|407920370|gb|EKG13580.1|/6.3284e-73/Transcription factor fungi [Macrophomina phaseolina MS6]	NA	NA	NA	NA	PS00463/-/Zn(2)-C6 fungal-type DNA-binding domain signature.	NA	Zn-clus	Zn_clus	-	show details
CL2133.Contig3_All	3768	0.66	2.94	2.15528	9.32e-17	3.83e-16	Up	gi|407926602|gb|EKG19569.1|/0/hypothetical protein MPH_03433 [Macrophomina phaseolina MS6]	gi|396464680|ref|NW_003533850.1|/3e-08/Leptosphaeria maculans JN3 SuperContig_4_v2 >gi|312212841|emb|FP929105.1| Leptosphaeria maculans JN3 lm_SuperContig_4_v2 genomic supercontig, whole genome, isolate v23.1.3	sp|Q6C764|ERT12_YARLI/4e-10/Transcription activator of gluconeogenesis ERT1-2 OS=Yarrowia lipolytica (strain CLIB 122 / E 150) GN=ERT1-2 PE=3 SV=1	yli:YALI0B13992g/1e-17/YALI0B13992p; K09423 Myb-like DNA-binding protein BAS1	YKR099w/6e-09/---	PS00463/-/Zn(2)-C6 fungal-type DNA-binding domain signature.	NA	Zn-clus	Zn_clus	-	show details
CL2730.Contig2_All	2322	2.71	12.06	2.15387	4.25e-39	3.16e-38	Up	gi|563295243|gb|ESZ95501.1|/0/hypothetical protein SBOR_4155 [Sclerotinia borealis F-4157]	gi|317029800|ref|XM_001391218.2|/1e-06/Aspergillus niger CBS 513.88 fungal specific transcription factor domain protein, mRNA	sp|Q9UTN0|YII3_SCHPO/7e-15/Uncharacterized transcriptional regulatory protein C139.03 OS=Schizosaccharomyces pombe (strain 972 / ATCC 24843) GN=SPAC139.03 PE=4 SV=1	act:ACLA_034710/1e-09/fungal specific transcription factor domain protein; K09241 transcriptional regulatory protein GAL4	NA	SM00906/2.0E-5/Fungal specific transcription factor domain	biological_process:GO:0006351//transcription, DNA-templated;molecular_function:GO:0005488//binding;	Zn-clus	Zn_clus	-	show details
CL1149.Contig3_All	3672	0.51	2.25	2.14136	9.49e-13	3.31e-12	Up	gi|407917938|gb|EKG11238.1|/0/hypothetical protein MPH_11710 [Macrophomina phaseolina MS6]	gi|347003384|gb|CP003013.1|/2e-06/Thielavia terrestris NRRL 8126 chromosome 5, complete sequence	sp|A1CFY8|XYL2_ASPCL/6e-101/Probable D-xylulose reductase A OS=Aspergillus clavatus (strain ATCC 1007 / CBS 513.65 / DSM 816 / NCTC 3887 / NRRL 1) GN=xdhA PE=3 SV=2	nfi:NFIA_098450/1e-113/alcohol dehydrogenase; K05351 D-xylulose reductase [EC:1.1.1.9]	YJR159w/6e-75/---	PF04082/8.2E-7/Fungal specific transcription factor domain	NA	Zn-clus	Zn_clus	-	show details
CL3474.Contig6_All	2295	2.2	9.31	2.08128	4.66e-29	2.77e-28	Up	gi|407917444|gb|EKG10752.1|/8.86703e-165/hypothetical protein MPH_12135 [Macrophomina phaseolina MS6]	gi|396474549|ref|NW_003533866.1|/1e-06/Leptosphaeria maculans JN3 SuperContig_2_v2 >gi|312215239|emb|FP929127.1| Leptosphaeria maculans JN3 lm_SuperContig_2_v2 genomic supercontig, whole genome, isolate v23.1.3	sp|P32583|SRP40_YEAST/6e-10/Suppressor protein SRP40 OS=Saccharomyces cerevisiae (strain ATCC 204508 / S288c) GN=SRP40 PE=1 SV=2	pbl:PAAG_03418/2e-10/mitochondrial precursor proteins import receptor; K17768 mitochondrial import receptor subunit TOM70	NA	SM00240/3.5E-6/Forkhead associated domain	NA	FHA	FHA	-	show details
CL182.Contig4_All	7804	1.57	6.31	2.00688	1.41e-63	1.54e-62	Up	gi|407929056|gb|EKG21895.1|/0/hypothetical protein MPH_00815 [Macrophomina phaseolina MS6]	NA	sp|P28349|NIT4_NEUCR/9e-12/Nitrogen assimilation transcription factor nit-4 OS=Neurospora crassa (strain ATCC 24698 / 74-OR23-1A / CBS 708.71 / DSM 1257 / FGSC 987) GN=nit-4 PE=4 SV=2	cci:CC1G_15535/4e-10/Setd1a protein; K11422 histone-lysine N-methyltransferase SETD1 [EC:2.1.1.43]	Rv3876/3e-06/---	PF00172/7.3E-8/Fungal Zn(2)-Cys(6) binuclear cluster domain	NA	Zn-clus	Zn_clus	-	show details
CL1606.Contig1_All	4088	11.7	46.71	1.99722	7.42e-236	2.58e-234	Up	gi|671160525|ref|XP_008718578.1|/1.72993e-108/60S ribosomal protein L10-A [Cyphellophora europaea CBS 101466] &gt;gi|568117176|gb|ETN39793.1| 60S ribosomal protein L10-A [Cyphellophora europaea CBS 101466]	gi|302421557|ref|XM_003008563.1|/1e-63/Verticillium albo-atrum VaMs.102 60S ribosomal protein L10, partial mRNA	sp|Q09127|RL10A_SCHPO/6e-89/60S ribosomal protein L10-A OS=Schizosaccharomyces pombe (strain 972 / ATCC 24843) GN=rpl10a PE=2 SV=2	aje:HCAG_03695/1e-104/60S ribosomal protein L10; K02866 large subunit ribosomal protein L10e	SPBC18E5.04/1e-88/---	PS00463/-/Zn(2)-C6 fungal-type DNA-binding domain signature.	biological_process:GO:0006412//translation;cellular_component:GO:0005840//ribosome;molecular_function:GO:0003735//structural constituent of ribosome;	Zn-clus	Zn_clus	-	show details
CL756.Contig6_All	3221	0.54	2.15	1.99331	8.59e-10	2.6e-09	Up	gi|407920566|gb|EKG13756.1|/0/hypothetical protein MPH_09063 [Macrophomina phaseolina MS6]	NA	sp|Q9HFR4|ATG2_PICPA/2e-08/Autophagy-related protein 2 OS=Komagataella pastoris GN=ATG2 PE=3 SV=1	aor:AOR_1_1326014/1e-08/AO090026000739; C6 transcription factor; K09246 arginine metabolism regulation protein II	NA	PF00172/1.1E-9/Fungal Zn(2)-Cys(6) binuclear cluster domain	NA	Zn-clus	Zn_clus	-	show details
CL1835.Contig1_All	2480	6.5	24.97	1.94168	3.85e-74	4.73e-73	Up	gi|407920029|gb|EKG13247.1|/0/Transcription factor fungi [Macrophomina phaseolina MS6]	gi|146324553|ref|XM_746216.2|/4e-10/Aspergillus fumigatus Af293 C6 transcription factor (AFUA_6G14350), partial mRNA	sp|O14130|YF54_SCHPO/1e-39/Uncharacterized transcriptional regulatory protein C3C7.04 OS=Schizosaccharomyces pombe (strain 972 / ATCC 24843) GN=SPAC3C7.04 PE=3 SV=1	lth:KLTH0C00814g/1e-56/KLTH0C00814p; K09248 proline utilization trans-activator	SPBC28F2.12/2e-07/---	PTHR31944/2.5E-83/--	NA	Zn-clus	Zn_clus	-	show details
CL871.Contig3_All	4155	0.31	1.17	1.91617	3.1e-07	8.08e-07	Up	gi|407927871|gb|EKG20754.1|/0/hypothetical protein MPH_01921 [Macrophomina phaseolina MS6]	gi|517312918|emb|HF679025.1|/4e-17/Fusarium fujikuroi IMI 58289 draft genome, chromosome FFUJ_chr03	sp|P08158|AMDS_EMENI/2e-89/Acetamidase OS=Emericella nidulans (strain FGSC A4 / ATCC 38163 / CBS 112.46 / NRRL 194 / M139) GN=amdS PE=2 SV=1	ang:ANI_1_730034/2e-174/An03g05880; general amidase-B; K01426 amidase [EC:3.5.1.4]	SPCC550.07/2e-61/---	PS00463/-/Zn(2)-C6 fungal-type DNA-binding domain signature.	molecular_function:GO:0016811//hydrolase activity, acting on carbon-nitrogen (but not peptide) bonds, in linear amides;	Zn-clus	Zn_clus	-	show details
CL573.Contig4_All	3495	53.29	199.26	1.90272	0	0	Up	gi|407929373|gb|EKG22204.1|/0/Zinc finger C2H2-type protein [Macrophomina phaseolina MS6]	gi|189203854|ref|XM_001938228.1|/6e-28/Pyrenophora tritici-repentis Pt-1C-BFP zinc finger transcription factor ace1, mRNA	sp|Q9P8W3|ACE1_HYPJE/7e-114/Zinc finger transcription factor ace1 OS=Hypocrea jecorina GN=ace1 PE=4 SV=1	sce:YIR019C/3e-16/FLO11, MUC1, STA4; Flo11p; K01178 glucoamylase [EC:3.2.1.3]	NA	PS00028/-/Zinc finger C2H2 type domain signature.	NA	C2H2	zf-C2H2	PHD	show details
CL1455.Contig1_All	4039	9.4	34.82	1.88918	3.82e-162	9.43e-161	Up	gi|615398140|ref|XP_007579378.1|/0/putative sterol regulatory element binding protein sre1 protein [Neofusicoccum parvum UCRNP2] &gt;gi|485929884|gb|EOD53146.1| putative sterol regulatory element binding protein sre1 protein [Neofusicoccum parvum UCRNP2]	gi|517318535|emb|HF679028.1|/2e-12/Fusarium fujikuroi IMI 58289 draft genome, chromosome FFUJ_chr06	sp|Q9UUD1|SREBP_SCHPO/1e-44/Sterol regulatory element-binding protein 1 OS=Schizosaccharomyces pombe (strain 972 / ATCC 24843) GN=sre1 PE=1 SV=1	cten:CANTEDRAFT_112975/7e-13/HLH-domain-containing protein; K09074 fungal twist-like factor	NA	SM00353/3.3E-13/helix loop helix domain	NA	bHLH	HLH	-	show details
CL2431.Contig6_All	4603	0.37	1.37	1.88858	5.87e-09	1.69e-08	Up	gi|407919308|gb|EKG12559.1|/0/Zinc finger C2H2-type protein [Macrophomina phaseolina MS6]	NA	sp|Q5AMH6|CAS5_CANAL/3e-11/Cell wall integrity transcriptional regulator CAS5 OS=Candida albicans (strain SC5314 / ATCC MYA-2876) GN=CAS5 PE=4 SV=1	act:ACLA_018960/2e-10/C2H2 type conidiation transcription factor BrlA; K09465 zinc finger protein BrlA	ECU08g0560/1e-09/---	SM00355/0.05/zinc finger	NA	C2H2	zf-C2H2	PHD	show details
CL573.Contig6_All	3707	71.64	262.9	1.87568	0	0	Up	gi|407929373|gb|EKG22204.1|/0/Zinc finger C2H2-type protein [Macrophomina phaseolina MS6]	gi|189203854|ref|XM_001938228.1|/7e-28/Pyrenophora tritici-repentis Pt-1C-BFP zinc finger transcription factor ace1, mRNA	sp|Q9P8W3|ACE1_HYPJE/2e-117/Zinc finger transcription factor ace1 OS=Hypocrea jecorina GN=ace1 PE=4 SV=1	sce:YIR019C/3e-17/FLO11, MUC1, STA4; Flo11p; K01178 glucoamylase [EC:3.2.1.3]	NA	PTHR14596/1.5E-157/--	NA	C2H2	zf-C2H2	PHD	show details
Unigene7293_All	1940	2.08	7.62	1.87321	6.37e-18	2.73e-17	Up	gi|407923925|gb|EKG16987.1|/5.61121e-117/hypothetical protein MPH_05813 [Macrophomina phaseolina MS6]	NA	NA	afv:AFLA_127260/3e-09/cop9 signalosome complex subunit, putative; K03036 26S proteasome regulatory subunit N6	NA	PS50048/10.084/Zn(2)-C6 fungal-type DNA-binding domain profile.	NA	Zn-clus	Zn_clus	-	show details
CL2918.Contig1_All	1442	1.26	4.58	1.86192	1.41e-08	3.99e-08	Up	gi|407916031|gb|EKG09479.1|/1.10529e-156/Zinc finger C2H2-type protein [Macrophomina phaseolina MS6]	NA	sp|P47043|ZAP1_YEAST/3e-08/Zinc-responsive transcriptional regulator ZAP1 OS=Saccharomyces cerevisiae (strain ATCC 204508 / S288c) GN=ZAP1 PE=1 SV=1	NA	ECU03g0790/3e-06/---	PS00028/-/Zinc finger C2H2 type domain signature.	NA	C2H2	zf-C2H2	PHD	show details
CL5154.Contig1_All	3162	8.29	29.45	1.82882	6.07e-103	1.01e-101	Up	gi|407929751|gb|EKG22562.1|/0/DNA-binding protein [Macrophomina phaseolina MS6]	gi|242785992|ref|XM_002480668.1|/3e-11/Talaromyces stipitatus ATCC 10500 C6 transcription factor OefC, mRNA	sp|Q9UT46|MOC3_SCHPO/2e-13/Transcriptional regulatory protein moc3 OS=Schizosaccharomyces pombe (strain 972 / ATCC 24843) GN=moc3 PE=1 SV=4	yli:YALI0D20394g/4e-16/YALI0D20394p; K09245 transcriptional activator protein UGA3	NA	PS00354/-/HMG-I and HMG-Y DNA-binding domain (A+T-hook).	NA	Zn-clus	Zn_clus	-	show details
CL490.Contig27_All	3974	0.29	1	1.78588	1.37e-05	3.19e-05	Up	gi|615419633|ref|XP_007586237.1|/1.37735e-94/putative bzip transcription factor protein [Neofusicoccum parvum UCRNP2] &gt;gi|485920176|gb|EOD46271.1| putative bzip transcription factor protein [Neofusicoccum parvum UCRNP2]	gi|170943976|emb|CU638743.1|/2e-06/Podospora anserina S mat+ genomic DNA chromosome 3, supercontig 2	sp|O74308|YOG2_SCHPO/4e-08/Uncharacterized transcriptional regulatory protein C15D4.02 OS=Schizosaccharomyces pombe (strain 972 / ATCC 24843) GN=SPBC15D4.02 PE=4 SV=3	cal:CaO19.4225/1e-06/LEU3; similar to regulator of genes for branched-chain amino acid synthesis and ammonia assimilation; potential fungal Zn(2)-Cys(6) binuclear cluster domain; K09242 transcriptional regulatory protein LEU3	NA	PTHR31313:SF6/2.2E-15/--	NA	Zn-clus	Zn_clus	-	show details
CL2642.Contig1_All	5123	8.61	29.66	1.78443	1.16e-162	2.87e-161	Up	gi|615401489|ref|XP_007580437.1|/0/putative transcription factor bhlh protein [Neofusicoccum parvum UCRNP2] &gt;gi|485928363|gb|EOD52099.1| putative transcription factor bhlh protein [Neofusicoccum parvum UCRNP2]	gi|45739309|gb|AY494865.1|/1e-08/Ceratocystis fimbriata microsatellite CAA-80 sequence	sp|Q8TFG4|YL54_SCHPO/4e-10/Uncharacterized protein PB18E9.04c OS=Schizosaccharomyces pombe (strain 972 / ATCC 24843) GN=SPAPB18E9.04c PE=4 SV=1	pbl:PAAG_05964/4e-10/transcription initiation factor TFIID subunit 12; K03126 transcription initiation factor TFIID subunit 12	NA	PTHR12565:SF72/1.3E-44/--	NA	bHLH	HLH	-	show details
CL1471.Contig7_All	3677	4.64	15.98	1.78407	1.15e-63	1.26e-62	Up	gi|407929503|gb|EKG22321.1|/8.40002e-131/hypothetical protein MPH_00301 [Macrophomina phaseolina MS6]	NA	NA	NA	NA	PF01426/4.0E-8/BAH domain	NA	Alfin-like	Alfin-like	DDT,Homeobox,JmjC,JmjN	show details
CL624.Contig7_All	4108	2.22	7.42	1.74086	5.65e-33	3.71e-32	Up	gi|407925269|gb|EKG18284.1|/0/hypothetical protein MPH_04479 [Macrophomina phaseolina MS6]	gi|28949955|emb|BX294009.1|/2e-10/Neurospora crassa DNA linkage group V Cosmid contig 64C2	sp|P28349|NIT4_NEUCR/1e-11/Nitrogen assimilation transcription factor nit-4 OS=Neurospora crassa (strain ATCC 24698 / 74-OR23-1A / CBS 708.71 / DSM 1257 / FGSC 987) GN=nit-4 PE=4 SV=2	sce:YIR019C/2e-10/FLO11, MUC1, STA4; Flo11p; K01178 glucoamylase [EC:3.2.1.3]	mlr0279/4e-40/---	PS50048/11.327/Zn(2)-C6 fungal-type DNA-binding domain profile.	NA	Zn-clus	Zn_clus	-	show details
CL871.Contig5_All	6044	1.49	4.86	1.70564	6.43e-31	4.02e-30	Up	gi|407927875|gb|EKG20758.1|/0/Major facilitator superfamily [Macrophomina phaseolina MS6]	gi|517312918|emb|HF679025.1|/6e-17/Fusarium fujikuroi IMI 58289 draft genome, chromosome FFUJ_chr03	sp|P08158|AMDS_EMENI/2e-92/Acetamidase OS=Emericella nidulans (strain FGSC A4 / ATCC 38163 / CBS 112.46 / NRRL 194 / M139) GN=amdS PE=2 SV=1	ang:ANI_1_730034/2e-180/An03g05880; general amidase-B; K01426 amidase [EC:3.5.1.4]	SPCC550.07/2e-64/---	PF11951/8.1E-25/Fungal specific transcription factor domain	molecular_function:GO:0003824//catalytic activity;	Zn-clus	Zn_clus	-	show details
CL1842.Contig1_All	2696	0.5	1.59	1.66903	1.78e-05	4.11e-05	Up	gi|407924365|gb|EKG17417.1|/0/hypothetical protein MPH_05348 [Macrophomina phaseolina MS6]	NA	sp|Q5A7S7|FKH2_CANAL/7e-50/Fork-head transcriptional regulator 2 OS=Candida albicans (strain SC5314 / ATCC MYA-2876) GN=FKH2 PE=2 SV=1	cot:CORT_0A03490/6e-22/Hcm1 protein; K09413 forkhead transcription factor HCM1	YNL068c/6e-48/---	PR00053/9.0E-15/Fork head domain signature	NA	FHA	FHA	-	show details
CL3259.Contig1_All	4368	1.42	4.39	1.62833	1.92e-19	8.67e-19	Up	gi|407922647|gb|EKG15744.1|/0/hypothetical protein MPH_07179 [Macrophomina phaseolina MS6]	gi|295671465|ref|XM_002796234.1|/7e-19/Paracoccidioides brasiliensis Pb01 fungal specific transcription factor domain containing protein, mRNA	sp|P49413|UAY_EMENI/0.0/Positive regulator of purine utilization OS=Emericella nidulans (strain FGSC A4 / ATCC 38163 / CBS 112.46 / NRRL 194 / M139) GN=uaY PE=4 SV=2	maj:MAA_08096/8e-17/lactose regulatory protein LAC9; K09241 transcriptional regulatory protein GAL4	NA	PTHR31001/8.7E-275/--	NA	Zn-clus	Zn_clus	-	show details
CL1279.Contig2_All	1455	1.51	4.64	1.61958	1.42e-07	3.78e-07	Up	gi|407927867|gb|EKG20750.1|/2.31657e-61/hypothetical protein MPH_01917 [Macrophomina phaseolina MS6]	NA	sp|Q8TFG4|YL54_SCHPO/5e-06/Uncharacterized protein PB18E9.04c OS=Schizosaccharomyces pombe (strain 972 / ATCC 24843) GN=SPAPB18E9.04c PE=4 SV=1	wic:J056_003012/1e-07/WAS/WASL-interacting protein family member 3; K19475 WAS/WASL-interacting protein	PA0197/1e-06/---	PTHR31263/2.9E-36/--	NA	Zn-clus	Zn_clus	-	show details
CL1736.Contig1_All	3694	1.05	3.13	1.57577	5.45e-12	1.84e-11	Up	gi|407924907|gb|EKG17932.1|/0/hypothetical protein MPH_04881 [Macrophomina phaseolina MS6]	NA	sp|Q9HEC9|SEC16_NEUCR/7e-07/COPII coat assembly protein sec16 OS=Neurospora crassa (strain ATCC 24698 / 74-OR23-1A / CBS 708.71 / DSM 1257 / FGSC 987) GN=sec16 PE=3 SV=1	ani:AN0897.2/8e-10/hypothetical protein; K06287 septum formation protein	NA	PS50888/12.284/Myc-type, basic helix-loop-helix (bHLH) domain profile.	NA	bHLH	HLH	-	show details
CL2533.Contig11_All	3784	0.43	1.26	1.55102	1.27e-05	2.97e-05	Up	gi|451993006|gb|EMD85481.1|/1.83946e-72/hypothetical protein COCHEDRAFT_1198804 [Bipolaris maydis C5] &gt;gi|451997966|gb|EMD90431.1| hypothetical protein COCHEDRAFT_1139835 [Bipolaris maydis C5] &gt;gi|477592285|gb|ENI09356.1| hypothetical protein COCC4DRAFT_159994 [Bipolaris maydis ATCC 48331]	NA	sp|Q5BGE2|ARAR_EMENI/3e-06/Arabinolytic transcriptional activator araR OS=Emericella nidulans (strain FGSC A4 / ATCC 38163 / CBS 112.46 / NRRL 194 / M139) GN=AN0388 PE=3 SV=1	ang:ANI_1_2484094/6e-07/An11g09590; Zn(II)2Cys6 transcription factor; K09241 transcriptional regulatory protein GAL4	NA	SM00906/1.4E-8/Fungal specific transcription factor domain	NA	Zn-clus	Zn_clus	-	show details
CL1883.Contig1_All	1697	2.34	6.71	1.5198	4.22e-11	1.37e-10	Up	gi|615398795|ref|XP_007579586.1|/4.12424e-137/putative fha domain-containing protein snip1 protein [Neofusicoccum parvum UCRNP2] &gt;gi|485929593|gb|EOD52960.1| putative fha domain-containing protein snip1 protein [Neofusicoccum parvum UCRNP2]	NA	sp|Q4X1D7|CWC25_ASPFU/1e-14/Pre-mRNA-splicing factor cwc25 OS=Neosartorya fumigata (strain ATCC MYA-4609 / Af293 / CBS 101355 / FGSC A1100) GN=cwc25 PE=3 SV=1	cim:CIMG_11166/4e-80/FHA domain-containing protein SNIP1; K13108 smad nuclear-interacting protein 1	PA2976/3e-08/---	SM00240/1.9E-10/Forkhead associated domain	NA	FHA	FHA	-	show details
CL4276.Contig1_All	3288	2.46	7.03	1.51487	7.35e-21	3.47e-20	Up	gi|407922721|gb|EKG15816.1|/0/Transcription factor STE-like protein [Macrophomina phaseolina MS6]	gi|406654609|gb|JX457343.1|/1e-148/Setosphaeria turcica strain 01-23 Ste12-like transcription factor (STE12) mRNA, complete cds	sp|O74252|STE12_EMENI/0.0/Transcription factor steA OS=Emericella nidulans (strain FGSC A4 / ATCC 38163 / CBS 112.46 / NRRL 194 / M139) GN=steA PE=2 SV=1	mbe:MBM_02400/0.0/Ste12; K11215 transcription factor STE12	ECU08g0560/3e-09/---	PF02200/3.1E-61/STE like transcription factor	biological_process:GO:0006355//regulation of transcription, DNA-templated;cellular_component:GO:0005634//nucleus;molecular_function:GO:0008270//zinc ion binding;GO:0003700//sequence-specific DNA binding transcription factor activity;GO:0003676//nucleic acid binding;	C2H2	zf-C2H2	PHD	show details
CL840.Contig3_All	2668	4.46	12.66	1.50516	1.51e-29	9.07e-29	Up	gi|407921846|gb|EKG14984.1|/0/hypothetical protein MPH_07884 [Macrophomina phaseolina MS6]	gi|396478967|ref|NW_003533869.1|/4e-16/Leptosphaeria maculans JN3 SuperContig_17_v2 >gi|312216812|emb|FP929130.1| Leptosphaeria maculans JN3 lm_SuperContig_17_v2 genomic supercontig, whole genome, isolate v23.1.3	sp|P39009|DUN1_YEAST/3e-65/DNA damage response protein kinase DUN1 OS=Saccharomyces cerevisiae (strain ATCC 204508 / S288c) GN=DUN1 PE=1 SV=1	aor:AOR_1_1504014/0.0/AO090026000841; serine/threonine-protein kinase chk2 (cds1); K06641 serine/threonine-protein kinase Chk2 [EC:2.7.11.1]	SPAC14C4.03/2e-45/---	PF00069/6.0E-75/Protein kinase domain	NA	FHA	FHA	-	show details
CL1982.Contig1_All	1528	4.4	12.32	1.48543	1.31e-16	5.35e-16	Up	gi|630034657|ref|XP_007838703.1|/3.81736e-54/hypothetical protein PFICI_11931 [Pestalotiopsis fici W106-1] &gt;gi|573056654|gb|ETS76544.1| hypothetical protein PFICI_11931 [Pestalotiopsis fici W106-1]	NA	sp|Q2UD93|XLNR_ASPOR/2e-07/Xylanolytic transcriptional activator xlnR OS=Aspergillus oryzae (strain ATCC 42149 / RIB 40) GN=xlnR PE=1 SV=2	NA	NA	PS50048/9.325/Zn(2)-C6 fungal-type DNA-binding domain profile.	NA	Zn-clus	Zn_clus	-	show details
CL3799.Contig2_All	4715	7.7	21.22	1.46249	2.58e-81	3.41e-80	Up	gi|407929212|gb|EKG22047.1|/0/Zinc finger C2H2-type protein [Macrophomina phaseolina MS6]	gi|259486486|tpe|BN001307.1|/2e-07/TPA_asm: Aspergillus nidulans FGSC A4 chromosome VII	sp|Q5A5M7|RBR3_CANAL/2e-09/Cell wall protein RBR3 OS=Candida albicans (strain SC5314 / ATCC MYA-2876) GN=RBR3 PE=1 SV=2	NA	NA	PTHR11389/3.1E-78/--	NA	C2H2	zf-C2H2	PHD	show details
CL900.Contig3_All	2362	1.53	4.13	1.43261	7.23e-09	2.08e-08	Up	gi|573992985|ref|XP_006674413.1|/0/Fungal transcriptional regulatory protein [Cordyceps militaris CM01] &gt;gi|346318477|gb|EGX88080.1| Fungal transcriptional regulatory protein [Cordyceps militaris CM01]	NA	sp|P87000|ACU15_NEUCR/3e-07/Transcriptional activator protein acu-15 OS=Neurospora crassa (strain ATCC 24698 / 74-OR23-1A / CBS 708.71 / DSM 1257 / FGSC 987) GN=acu-15 PE=1 SV=2	sce:YIR019C/3e-06/FLO11, MUC1, STA4; Flo11p; K01178 glucoamylase [EC:3.2.1.3]	NA	PS00463/-/Zn(2)-C6 fungal-type DNA-binding domain signature.	biological_process:GO:0006351//transcription, DNA-templated;	Zn-clus	Zn_clus	-	show details
CL3857.Contig2_All	3137	1.66	4.43	1.41612	7.31e-12	2.45e-11	Up	gi|407924935|gb|EKG17959.1|/0/hypothetical protein MPH_04816 [Macrophomina phaseolina MS6]	NA	sp|O94392|YLV1_SCHPO/2e-06/Uncharacterized transcriptional regulatory protein C2H10.01 OS=Schizosaccharomyces pombe (strain 972 / ATCC 24843) GN=SPAC2H10.01 PE=4 SV=1	bor:COCMIDRAFT_2639/4e-08/hypothetical protein; K12182 hepatocyte growth factor-regulated tyrosine kinase substrate	NA	PS00463/-/Zn(2)-C6 fungal-type DNA-binding domain signature.	NA	Zn-clus	Zn_clus	-	show details
CL4101.Contig1_All	3612	7.49	19.81	1.40319	5.6e-55	5.43e-54	Up	gi|407928723|gb|EKG21573.1|/0/Zinc finger C2H2-type protein [Macrophomina phaseolina MS6]	gi|323149311|gb|GU943875.1|/1e-44/Macrophomina phaseolina clone 87 microsatellite sequence	sp|Q9Y815|RSV2_SCHPO/1e-19/Zinc finger protein rsv2 OS=Schizosaccharomyces pombe (strain 972 / ATCC 24843) GN=rsv2 PE=4 SV=1	cot:CORT_0B08130/7e-17/Rpn4 protein; K03034 26S proteasome regulatory subunit N4	NA	PS50157/8.933/Zinc finger C2H2 type domain profile.	NA	C2H2	zf-C2H2	PHD	show details
CL496.Contig3_All	5665	3.11	8.13	1.38634	9.4e-36	6.51e-35	Up	gi|407922526|gb|EKG15623.1|/0/hypothetical protein MPH_07058 [Macrophomina phaseolina MS6]	NA	sp|P08640|MUC1_YEAST/9e-19/Flocculation protein FLO11 OS=Saccharomyces cerevisiae (strain ATCC 204508 / S288c) GN=MUC1 PE=1 SV=2	sce:YIR019C/1e-17/FLO11, MUC1, STA4; Flo11p; K01178 glucoamylase [EC:3.2.1.3]	YDL140c/3e-09/---	NA	NA	Zn-clus	Zn_clus	-	show details
CL3565.Contig1_All	2336	4.51	11.69	1.37408	3.97e-21	1.89e-20	Up	gi|615408222|ref|XP_007582590.1|/9.5575e-98/putative homeobox and c2h2 transcription protein [Neofusicoccum parvum UCRNP2] &gt;gi|485925236|gb|EOD49859.1| putative homeobox and c2h2 transcription protein [Neofusicoccum parvum UCRNP2]	gi|356891314|gb|CP002504.1|/1e-09/Eremothecium cymbalariae DBVPG#7215 chromosome 8, complete sequence	sp|P08640|MUC1_YEAST/1e-19/Flocculation protein FLO11 OS=Saccharomyces cerevisiae (strain ATCC 204508 / S288c) GN=MUC1 PE=1 SV=2	sce:YIR019C/1e-18/FLO11, MUC1, STA4; Flo11p; K01178 glucoamylase [EC:3.2.1.3]	CC3441/5e-11/---	PTHR11850/2.1E-68/--	NA	C2H2	zf-C2H2	PHD	show details
CL375.Contig2_All	3093	0.57	1.46	1.35693	0.000159458	0.000340301	Up	gi|615427446|ref|XP_007588643.1|/0/putative c6 transcription factor protein [Neofusicoccum parvum UCRNP2] &gt;gi|485916640|gb|EOD43888.1| putative c6 transcription factor protein [Neofusicoccum parvum UCRNP2]	gi|347008289|gb|CP003003.1|/3e-08/Myceliophthora thermophila ATCC 42464 chromosome 2, complete sequence	sp|P36598|THI1_SCHPO/4e-19/Thiamine repressible genes regulatory protein thi1 OS=Schizosaccharomyces pombe (strain 972 / ATCC 24843) GN=thi1 PE=1 SV=2	afm:AFUA_3G06740/6e-32/C6 transcription factor (Gal4); K09241 transcriptional regulatory protein GAL4	SPBC28F2.12/8e-12/---	SM00906/1.1E-12/Fungal specific transcription factor domain	NA	Zn-clus	Zn_clus	-	show details
CL2469.Contig3_All	4016	2.07	5.24	1.33994	3.02e-16	1.22e-15	Up	gi|407929298|gb|EKG22131.1|/0/hypothetical protein MPH_00528 [Macrophomina phaseolina MS6]	gi|330906665|ref|XM_003295505.1|/7e-25/Pyrenophora teres f. teres 0-1 hypothetical protein, mRNA	sp|P52958|CTF1A_FUSSO/2e-11/Cutinase transcription factor 1 alpha OS=Fusarium solani subsp. pisi GN=CTF1-ALPHA PE=2 SV=1	NA	NA	PF00172/1.3E-6/Fungal Zn(2)-Cys(6) binuclear cluster domain	NA	Zn-clus	Zn_clus	-	show details
CL1501.Contig1_All	2005	5.18	12.97	1.32415	4.28e-19	1.91e-18	Up	gi|407925758|gb|EKG18739.1|/0/hypothetical protein MPH_03965 [Macrophomina phaseolina MS6]	NA	NA	nhe:NECHADRAFT_31076/8e-19/hypothetical protein; K08773 RalA-binding protein 1	NA	PTHR31845/1.8E-37/--	NA	Zn-clus	Zn_clus	-	show details
CL4097.Contig3_All	4060	10.04	24.45	1.28408	2.46e-66	2.78e-65	Up	gi|407925788|gb|EKG18769.1|/0/hypothetical protein MPH_03995 [Macrophomina phaseolina MS6]	NA	sp|P08640|MUC1_YEAST/1e-11/Flocculation protein FLO11 OS=Saccharomyces cerevisiae (strain ATCC 204508 / S288c) GN=MUC1 PE=1 SV=2	lth:KLTH0G15048g/2e-14/KLTH0G15048p; K05747 Wiskott-Aldrich syndrome protein	Cgl1939/8e-14/---	SM00066/8.3E-8/GAL4-like Zn(II)2Cys6 (or C6 zinc) binuclear cluster DNA-binding domain	NA	Zn-clus	Zn_clus	-	show details
Unigene919_All	1775	1.24	2.95	1.25037	0.000148401	0.000317532	Up	gi|615406656|ref|XP_007582084.1|/1.7126e-149/putative c6 zinc finger protein [Neofusicoccum parvum UCRNP2] &gt;gi|485926030|gb|EOD50432.1| putative c6 zinc finger protein [Neofusicoccum parvum UCRNP2]	NA	sp|Q12151|UPC2_YEAST/8e-10/Sterol uptake control protein 2 OS=Saccharomyces cerevisiae (strain ATCC 204508 / S288c) GN=UPC2 PE=1 SV=1	sce:YIR019C/1e-06/FLO11, MUC1, STA4; Flo11p; K01178 glucoamylase [EC:3.2.1.3]	NA	PF00172/1.3E-8/Fungal Zn(2)-Cys(6) binuclear cluster domain	NA	Zn-clus	Zn_clus	-	show details
CL1396.Contig1_All	3346	0.6	1.41	1.23266	0.000296954	0.000617416	Up	gi|407917698|gb|EKG11002.1|/1.79931e-140/hypothetical protein MPH_12005 [Macrophomina phaseolina MS6]	gi|317156951|ref|XM_001826077.2|/8e-49/Aspergillus oryzae RIB40 NADH dehydrogenase [ubiquinone] iron-sulfur protein 7, mRNA	sp|O47950|NDUS7_NEUCR/1e-81/NADH-ubiquinone oxidoreductase 19.3 kDa subunit, mitochondrial OS=Neurospora crassa (strain ATCC 24698 / 74-OR23-1A / CBS 708.71 / DSM 1257 / FGSC 987) GN=G17A4.170 PE=2 SV=1	pbl:PAAG_00948/9e-85/NADH dehydrogenase iron-sulfur protein; K03940 NADH dehydrogenase (ubiquinone) Fe-S protein 7 [EC:1.6.5.3 1.6.99.3]	XF0306/8e-63/---	PS00028/-/Zinc finger C2H2 type domain signature.	biological_process:GO:0055114//oxidation-reduction process;molecular_function:GO:0046872//metal ion binding;GO:0051539//4 iron, 4 sulfur cluster binding;GO:0048038//quinone binding;GO:0008137//NADH dehydrogenase (ubiquinone) activity;	C2H2	zf-C2H2	PHD	show details
CL1089.Contig9_All	6833	1.61	3.78	1.23133	1.25e-17	5.29e-17	Up	gi|407921377|gb|EKG14527.1|/0/Zinc finger CCCH-type protein [Macrophomina phaseolina MS6]	gi|354548260|emb|HE605209.1|/4e-06/Candida parapsilosis strain CDC317 annotated contig 006110	sp|P08640|MUC1_YEAST/1e-18/Flocculation protein FLO11 OS=Saccharomyces cerevisiae (strain ATCC 204508 / S288c) GN=MUC1 PE=1 SV=2	sce:YIR019C/2e-17/FLO11, MUC1, STA4; Flo11p; K01178 glucoamylase [EC:3.2.1.3]	Rv3876/2e-11/---	PS50103/14.08/Zinc finger C3H1-type profile.	NA	C3H	zf-CCCH	PHD,SNF2_N,zf-C2H2	show details
CL5299.Contig1_All	2284	5.55	12.29	1.14693	1.17e-16	4.8e-16	Up	gi|407917210|gb|EKG10531.1|/1.40657e-162/Zinc finger C2H2-type protein [Macrophomina phaseolina MS6]	gi|189312537|gb|EU554375.1|/1e-09/Colletotrichum cereale clone B4 microsatellite sequence	sp|Q9UTL5|TF3A_SCHPO/1e-07/Transcription factor IIIA OS=Schizosaccharomyces pombe (strain 972 / ATCC 24843) GN=sfc2 PE=2 SV=1	cal:CaO19.6598/2e-06/LAS17; similar to S. cerevisiae LAS17 (YOR181W) actin assembly factor; K05747 Wiskott-Aldrich syndrome protein	SPAC144.09c/3e-07/---	PS00028/-/Zinc finger C2H2 type domain signature.	NA	C2H2	zf-C2H2	PHD	show details
CL2133.Contig2_All	3657	9.72	21.15	1.12163	1.9e-42	1.48e-41	Up	gi|407926602|gb|EKG19569.1|/0/hypothetical protein MPH_03433 [Macrophomina phaseolina MS6]	gi|396464680|ref|NW_003533850.1|/3e-08/Leptosphaeria maculans JN3 SuperContig_4_v2 >gi|312212841|emb|FP929105.1| Leptosphaeria maculans JN3 lm_SuperContig_4_v2 genomic supercontig, whole genome, isolate v23.1.3	sp|P22035|BAS1_YEAST/8e-15/Myb-like DNA-binding protein BAS1 OS=Saccharomyces cerevisiae (strain ATCC 204508 / S288c) GN=BAS1 PE=1 SV=1	yli:YALI0B13992g/4e-23/YALI0B13992p; K09423 Myb-like DNA-binding protein BAS1	YKR099w/2e-14/---	PS00463/-/Zn(2)-C6 fungal-type DNA-binding domain signature.	NA	Zn-clus	Zn_clus	-	show details
CL2305.Contig1_All	6015	10.54	22.75	1.10999	5.7e-73	6.94e-72	Up	gi|407921529|gb|EKG14671.1|/0/hypothetical protein MPH_08144 [Macrophomina phaseolina MS6]	gi|396468347|ref|XM_003838104.1|/5e-08/Leptosphaeria maculans JN3 similar to ATP-dependent Zn protease (LEMA_P116760.1) mRNA, complete cds	sp|P33297|PRS6A_YEAST/7e-17/26S protease regulatory subunit 6A OS=Saccharomyces cerevisiae (strain ATCC 204508 / S288c) GN=RPT5 PE=1 SV=3	afm:AFUA_4G04800/3e-17/AAA family ATPase; K14575 AAA family ATPase	BS_yjoB/6e-29/---	SM00066/8.7E-4/GAL4-like Zn(II)2Cys6 (or C6 zinc) binuclear cluster DNA-binding domain	NA	Zn-clus	Zn_clus	-	show details
CL788.Contig2_All	2282	4.28	9.21	1.10559	2.15e-12	7.39e-12	Up	gi|662507295|gb|KEQ64904.1|/1.41968e-130/C6 transcription factor [Aureobasidium melanogenum CBS 110374]	gi|317032299|ref|XM_001394487.2|/3e-07/Aspergillus niger CBS 513.88 C6 zinc finger domain protein partial mRNA	sp|P08640|MUC1_YEAST/2e-21/Flocculation protein FLO11 OS=Saccharomyces cerevisiae (strain ATCC 204508 / S288c) GN=MUC1 PE=1 SV=2	sce:YIR019C/2e-20/FLO11, MUC1, STA4; Flo11p; K01178 glucoamylase [EC:3.2.1.3]	SPBC28F2.12/2e-10/---	PF11951/3.7E-69/Fungal specific transcription factor domain	NA	Zn-clus	Zn_clus	-	show details
CL306.Contig1_All	6202	1.39	2.95	1.08563	9.11e-11	2.9e-10	Up	gi|407923749|gb|EKG16814.1|/0/Vacuolar sorting protein 9 [Macrophomina phaseolina MS6]	gi|396465965|ref|NW_003533855.1|/2e-50/Leptosphaeria maculans JN3 SuperContig_3_v2 >gi|312213583|emb|FP929116.1| Leptosphaeria maculans JN3 lm_SuperContig_3_v2 genomic supercontig, whole genome, isolate v23.1.3	sp|O74396|VPS91_SCHPO/4e-91/Vacuolar protein sorting-associated protein 9a OS=Schizosaccharomyces pombe (strain 972 / ATCC 24843) GN=vps901 PE=1 SV=3	ang:ANI_1_2484094/7e-14/An11g09590; Zn(II)2Cys6 transcription factor; K09241 transcriptional regulatory protein GAL4	mlr2363/3e-06/---	PF04082/1.6E-24/Fungal specific transcription factor domain	biological_process:GO:0006355//regulation of transcription, DNA-templated;GO:0006366//transcription from RNA polymerase II promoter;molecular_function:GO:0046872//metal ion binding;	Zn-clus	Zn_clus	-	show details
CL919.Contig3_All	3843	7.22	15.17	1.07115	3.66e-30	2.24e-29	Up	gi|667830026|ref|XP_007779182.1|/0/hypothetical protein W97_03093 [Coniosporium apollinis CBS 100218] &gt;gi|494826838|gb|EON63865.1| hypothetical protein W97_03093 [Coniosporium apollinis CBS 100218]	gi|347011998|gb|CP003006.1|/5e-07/Myceliophthora thermophila ATCC 42464 chromosome 5, complete sequence	sp|Q59U10|BCR1_CANAL/3e-22/Biofilm and cell wall regulator 1 OS=Candida albicans (strain SC5314 / ATCC MYA-2876) GN=BCR1 PE=1 SV=1	yli:YALI0E07942g/6e-19/YALI0E07942p; K09467 zinc-finger protein CreA/MIG	SPAC3H1.11/9e-13/---	PS50157/14.087/Zinc finger C2H2 type domain profile.	NA	C2H2	zf-C2H2	PHD	show details
CL2533.Contig2_All	2880	2.97	6.14	1.04778	8.19e-10	2.48e-09	Up	gi|451993006|gb|EMD85481.1|/7.67082e-76/hypothetical protein COCHEDRAFT_1198804 [Bipolaris maydis C5] &gt;gi|451997966|gb|EMD90431.1| hypothetical protein COCHEDRAFT_1139835 [Bipolaris maydis C5] &gt;gi|477592285|gb|ENI09356.1| hypothetical protein COCC4DRAFT_159994 [Bipolaris maydis ATCC 48331]	NA	sp|Q5BGE2|ARAR_EMENI/2e-06/Arabinolytic transcriptional activator araR OS=Emericella nidulans (strain FGSC A4 / ATCC 38163 / CBS 112.46 / NRRL 194 / M139) GN=AN0388 PE=3 SV=1	ang:ANI_1_2484094/1e-08/An11g09590; Zn(II)2Cys6 transcription factor; K09241 transcriptional regulatory protein GAL4	NA	SM00906/1.4E-8/Fungal specific transcription factor domain	NA	Zn-clus	Zn_clus	-	show details
CL2215.Contig2_All	2464	16.71	34.52	1.04672	3.19e-41	2.44e-40	Up	gi|407917262|gb|EKG10583.1|/0/hypothetical protein MPH_12441 [Macrophomina phaseolina MS6]	NA	sp|P08640|MUC1_YEAST/2e-21/Flocculation protein FLO11 OS=Saccharomyces cerevisiae (strain ATCC 204508 / S288c) GN=MUC1 PE=1 SV=2	sce:YIR019C/2e-20/FLO11, MUC1, STA4; Flo11p; K01178 glucoamylase [EC:3.2.1.3]	PA0197/6e-07/---	SM00066/0.0080/GAL4-like Zn(II)2Cys6 (or C6 zinc) binuclear cluster DNA-binding domain	NA	Zn-clus	Zn_clus	-	show details
CL871.Contig4_All	6169	1.08	2.23	1.04601	3.99e-08	1.1e-07	Up	gi|407927875|gb|EKG20758.1|/0/Major facilitator superfamily [Macrophomina phaseolina MS6]	gi|517312918|emb|HF679025.1|/6e-17/Fusarium fujikuroi IMI 58289 draft genome, chromosome FFUJ_chr03	sp|P08158|AMDS_EMENI/4e-86/Acetamidase OS=Emericella nidulans (strain FGSC A4 / ATCC 38163 / CBS 112.46 / NRRL 194 / M139) GN=amdS PE=2 SV=1	ang:ANI_1_730034/5e-171/An03g05880; general amidase-B; K01426 amidase [EC:3.5.1.4]	SPCC550.07/5e-58/---	PS00463/-/Zn(2)-C6 fungal-type DNA-binding domain signature.	NA	Zn-clus	Zn_clus	-	show details
CL1671.Contig1_All	2165	10.23	20.85	1.02724	5.98e-22	2.93e-21	Up	gi|615427236|ref|XP_007588576.1|/0/putative c6 transcription protein [Neofusicoccum parvum UCRNP2] &gt;gi|485916753|gb|EOD43952.1| putative c6 transcription protein [Neofusicoccum parvum UCRNP2]	NA	sp|Q9UT46|MOC3_SCHPO/3e-10/Transcriptional regulatory protein moc3 OS=Schizosaccharomyces pombe (strain 972 / ATCC 24843) GN=moc3 PE=1 SV=4	vda:VDAG_06536/3e-09/pre-mRNA-splicing factor cwc22; K13100 pre-mRNA-splicing factor CWC22	CC3441/5e-07/---	PF11951/1.8E-7/Fungal specific transcription factor domain	NA	Zn-clus	Zn_clus	-	show details
CL905.Contig2_All	3010	4.21	8.51	1.01534	5.83e-13	2.05e-12	Up	gi|407920127|gb|EKG13345.1|/0/Zinc finger C2H2-type protein [Macrophomina phaseolina MS6]	gi|302407957|ref|XM_003001768.1|/7e-46/Verticillium albo-atrum VaMs.102 zinc finger protein, mRNA	sp|P41696|AZF1_YEAST/1e-21/Asparagine-rich zinc finger protein AZF1 OS=Saccharomyces cerevisiae (strain ATCC 204508 / S288c) GN=AZF1 PE=1 SV=1	mrr:Moror_5777/1e-13/nrg1-like zn-finger transcription factor; K09467 zinc-finger protein CreA/MIG	SPAC144.09c/2e-17/---	PF13465/1.1E-6/Zinc-finger double domain	molecular_function:GO:0005488//binding;	C2H2	zf-C2H2	PHD	show details
CL93.Contig3_All	4174	1.29	2.6	1.01114	2.43e-06	5.98e-06	Up	gi|407918085|gb|EKG11373.1|/0/Transcription factor fungi [Macrophomina phaseolina MS6]	gi|259479271|tpe|BN001301.1|/4e-11/TPA_asm: Aspergillus nidulans FGSC A4 chromosome I	sp|O59741|YN25_SCHPO/2e-29/Uncharacterized transcriptional regulatory protein C530.05 OS=Schizosaccharomyces pombe (strain 972 / ATCC 24843) GN=SPBC530.05 PE=4 SV=2	pcs:Pc20g03000/2e-22/Pc20g03000; K09241 transcriptional regulatory protein GAL4	RSc3367/2e-23/---	PTHR31944:SF16/5.0E-102/--	NA	Zn-clus	Zn_clus	-	show details
CL368.Contig20_All	3337	24.88	0.01	-11.2808	7.14e-291	3.12e-289	Down	NA	NA	NA	NA	NA	PS50157/10.512/Zinc finger C2H2 type domain profile.	NA	C2H2	zf-C2H2	PHD	show details
CL1471.Contig5_All	3684	23.49	0.01	-11.1978	6e-304	2.74e-302	Down	gi|407929503|gb|EKG22321.1|/8.41556e-131/hypothetical protein MPH_00301 [Macrophomina phaseolina MS6]	NA	NA	NA	NA	PF01426/4.0E-8/BAH domain	NA	Alfin-like	Alfin-like	DDT,Homeobox,JmjC,JmjN	show details
CL1060.Contig7_All	4273	19.48	0.01	-10.9278	2.71e-293	1.2e-291	Down	gi|407918860|gb|EKG12122.1|/0/hypothetical protein MPH_10752 [Macrophomina phaseolina MS6]	gi|169611097|ref|XM_001798915.1|/6e-10/Phaeosphaeria nodorum SN15 hypothetical protein partial mRNA	sp|P08640|MUC1_YEAST/3e-18/Flocculation protein FLO11 OS=Saccharomyces cerevisiae (strain ATCC 204508 / S288c) GN=MUC1 PE=1 SV=2	maw:MAC_08169/3e-39/RAS small monomeric GTPase Rab6; K07893 Ras-related protein Rab-6A	DR2133/3e-07/---	SM00066/2.5E-5/GAL4-like Zn(II)2Cys6 (or C6 zinc) binuclear cluster DNA-binding domain	NA	Zn-clus	Zn_clus	-	show details
CL698.Contig7_All	4363	11.93	0.01	-10.2204	1.81e-183	5.01e-182	Down	gi|407918365|gb|EKG11636.1|/1.88097e-68/hypothetical protein MPH_11129 [Macrophomina phaseolina MS6]	NA	sp|P78962|ATF21_SCHPO/2e-11/Transcription factor atf21 OS=Schizosaccharomyces pombe (strain 972 / ATCC 24843) GN=atf21 PE=3 SV=1	mgr:MGG_08212/9e-11/BZIP transcription factor; K09051 ATF/CREB family transcription factor	NA	SM00066/0.0055/GAL4-like Zn(II)2Cys6 (or C6 zinc) binuclear cluster DNA-binding domain	NA	Zn-clus	Zn_clus	-	show details
CL45.Contig3_All	4510	11.43	0.01	-10.1586	5.91e-182	1.62e-180	Down	gi|407916779|gb|EKG10109.1|/0/hypothetical protein MPH_12708 [Macrophomina phaseolina MS6]	NA	sp|P08640|MUC1_YEAST/1e-13/Flocculation protein FLO11 OS=Saccharomyces cerevisiae (strain ATCC 204508 / S288c) GN=MUC1 PE=1 SV=2	sce:YIR019C/1e-12/FLO11, MUC1, STA4; Flo11p; K01178 glucoamylase [EC:3.2.1.3]	YDR216w/2e-06/---	PTHR24409:SF14/1.8E-12/--	NA	C2H2	zf-C2H2	PHD	show details
CL786.Contig4_All	4396	9.3	0.01	-9.86109	1.94e-144	4.17e-143	Down	gi|407926223|gb|EKG19192.1|/4.98375e-77/hypothetical protein MPH_03562 [Macrophomina phaseolina MS6]	NA	sp|P28349|NIT4_NEUCR/3e-07/Nitrogen assimilation transcription factor nit-4 OS=Neurospora crassa (strain ATCC 24698 / 74-OR23-1A / CBS 708.71 / DSM 1257 / FGSC 987) GN=nit-4 PE=4 SV=2	NA	NA	SM00066/3.4E-4/GAL4-like Zn(II)2Cys6 (or C6 zinc) binuclear cluster DNA-binding domain	NA	Zn-clus	Zn_clus	-	show details
CL514.Contig4_All	1841	9.13	0.01	-9.83447	3.27e-58	3.31e-57	Down	gi|407929427|gb|EKG22257.1|/0/Zinc finger CCCH-type protein [Macrophomina phaseolina MS6]	NA	sp|O74823|YBJC_SCHPO/3e-37/Zinc finger CCCH domain-containing protein C337.12 OS=Schizosaccharomyces pombe (strain 972 / ATCC 24843) GN=SPBC337.12 PE=4 SV=3	fgr:FGSG_11865/2e-12/mRNA 3'-end-processing protein yth-1; K14404 cleavage and polyadenylation specificity factor subunit 4	SPBC337.12/4e-38/---	SM00356/3.5/zinc finger	NA	C3H	zf-CCCH	PHD,SNF2_N,zf-C2H2	show details
CL368.Contig15_All	3720	7.99	0.01	-9.64205	8.35e-105	1.41e-103	Down	NA	NA	NA	NA	NA	PS50157/10.512/Zinc finger C2H2 type domain profile.	NA	C2H2	zf-C2H2	PHD	show details
CL698.Contig1_All	4362	5.73	0.01	-9.16239	1.82e-88	2.61e-87	Down	gi|407918365|gb|EKG11636.1|/7.39667e-65/hypothetical protein MPH_11129 [Macrophomina phaseolina MS6]	NA	sp|P78962|ATF21_SCHPO/2e-11/Transcription factor atf21 OS=Schizosaccharomyces pombe (strain 972 / ATCC 24843) GN=atf21 PE=3 SV=1	mgr:MGG_08212/9e-11/BZIP transcription factor; K09051 ATF/CREB family transcription factor	NA	SM00066/0.0055/GAL4-like Zn(II)2Cys6 (or C6 zinc) binuclear cluster DNA-binding domain	NA	Zn-clus	Zn_clus	-	show details
CL4709.Contig1_All	2490	5.51	0.01	-9.10591	3.15e-48	2.75e-47	Down	gi|407929118|gb|EKG21957.1|/1.6176e-143/hypothetical protein MPH_00878 [Macrophomina phaseolina MS6]	NA	sp|Q9UT46|MOC3_SCHPO/6e-08/Transcriptional regulatory protein moc3 OS=Schizosaccharomyces pombe (strain 972 / ATCC 24843) GN=moc3 PE=1 SV=4	mgr:MGG_14816/3e-07/hypothetical protein; K09246 arginine metabolism regulation protein II	NA	PTHR12526:SF311/5.0E-14/--	NA	Zn-clus	Zn_clus	-	show details
CL1068.Contig1_All	2112	5.15	0.01	-9.00843	3.04e-38	2.22e-37	Down	gi|407929247|gb|EKG22081.1|/0/hypothetical protein MPH_00536 [Macrophomina phaseolina MS6]	gi|396474549|ref|NW_003533866.1|/8e-08/Leptosphaeria maculans JN3 SuperContig_2_v2 >gi|312215239|emb|FP929127.1| Leptosphaeria maculans JN3 lm_SuperContig_2_v2 genomic supercontig, whole genome, isolate v23.1.3	sp|P21657|DAL81_YEAST/2e-61/Transcriptional activator protein DAL81 OS=Saccharomyces cerevisiae (strain ATCC 204508 / S288c) GN=DAL81 PE=1 SV=3	fgr:FGSG_10627/6e-15/urease; K01427 urease [EC:3.5.1.5]	NA	PF00172/9.4E-5/Fungal Zn(2)-Cys(6) binuclear cluster domain	biological_process:GO:0006355//regulation of transcription, DNA-templated;GO:0006366//transcription from RNA polymerase II promoter;molecular_function:GO:0046872//metal ion binding;	Zn-clus	Zn_clus	-	show details
CL688.Contig2_All	3196	4.47	0.01	-8.80413	1.2e-50	1.08e-49	Down	gi|407919004|gb|EKG12261.1|/0/Transcription factor fungi [Macrophomina phaseolina MS6]	gi|347003384|gb|CP003013.1|/8e-12/Thielavia terrestris NRRL 8126 chromosome 5, complete sequence	sp|Q9HDX1|YKN4_SCHPO/2e-38/Uncharacterized transcriptional regulatory protein PB1A11.04c OS=Schizosaccharomyces pombe (strain 972 / ATCC 24843) GN=SPAPB1A11.04c PE=4 SV=1	ttt:THITE_2111816/3e-09/glycoside hydrolase family 18 protein; K01183 chitinase [EC:3.2.1.14]	NA	PS50048/9.457/Zn(2)-C6 fungal-type DNA-binding domain profile.	biological_process:GO:0006351//transcription, DNA-templated;	Zn-clus	Zn_clus	-	show details
CL3924.Contig1_All	2277	4.29	0.01	-8.74483	2.6e-34	1.75e-33	Down	gi|684163247|ref|XP_009155499.1|/2.97816e-96/hypothetical protein HMPREF1120_03194 [Exophiala dermatitidis NIH/UT8656] &gt;gi|378728579|gb|EHY55038.1| hypothetical protein HMPREF1120_03194 [Exophiala dermatitidis NIH/UT8656]	NA	sp|Q5A5M7|RBR3_CANAL/3e-11/Cell wall protein RBR3 OS=Candida albicans (strain SC5314 / ATCC MYA-2876) GN=RBR3 PE=1 SV=2	wic:J056_003012/4e-11/WAS/WASL-interacting protein family member 3; K19475 WAS/WASL-interacting protein	slr0318/7e-15/---	PF11951/4.4E-39/Fungal specific transcription factor domain	NA	Zn-clus	Zn_clus	-	show details
CL368.Contig19_All	2966	3.65	0.01	-8.51175	3.04e-38	2.22e-37	Down	NA	NA	NA	NA	NA	PS50157/10.512/Zinc finger C2H2 type domain profile.	NA	C2H2	zf-C2H2	PHD	show details
CL1802.Contig2_All	2156	3.45	0.01	-8.43045	3.84e-26	2.12e-25	Down	gi|646300262|gb|KDQ21415.1|/3.26168e-12/hypothetical protein BOTBODRAFT_202080 [Botryobasidium botryosum FD-172 SS1]	gi|347005580|gb|CP003002.1|/3e-07/Myceliophthora thermophila ATCC 42464 chromosome 1, complete sequence	sp|P39001|UME6_YEAST/2e-08/Transcriptional regulatory protein UME6 OS=Saccharomyces cerevisiae (strain ATCC 204508 / S288c) GN=UME6 PE=1 SV=2	sce:YDR207C/3e-07/UME6, CAR80, NIM2, RIM16; DNA-binding transcriptional regulator UME6; K09243 transcriptional regulatory protein UME6	NA	SM00066/2.4E-10/GAL4-like Zn(II)2Cys6 (or C6 zinc) binuclear cluster DNA-binding domain	NA	Zn-clus	Zn_clus	-	show details
CL3193.Contig2_All	3166	3.33	0.01	-8.37938	2.45e-37	1.76e-36	Down	gi|407926273|gb|EKG19241.1|/0/Zinc finger C2H2-type protein [Macrophomina phaseolina MS6]	NA	sp|P47043|ZAP1_YEAST/4e-29/Zinc-responsive transcriptional regulator ZAP1 OS=Saccharomyces cerevisiae (strain ATCC 204508 / S288c) GN=ZAP1 PE=1 SV=1	lth:KLTH0G01826g/3e-07/KLTH0G01826p; K09467 zinc-finger protein CreA/MIG	SPAC144.09c/3e-18/---	PF12874/0.06/Zinc-finger of C2H2 type	NA	C2H2	zf-C2H2	PHD	show details
CL1651.Contig10_All	3384	3.05	0.01	-8.25267	9.89e-37	7e-36	Down	gi|407916551|gb|EKG09917.1|/0/hypothetical protein MPH_13007 [Macrophomina phaseolina MS6]	NA	sp|Q5A5M7|RBR3_CANAL/3e-10/Cell wall protein RBR3 OS=Candida albicans (strain SC5314 / ATCC MYA-2876) GN=RBR3 PE=1 SV=2	afv:AFLA_134910/2e-11/F-box and WD repeat-containing protein; K03361 F-box and WD-40 domain protein CDC4	NA	SM00066/6.0E-7/GAL4-like Zn(II)2Cys6 (or C6 zinc) binuclear cluster DNA-binding domain	NA	Zn-clus	Zn_clus	-	show details
CL564.Contig2_All	1613	3.04	0.01	-8.24793	2.28e-17	9.58e-17	Down	gi|407919981|gb|EKG13200.1|/0/Transcription factor fungi [Macrophomina phaseolina MS6]	NA	sp|P28349|NIT4_NEUCR/5e-17/Nitrogen assimilation transcription factor nit-4 OS=Neurospora crassa (strain ATCC 24698 / 74-OR23-1A / CBS 708.71 / DSM 1257 / FGSC 987) GN=nit-4 PE=4 SV=2	pcs:Pc20g03000/2e-13/Pc20g03000; K09241 transcriptional regulatory protein GAL4	NA	PF04082/6.6E-19/Fungal specific transcription factor domain	NA	Zn-clus	Zn_clus	-	show details
CL992.Contig2_All	5813	2.91	0.01	-8.18488	2.49e-60	2.61e-59	Down	gi|407928987|gb|EKG21826.1|/0/hypothetical protein MPH_00746 [Macrophomina phaseolina MS6]	gi|302421495|ref|XM_003008532.1|/4e-15/Verticillium albo-atrum VaMs.102 malonyl CoA-acyl carrier protein transacylase, mRNA	sp|P0C0Y4|MTDH_ALTAL/2e-25/Probable NADP-dependent mannitol dehydrogenase OS=Alternaria alternata PE=1 SV=2	mbe:MBM_05029/3e-133/malonyl CoA-acyl carrier protein transacylase; K00645 [acyl-carrier-protein] S-malonyltransferase [EC:2.3.1.39]	BS_fabD/7e-38/---	PF00132/2.2E-6/Bacterial transferase hexapeptide (six repeats)	biological_process:GO:0008152//metabolic process;molecular_function:GO:0016740//transferase activity;	Zn-clus	Zn_clus	-	show details
CL786.Contig2_All	4665	2.6	0.01	-8.02237	2.18e-43	1.74e-42	Down	gi|407926223|gb|EKG19192.1|/1.39446e-77/hypothetical protein MPH_03562 [Macrophomina phaseolina MS6]	NA	sp|P28349|NIT4_NEUCR/4e-07/Nitrogen assimilation transcription factor nit-4 OS=Neurospora crassa (strain ATCC 24698 / 74-OR23-1A / CBS 708.71 / DSM 1257 / FGSC 987) GN=nit-4 PE=4 SV=2	NA	NA	SM00066/3.4E-4/GAL4-like Zn(II)2Cys6 (or C6 zinc) binuclear cluster DNA-binding domain	NA	Zn-clus	Zn_clus	-	show details
CL917.Contig19_All	3862	2.46	0.01	-7.94251	5.22e-34	3.5e-33	Down	gi|615421620|ref|XP_007586869.1|/5.15892e-163/putative o- protein [Neofusicoccum parvum UCRNP2] &gt;gi|485919277|gb|EOD45656.1| putative o- protein [Neofusicoccum parvum UCRNP2]	gi|170936698|emb|CU633454.1|/3e-08/Podospora anserina S mat+ genomic DNA chromosome 4, supercontig 1	sp|Q9P900|OMTB_ASPFL/7e-20/Demethylsterigmatocystin 6-O-methyltransferase OS=Aspergillus flavus GN=omtB PE=3 SV=1	afm:AFUA_5G02640/3e-23/O-methyltransferase (EC:2.1.1.-); K17650 sterigmatocystin 8-O-methyltransferase [EC:2.1.1.110]	YKR099w/1e-13/---	PF13921/7.1E-16/Myb-like DNA-binding domain	NA	MYB	Myb_DNA-binding	ARID,Response_reg,SNF2_N	show details
CL2335.Contig1_All	5601	2.29	0.01	-7.8392	8.29e-46	6.94e-45	Down	gi|407924932|gb|EKG17956.1|/0/Transcription factor fungi [Macrophomina phaseolina MS6]	NA	sp|Q10097|YAOI_SCHPO/2e-86/Uncharacterized transporter C11D3.18C OS=Schizosaccharomyces pombe (strain 972 / ATCC 24843) GN=SPAC11D3.18c PE=3 SV=1	lth:KLTH0C00814g/3e-47/KLTH0C00814p; K09248 proline utilization trans-activator	SPAC11D3.18c/5e-86/---	PF04082/2.5E-38/Fungal specific transcription factor domain	NA	Zn-clus	Zn_clus	-	show details
CL722.Contig1_All	1411	2.04	0.01	-7.67243	2.07e-10	6.48e-10	Down	gi|46109826|ref|XP_381971.1|/4.85084e-133/hypothetical protein FG01795.1 [Fusarium graminearum PH-1] &gt;gi|558857067|gb|ESU07150.1| hypothetical protein FGSG_01795 [Fusarium graminearum PH-1] &gt;gi|699042997|emb|CEF73984.1| unnamed protein product [Fusarium graminearum]	NA	sp|P28348|NIRA_EMENI/5e-27/Nitrogen assimilation transcription factor nirA OS=Emericella nidulans (strain FGSC A4 / ATCC 38163 / CBS 112.46 / NRRL 194 / M139) GN=nirA PE=4 SV=1	val:VDBG_05433/1e-11/lactose regulatory protein LAC9; K09241 transcriptional regulatory protein GAL4	NA	PS50048/10.414/Zn(2)-C6 fungal-type DNA-binding domain profile.	NA	Zn-clus	Zn_clus	-	show details
CL1180.Contig1_All	2150	1.68	0.01	-7.39232	3.93e-13	1.39e-12	Down	gi|407922992|gb|EKG16082.1|/0/hypothetical protein MPH_06777 [Macrophomina phaseolina MS6]	NA	sp|Q8TFG4|YL54_SCHPO/3e-17/Uncharacterized protein PB18E9.04c OS=Schizosaccharomyces pombe (strain 972 / ATCC 24843) GN=SPAPB18E9.04c PE=4 SV=1	cim:CIMG_05779/2e-20/actin associated protein Wsp1; K05747 Wiskott-Aldrich syndrome protein	Rv3876/7e-14/---	PTHR31001/2.3E-24/--	NA	Zn-clus	Zn_clus	-	show details
CL3977.Contig1_All	2220	1.66	0.01	-7.37504	1.96e-13	7.05e-13	Down	gi|407925727|gb|EKG18711.1|/0/Transcription factor fungi [Macrophomina phaseolina MS6]	gi|302408988|ref|XM_003002283.1|/8e-08/Verticillium albo-atrum VaMs.102 finger protein, mRNA	sp|P40467|ASG1_YEAST/9e-30/Activator of stress genes 1 OS=Saccharomyces cerevisiae (strain ATCC 204508 / S288c) GN=ASG1 PE=1 SV=1	vda:VDAG_07081/5e-11/lactose regulatory protein LAC9; K09241 transcriptional regulatory protein GAL4	NA	PTHR24095:SF30/9.0E-109/--	biological_process:GO:0006355//regulation of transcription, DNA-templated;GO:0006366//transcription from RNA polymerase II promoter;molecular_function:GO:0046872//metal ion binding;	Zn-clus	Zn_clus	-	show details
CL1136.Contig2_All	1866	1.52	0.01	-7.24793	2.07e-10	6.49e-10	Down	gi|407924938|gb|EKG17962.1|/2.67304e-108/Transcription factor fungi [Macrophomina phaseolina MS6]	NA	sp|Q9UTA7|YL8B_SCHPO/2e-33/Uncharacterized transcriptional regulatory protein C25B8.11 OS=Schizosaccharomyces pombe (strain 972 / ATCC 24843) GN=SPAC25B8.11 PE=4 SV=1	cim:CIMG_04625/4e-07/acetamidase regulatory protein; K09244 transcriptional regulatory protein AMDR	NA	PTHR31668/9.7E-103/--	NA	Zn-clus	Zn_clus	-	show details
CL45.Contig1_All	4704	1.51	0.01	-7.2384	1.55e-25	8.39e-25	Down	gi|407916779|gb|EKG10109.1|/0/hypothetical protein MPH_12708 [Macrophomina phaseolina MS6]	NA	sp|A1C7P9|XLNR_ASPCL/4e-12/Xylanolytic transcriptional activator xlnR OS=Aspergillus clavatus (strain ATCC 1007 / CBS 513.65 / DSM 816 / NCTC 3887 / NRRL 1) GN=xlnR PE=3 SV=2	cci:CC1G_15535/2e-10/Setd1a protein; K11422 histone-lysine N-methyltransferase SETD1 [EC:2.1.1.43]	Rv3876/6e-06/---	PF04082/2.0E-13/Fungal specific transcription factor domain	NA	Zn-clus	Zn_clus	-	show details
CL368.Contig9_All	3349	1.32	0.01	-7.04439	7.43e-16	2.96e-15	Down	NA	NA	NA	NA	NA	PS50157/10.512/Zinc finger C2H2 type domain profile.	NA	C2H2	zf-C2H2	PHD	show details
CL5372.Contig4_All	4543	1.32	0.01	-7.04439	1.33e-21	6.42e-21	Down	gi|407926223|gb|EKG19192.1|/3.01829e-77/hypothetical protein MPH_03562 [Macrophomina phaseolina MS6]	NA	sp|P28349|NIT4_NEUCR/8e-07/Nitrogen assimilation transcription factor nit-4 OS=Neurospora crassa (strain ATCC 24698 / 74-OR23-1A / CBS 708.71 / DSM 1257 / FGSC 987) GN=nit-4 PE=4 SV=2	NA	NA	PF00172/5.4E-5/Fungal Zn(2)-Cys(6) binuclear cluster domain	NA	Zn-clus	Zn_clus	-	show details
CL917.Contig18_All	4536	1.26	0.01	-6.97728	1.07e-20	5.04e-20	Down	gi|615421620|ref|XP_007586869.1|/0/putative o- protein [Neofusicoccum parvum UCRNP2] &gt;gi|485919277|gb|EOD45656.1| putative o- protein [Neofusicoccum parvum UCRNP2]	gi|170936698|emb|CU633454.1|/4e-08/Podospora anserina S mat+ genomic DNA chromosome 4, supercontig 1	sp|P22035|BAS1_YEAST/7e-14/Myb-like DNA-binding protein BAS1 OS=Saccharomyces cerevisiae (strain ATCC 204508 / S288c) GN=BAS1 PE=1 SV=1	yli:YALI0B13992g/4e-23/YALI0B13992p; K09423 Myb-like DNA-binding protein BAS1	YKR099w/2e-13/---	PF13921/7.1E-16/Myb-like DNA-binding domain	NA	MYB	Myb_DNA-binding	ARID,Response_reg,SNF2_N	show details
Unigene3755_All	952	1.15	0.01	-6.84549	0.000233286	0.00049148	Down	gi|530462805|gb|EQB45628.1|/9.92539e-43/hypothetical protein CGLO_15475 [Colletotrichum gloeosporioides Cg-14]	NA	sp|Q59U10|BCR1_CANAL/7e-09/Biofilm and cell wall regulator 1 OS=Candida albicans (strain SC5314 / ATCC MYA-2876) GN=BCR1 PE=1 SV=1	aje:HCAG_08552/2e-08/transcription factor steA; K11215 transcription factor STE12	YDR216w/3e-06/---	PF13465/2.2E-6/Zinc-finger double domain	NA	C2H2	zf-C2H2	PHD	show details
CL81.Contig4_All	1882	1.09	0.01	-6.76818	1.1e-07	2.94e-07	Down	gi|517322228|emb|CCT72561.1|/1.9131e-146/uncharacterized protein FFUJ_12439 [Fusarium fujikuroi IMI 58289]	NA	sp|P78704|ACR2_NEUCR/1e-10/Acriflavine sensitivity control protein acr-2 OS=Neurospora crassa (strain ATCC 24698 / 74-OR23-1A / CBS 708.71 / DSM 1257 / FGSC 987) GN=acr-2 PE=3 SV=3	act:ACLA_067150/2e-09/C6 zinc finger domain protein; K09246 arginine metabolism regulation protein II	NA	PF00172/4.6E-6/Fungal Zn(2)-Cys(6) binuclear cluster domain	NA	Zn-clus	Zn_clus	-	show details
CL77.Contig15_All	3545	1.04	0.01	-6.70044	1.96e-13	7.05e-13	Down	gi|407921062|gb|EKG14230.1|/0/hypothetical protein MPH_08605 [Macrophomina phaseolina MS6]	gi|189198204|ref|XM_001935405.1|/3e-85/Pyrenophora tritici-repentis Pt-1C-BFP rho-type GTPase-activating protein 2, mRNA	sp|P39083|RGA1_YEAST/7e-32/Rho-type GTPase-activating protein 1 OS=Saccharomyces cerevisiae (strain ATCC 204508 / S288c) GN=RGA1 PE=1 SV=1	maj:MAA_03986/3e-14/RhoGAP domain-containing protein; K08773 RalA-binding protein 1	NA	SM00132/9.1E-7/Zinc-binding domain present in Lin-11, Isl-1, Mec-3.	NA	LIM	LIM	-	show details
CL3119.Contig1_All	2437	0.99	0.01	-6.62936	6.76e-09	1.94e-08	Down	gi|682457514|gb|KFZ15025.1|/1.03987e-155/hypothetical protein V501_02925 [Pseudogymnoascus pannorum VKM F-4519 (FW-2642)]	NA	sp|O42700|TAL1_SCHPO/2e-10/Transaldolase OS=Schizosaccharomyces pombe (strain 972 / ATCC 24843) GN=tal1 PE=1 SV=2	maw:MAC_01404/2e-116/transaldolase; K00616 transaldolase [EC:2.2.1.2]	RSc1231/9e-14/---	PF00010/1.0E-8/Helix-loop-helix DNA-binding domain	NA	bHLH	HLH	-	show details
CL45.Contig32_All	4821	0.93	0.01	-6.53916	1.84e-16	7.49e-16	Down	gi|407916779|gb|EKG10109.1|/0/hypothetical protein MPH_12708 [Macrophomina phaseolina MS6]	NA	sp|P08640|MUC1_YEAST/1e-13/Flocculation protein FLO11 OS=Saccharomyces cerevisiae (strain ATCC 204508 / S288c) GN=MUC1 PE=1 SV=2	sce:YIR019C/1e-12/FLO11, MUC1, STA4; Flo11p; K01178 glucoamylase [EC:3.2.1.3]	SPAC3C7.03c/5e-13/---	PTHR24409:SF14/1.8E-12/--	NA	C2H2	zf-C2H2	PHD	show details
CL722.Contig2_All	1464	0.89	0.01	-6.47573	5.79e-05	0.000128529	Down	gi|46109826|ref|XP_381971.1|/8.99835e-130/hypothetical protein FG01795.1 [Fusarium graminearum PH-1] &gt;gi|558857067|gb|ESU07150.1| hypothetical protein FGSG_01795 [Fusarium graminearum PH-1] &gt;gi|699042997|emb|CEF73984.1| unnamed protein product [Fusarium graminearum]	NA	sp|P28348|NIRA_EMENI/1e-23/Nitrogen assimilation transcription factor nirA OS=Emericella nidulans (strain FGSC A4 / ATCC 38163 / CBS 112.46 / NRRL 194 / M139) GN=nirA PE=4 SV=1	val:VDBG_05433/4e-10/lactose regulatory protein LAC9; K09241 transcriptional regulatory protein GAL4	NA	PS50048/10.414/Zn(2)-C6 fungal-type DNA-binding domain profile.	NA	Zn-clus	Zn_clus	-	show details
CL786.Contig7_All	4512	0.88	0.01	-6.45943	1.21e-14	4.58e-14	Down	gi|407926223|gb|EKG19192.1|/1.34395e-77/hypothetical protein MPH_03562 [Macrophomina phaseolina MS6]	NA	sp|P28349|NIT4_NEUCR/4e-07/Nitrogen assimilation transcription factor nit-4 OS=Neurospora crassa (strain ATCC 24698 / 74-OR23-1A / CBS 708.71 / DSM 1257 / FGSC 987) GN=nit-4 PE=4 SV=2	NA	NA	SM00066/3.4E-4/GAL4-like Zn(II)2Cys6 (or C6 zinc) binuclear cluster DNA-binding domain	NA	Zn-clus	Zn_clus	-	show details
CL45.Contig5_All	4665	0.68	0.01	-6.08746	1.28e-11	4.25e-11	Down	gi|407916779|gb|EKG10109.1|/0/hypothetical protein MPH_12708 [Macrophomina phaseolina MS6]	NA	sp|P08640|MUC1_YEAST/1e-13/Flocculation protein FLO11 OS=Saccharomyces cerevisiae (strain ATCC 204508 / S288c) GN=MUC1 PE=1 SV=2	sce:YIR019C/1e-12/FLO11, MUC1, STA4; Flo11p; K01178 glucoamylase [EC:3.2.1.3]	YDR216w/3e-06/---	PTHR24409:SF14/1.8E-12/--	NA	C2H2	zf-C2H2	PHD	show details
CL490.Contig18_All	4031	3.09	0.05	-5.94953	7.39e-41	5.65e-40	Down	gi|615419633|ref|XP_007586237.1|/2.18826e-164/putative bzip transcription factor protein [Neofusicoccum parvum UCRNP2] &gt;gi|485920176|gb|EOD46271.1| putative bzip transcription factor protein [Neofusicoccum parvum UCRNP2]	gi|170943976|emb|CU638743.1|/4e-08/Podospora anserina S mat+ genomic DNA chromosome 3, supercontig 2	sp|O74308|YOG2_SCHPO/4e-08/Uncharacterized transcriptional regulatory protein C15D4.02 OS=Schizosaccharomyces pombe (strain 972 / ATCC 24843) GN=SPBC15D4.02 PE=4 SV=3	cal:CaO19.4225/1e-06/LEU3; similar to regulator of genes for branched-chain amino acid synthesis and ammonia assimilation; potential fungal Zn(2)-Cys(6) binuclear cluster domain; K09242 transcriptional regulatory protein LEU3	NA	SM00066/0.0075/GAL4-like Zn(II)2Cys6 (or C6 zinc) binuclear cluster DNA-binding domain	NA	Zn-clus	Zn_clus	-	show details
CL992.Contig13_All	4867	0.43	0.01	-5.42626	5.46e-08	1.49e-07	Down	gi|407928987|gb|EKG21826.1|/0/hypothetical protein MPH_00746 [Macrophomina phaseolina MS6]	gi|302421495|ref|XM_003008532.1|/3e-15/Verticillium albo-atrum VaMs.102 malonyl CoA-acyl carrier protein transacylase, mRNA	sp|O13698|FABD_SCHPO/4e-21/Malonyl CoA-acyl carrier protein transacylase, mitochondrial OS=Schizosaccharomyces pombe (strain 972 / ATCC 24843) GN=mct1 PE=3 SV=1	mbe:MBM_05029/7e-134/malonyl CoA-acyl carrier protein transacylase; K00645 [acyl-carrier-protein] S-malonyltransferase [EC:2.3.1.39]	BS_fabD/8e-40/---	PF00132/2.2E-6/Bacterial transferase hexapeptide (six repeats)	molecular_function:GO:0003824//catalytic activity;	Zn-clus	Zn_clus	-	show details
CL2874.Contig1_All	2905	0.35	0.01	-5.12928	0.000468206	0.000957462	Down	gi|407917440|gb|EKG10748.1|/1.15888e-71/hypothetical protein MPH_12131 [Macrophomina phaseolina MS6]	NA	NA	NA	NA	PF13894/0.025/C2H2-type zinc finger	NA	C2H2	zf-C2H2	PHD	show details
Unigene1745_All	2606	11.09	0.36	-4.94512	3.18e-84	4.36e-83	Down	gi|682415456|gb|KFY86577.1|/7.43161e-139/hypothetical protein V500_07540 [Pseudogymnoascus pannorum VKM F-4518 (FW-2643)]	NA	sp|B2AWS3|PAN1_PODAN/5e-09/Actin cytoskeleton-regulatory complex protein PAN1 OS=Podospora anserina (strain S / ATCC MYA-4624 / DSM 980 / FGSC 10383) GN=PAN1 PE=3 SV=1	wic:J056_004785/5e-11/Wiskott-Aldrich syndrome protein-like protein 1; K05747 Wiskott-Aldrich syndrome protein	Cgl1939/2e-11/---	PTHR31944/3.8E-19/--	NA	Zn-clus	Zn_clus	-	show details
CL182.Contig6_All	10063	22.08	0.76	-4.8606	0	0	Down	gi|407929056|gb|EKG21895.1|/0/hypothetical protein MPH_00815 [Macrophomina phaseolina MS6]	NA	sp|P28349|NIT4_NEUCR/1e-11/Nitrogen assimilation transcription factor nit-4 OS=Neurospora crassa (strain ATCC 24698 / 74-OR23-1A / CBS 708.71 / DSM 1257 / FGSC 987) GN=nit-4 PE=4 SV=2	cci:CC1G_15535/5e-10/Setd1a protein; K11422 histone-lysine N-methyltransferase SETD1 [EC:2.1.1.43]	Rv3876/3e-06/---	PF00172/1.5E-7/Fungal Zn(2)-Cys(6) binuclear cluster domain	NA	Zn-clus	Zn_clus	-	show details
CL917.Contig13_All	4419	0.28	0.01	-4.80735	5.79e-05	0.000128634	Down	gi|615421620|ref|XP_007586869.1|/0/putative o- protein [Neofusicoccum parvum UCRNP2] &gt;gi|485919277|gb|EOD45656.1| putative o- protein [Neofusicoccum parvum UCRNP2]	gi|170936698|emb|CU633454.1|/4e-08/Podospora anserina S mat+ genomic DNA chromosome 4, supercontig 1	sp|P55790|OMTA_ASPFL/5e-20/Sterigmatocystin 8-O-methyltransferase OS=Aspergillus flavus GN=omtA PE=3 SV=1	afm:AFUA_5G02640/7e-27/O-methyltransferase (EC:2.1.1.-); K17650 sterigmatocystin 8-O-methyltransferase [EC:2.1.1.110]	YKR099w/2e-13/---	PF13921/7.1E-16/Myb-like DNA-binding domain	NA	MYB	Myb_DNA-binding	ARID,Response_reg,SNF2_N	show details
CL992.Contig9_All	4870	2.66	0.1	-4.73335	9.8e-39	7.23e-38	Down	gi|407928987|gb|EKG21826.1|/0/hypothetical protein MPH_00746 [Macrophomina phaseolina MS6]	gi|302421495|ref|XM_003008532.1|/3e-15/Verticillium albo-atrum VaMs.102 malonyl CoA-acyl carrier protein transacylase, mRNA	sp|O13698|FABD_SCHPO/4e-21/Malonyl CoA-acyl carrier protein transacylase, mitochondrial OS=Schizosaccharomyces pombe (strain 972 / ATCC 24843) GN=mct1 PE=3 SV=1	mbe:MBM_05029/7e-134/malonyl CoA-acyl carrier protein transacylase; K00645 [acyl-carrier-protein] S-malonyltransferase [EC:2.3.1.39]	BS_fabD/8e-40/---	PTHR23416/7.0E-51/--	molecular_function:GO:0003824//catalytic activity;	Zn-clus	Zn_clus	-	show details
CL368.Contig17_All	3645	41.71	1.71	-4.60833	0	0	Down	NA	NA	NA	NA	NA	PS50157/10.512/Zinc finger C2H2 type domain profile.	NA	C2H2	zf-C2H2	PHD	show details
CL45.Contig21_All	4854	12.69	0.58	-4.4515	7.15e-170	1.84e-168	Down	gi|407916779|gb|EKG10109.1|/0/hypothetical protein MPH_12708 [Macrophomina phaseolina MS6]	NA	sp|O14129|RAD55_SCHPO/7e-14/DNA repair protein rhp55 OS=Schizosaccharomyces pombe (strain 972 / ATCC 24843) GN=rhp55 PE=1 SV=1	sce:YIR019C/1e-12/FLO11, MUC1, STA4; Flo11p; K01178 glucoamylase [EC:3.2.1.3]	SPAC3C7.03c/2e-13/---	PTHR24409:SF14/1.8E-12/--	NA	C2H2	zf-C2H2	PHD	show details
CL5372.Contig6_All	4666	3.03	0.14	-4.43582	1.57e-40	1.19e-39	Down	gi|407926223|gb|EKG19192.1|/3.10875e-77/hypothetical protein MPH_03562 [Macrophomina phaseolina MS6]	NA	sp|P28349|NIT4_NEUCR/8e-07/Nitrogen assimilation transcription factor nit-4 OS=Neurospora crassa (strain ATCC 24698 / 74-OR23-1A / CBS 708.71 / DSM 1257 / FGSC 987) GN=nit-4 PE=4 SV=2	NA	NA	PF00172/5.4E-5/Fungal Zn(2)-Cys(6) binuclear cluster domain	NA	Zn-clus	Zn_clus	-	show details
CL490.Contig29_All	3136	12.61	0.6	-4.39346	1.36e-108	2.35e-107	Down	gi|615419633|ref|XP_007586237.1|/1.89507e-160/putative bzip transcription factor protein [Neofusicoccum parvum UCRNP2] &gt;gi|485920176|gb|EOD46271.1| putative bzip transcription factor protein [Neofusicoccum parvum UCRNP2]	NA	sp|O74308|YOG2_SCHPO/3e-08/Uncharacterized transcriptional regulatory protein C15D4.02 OS=Schizosaccharomyces pombe (strain 972 / ATCC 24843) GN=SPBC15D4.02 PE=4 SV=3	cal:CaO19.4225/9e-07/LEU3; similar to regulator of genes for branched-chain amino acid synthesis and ammonia assimilation; potential fungal Zn(2)-Cys(6) binuclear cluster domain; K09242 transcriptional regulatory protein LEU3	NA	PF00172/1.8E-7/Fungal Zn(2)-Cys(6) binuclear cluster domain	NA	Zn-clus	Zn_clus	-	show details
CL1430.Contig5_All	5449	32.94	1.59	-4.37274	0	0	Down	gi|407917310|gb|EKG10627.1|/0/hypothetical protein MPH_12259 [Macrophomina phaseolina MS6]	gi|189194624|ref|XM_001933616.1|/6e-23/Pyrenophora tritici-repentis Pt-1C-BFP transcription factor Cmr1, mRNA	sp|Q5BGE2|ARAR_EMENI/5e-06/Arabinolytic transcriptional activator araR OS=Emericella nidulans (strain FGSC A4 / ATCC 38163 / CBS 112.46 / NRRL 194 / M139) GN=AN0388 PE=3 SV=1	NA	NA	PTHR31944:SF23/9.1E-49/--	biological_process:GO:0006357//regulation of transcription from RNA polymerase II promoter;cellular_component:GO:0005634//nucleus;molecular_function:GO:0003677//DNA binding;GO:0000981//sequence-specific DNA binding RNA polymerase II transcription factor activity;GO:0008270//zinc ion binding;	Zn-clus	Zn_clus	-	show details
CL756.Contig7_All	2576	0.81	0.04	-4.33985	7.4e-07	1.88e-06	Down	gi|407920566|gb|EKG13756.1|/0/hypothetical protein MPH_09063 [Macrophomina phaseolina MS6]	NA	NA	NA	NA	NA	NA	Zn-clus	Zn_clus	-	show details
CL45.Contig17_All	4771	0.2	0.01	-4.32193	0.000468206	0.000957389	Down	gi|407916779|gb|EKG10109.1|/0/hypothetical protein MPH_12708 [Macrophomina phaseolina MS6]	NA	sp|P08640|MUC1_YEAST/1e-13/Flocculation protein FLO11 OS=Saccharomyces cerevisiae (strain ATCC 204508 / S288c) GN=MUC1 PE=1 SV=2	sce:YIR019C/1e-12/FLO11, MUC1, STA4; Flo11p; K01178 glucoamylase [EC:3.2.1.3]	SPAC3C7.03c/5e-13/---	PTHR24409:SF14/1.8E-12/--	NA	C2H2	zf-C2H2	PHD	show details
CL45.Contig28_All	4991	1.97	0.11	-4.16262	2.08e-27	1.19e-26	Down	gi|407916779|gb|EKG10109.1|/0/hypothetical protein MPH_12708 [Macrophomina phaseolina MS6]	NA	sp|P08640|MUC1_YEAST/1e-13/Flocculation protein FLO11 OS=Saccharomyces cerevisiae (strain ATCC 204508 / S288c) GN=MUC1 PE=1 SV=2	sce:YIR019C/1e-12/FLO11, MUC1, STA4; Flo11p; K01178 glucoamylase [EC:3.2.1.3]	SPAC3C7.03c/5e-13/---	PTHR24409:SF14/1.8E-12/--	NA	C2H2	zf-C2H2	PHD	show details
Unigene4075_All	2755	4.86	0.28	-4.11746	1.03e-35	7.12e-35	Down	gi|407924672|gb|EKG17705.1|/0/Transcription factor fungi [Macrophomina phaseolina MS6]	NA	sp|O74252|STE12_EMENI/5e-09/Transcription factor steA OS=Emericella nidulans (strain FGSC A4 / ATCC 38163 / CBS 112.46 / NRRL 194 / M139) GN=steA PE=2 SV=1	yli:YALI0D00803g/5e-11/YALI0D00803p; K15183 RNA polymerase II elongation factor ELL	YDR216w/2e-07/---	SM00066/0.0012/GAL4-like Zn(II)2Cys6 (or C6 zinc) binuclear cluster DNA-binding domain	NA	C2H2	zf-C2H2	PHD	show details
CL5372.Contig2_All	2154	5.43	0.32	-4.08481	8.22e-31	5.11e-30	Down	gi|407926223|gb|EKG19192.1|/7.60745e-78/hypothetical protein MPH_03562 [Macrophomina phaseolina MS6]	NA	sp|P28349|NIT4_NEUCR/4e-07/Nitrogen assimilation transcription factor nit-4 OS=Neurospora crassa (strain ATCC 24698 / 74-OR23-1A / CBS 708.71 / DSM 1257 / FGSC 987) GN=nit-4 PE=4 SV=2	NA	NA	PS50048/10.073/Zn(2)-C6 fungal-type DNA-binding domain profile.	NA	Zn-clus	Zn_clus	-	show details
Unigene1864_All	885	1.66	0.1	-4.05311	0.000137015	0.000294058	Down	gi|530460402|gb|EQB43733.1|/6.48491e-70/hypothetical protein CGLO_17579 [Colletotrichum gloeosporioides Cg-14]	NA	sp|P49413|UAY_EMENI/7e-23/Positive regulator of purine utilization OS=Emericella nidulans (strain FGSC A4 / ATCC 38163 / CBS 112.46 / NRRL 194 / M139) GN=uaY PE=4 SV=2	val:VDBG_05433/7e-15/lactose regulatory protein LAC9; K09241 transcriptional regulatory protein GAL4	NA	PTHR31001:SF7/1.4E-33/--	NA	Zn-clus	Zn_clus	-	show details
CL1832.Contig1_All	2295	9.13	0.55	-4.05311	1.23e-54	1.19e-53	Down	gi|407922014|gb|EKG15143.1|/3.84624e-175/Transcription factor fungi [Macrophomina phaseolina MS6]	NA	sp|Q9P326|PRO1_NEUCR/1e-07/Transcriptional regulatory protein pro1 OS=Neurospora crassa (strain ATCC 24698 / 74-OR23-1A / CBS 708.71 / DSM 1257 / FGSC 987) GN=adv-1 PE=2 SV=1	NA	NA	PF04082/7.8E-5/Fungal specific transcription factor domain	NA	Zn-clus	Zn_clus	-	show details
Unigene966_All	2408	2.9	0.18	-4.00998	7.34e-19	3.24e-18	Down	gi|407924199|gb|EKG17254.1|/0/Transcription factor fungi [Macrophomina phaseolina MS6]	NA	sp|P49413|UAY_EMENI/9e-28/Positive regulator of purine utilization OS=Emericella nidulans (strain FGSC A4 / ATCC 38163 / CBS 112.46 / NRRL 194 / M139) GN=uaY PE=4 SV=2	vda:VDAG_07081/2e-15/lactose regulatory protein LAC9; K09241 transcriptional regulatory protein GAL4	NA	PTHR31944/3.9E-71/--	NA	Zn-clus	Zn_clus	-	show details
CL2218.Contig10_All	3816	119.33	7.56	-3.98043	0	0	Down	gi|407918343|gb|EKG11614.1|/0/Coagulation factor 5/8 type [Macrophomina phaseolina MS6]	gi|367028960|ref|XM_003663716.1|/2e-16/Myceliophthora thermophila ATCC 42464 cytochrome P450-like protein (MYCTH_102965) mRNA, complete cds	sp|A1DA60|FTMC_NEOFI/5e-56/Tryprostatin B 6-hydroxylase OS=Neosartorya fischeri (strain ATCC 1020 / DSM 3700 / FGSC A1164 / NRRL 181) GN=ftmP450-1 PE=3 SV=1	afm:AFUA_6G02210/7e-115/cytochrome P450 monooxygenase (EC:1.14.-.-); K00517	alr4686/3e-22/---	PS00463/-/Zn(2)-C6 fungal-type DNA-binding domain signature.	NA	Zn-clus	Zn_clus	-	show details
Unigene5365_All	780	3.34	0.24	-3.79874	4.21e-07	1.09e-06	Down	gi|662522527|gb|KEQ79927.1|/4.13623e-35/hypothetical protein M438DRAFT_123486 [Aureobasidium pullulans EXF-150]	NA	sp|Q9UT46|MOC3_SCHPO/4e-10/Transcriptional regulatory protein moc3 OS=Schizosaccharomyces pombe (strain 972 / ATCC 24843) GN=moc3 PE=1 SV=4	maw:MAC_01253/7e-07/DNA replication complex GINS protein psf2; K10733 GINS complex subunit 2	NA	PTHR31263:SF5/9.8E-39/--	NA	Zn-clus	Zn_clus	-	show details
CL1337.Contig11_All	4073	0.69	0.05	-3.7866	3.29e-08	9.11e-08	Down	gi|591464156|gb|EXL95622.1|/0/hypothetical protein FOIG_11750 [Fusarium oxysporum f. sp. cubense tropical race 4 54006]	NA	sp|O14130|YF54_SCHPO/3e-34/Uncharacterized transcriptional regulatory protein C3C7.04 OS=Schizosaccharomyces pombe (strain 972 / ATCC 24843) GN=SPAC3C7.04 PE=3 SV=1	lth:KLTH0C00814g/2e-43/KLTH0C00814p; K09248 proline utilization trans-activator	SPBC28F2.12/9e-18/---	SM00906/1.1E-13/Fungal specific transcription factor domain	NA	Zn-clus	Zn_clus	-	show details
CL4359.Contig3_All	1860	19.6	1.62	-3.59679	5.57e-85	7.71e-84	Down	gi|407922923|gb|EKG16013.1|/0/Transcription factor fungi [Macrophomina phaseolina MS6]	NA	sp|P08640|MUC1_YEAST/3e-12/Flocculation protein FLO11 OS=Saccharomyces cerevisiae (strain ATCC 204508 / S288c) GN=MUC1 PE=1 SV=2	sce:YIR019C/3e-11/FLO11, MUC1, STA4; Flo11p; K01178 glucoamylase [EC:3.2.1.3]	SPBC28F2.12/7e-07/---	PS50048/10.469/Zn(2)-C6 fungal-type DNA-binding domain profile.	NA	Zn-clus	Zn_clus	-	show details
CL490.Contig23_All	3854	0.48	0.04	-3.58496	5.32e-06	1.28e-05	Down	gi|615419633|ref|XP_007586237.1|/7.00274e-136/putative bzip transcription factor protein [Neofusicoccum parvum UCRNP2] &gt;gi|485920176|gb|EOD46271.1| putative bzip transcription factor protein [Neofusicoccum parvum UCRNP2]	gi|170943976|emb|CU638743.1|/3e-08/Podospora anserina S mat+ genomic DNA chromosome 3, supercontig 2	sp|O74308|YOG2_SCHPO/4e-08/Uncharacterized transcriptional regulatory protein C15D4.02 OS=Schizosaccharomyces pombe (strain 972 / ATCC 24843) GN=SPBC15D4.02 PE=4 SV=3	cal:CaO19.4225/1e-06/LEU3; similar to regulator of genes for branched-chain amino acid synthesis and ammonia assimilation; potential fungal Zn(2)-Cys(6) binuclear cluster domain; K09242 transcriptional regulatory protein LEU3	NA	PTHR31313:SF6/2.2E-15/--	NA	Zn-clus	Zn_clus	-	show details
CL1149.Contig4_All	3741	5.27	0.47	-3.48707	1.83e-46	1.56e-45	Down	gi|407917938|gb|EKG11238.1|/0/hypothetical protein MPH_11710 [Macrophomina phaseolina MS6]	gi|347003384|gb|CP003013.1|/2e-06/Thielavia terrestris NRRL 8126 chromosome 5, complete sequence	sp|A1CFY8|XYL2_ASPCL/6e-101/Probable D-xylulose reductase A OS=Aspergillus clavatus (strain ATCC 1007 / CBS 513.65 / DSM 816 / NCTC 3887 / NRRL 1) GN=xdhA PE=3 SV=2	nfi:NFIA_098450/1e-113/alcohol dehydrogenase; K05351 D-xylulose reductase [EC:1.1.1.9]	YJR159w/6e-75/---	PS50048/10.348/Zn(2)-C6 fungal-type DNA-binding domain profile.	NA	Zn-clus	Zn_clus	-	show details
Unigene6494_All	2583	5.96	0.57	-3.38628	2.92e-35	2e-34	Down	gi|407918520|gb|EKG11791.1|/0/hypothetical protein MPH_11287 [Macrophomina phaseolina MS6]	NA	sp|P08640|MUC1_YEAST/1e-16/Flocculation protein FLO11 OS=Saccharomyces cerevisiae (strain ATCC 204508 / S288c) GN=MUC1 PE=1 SV=2	cpw:CPC735_024420/1e-17/WH1 domain containing protein; K05747 Wiskott-Aldrich syndrome protein	SPBC28F2.12/2e-12/---	SM00355/0.018/zinc finger	NA	C2H2	zf-C2H2	PHD	show details
CL5372.Contig7_All	4467	7.64	0.76	-3.3295	2.64e-76	3.31e-75	Down	gi|407926223|gb|EKG19192.1|/2.96313e-77/hypothetical protein MPH_03562 [Macrophomina phaseolina MS6]	NA	sp|P28349|NIT4_NEUCR/8e-07/Nitrogen assimilation transcription factor nit-4 OS=Neurospora crassa (strain ATCC 24698 / 74-OR23-1A / CBS 708.71 / DSM 1257 / FGSC 987) GN=nit-4 PE=4 SV=2	NA	NA	PF00172/5.4E-5/Fungal Zn(2)-Cys(6) binuclear cluster domain	NA	Zn-clus	Zn_clus	-	show details
CL1337.Contig13_All	4130	0.4	0.04	-3.32193	0.000113647	0.000246415	Down	gi|591464156|gb|EXL95622.1|/3.81768e-180/hypothetical protein FOIG_11750 [Fusarium oxysporum f. sp. cubense tropical race 4 54006]	NA	sp|O14130|YF54_SCHPO/1e-32/Uncharacterized transcriptional regulatory protein C3C7.04 OS=Schizosaccharomyces pombe (strain 972 / ATCC 24843) GN=SPAC3C7.04 PE=3 SV=1	lth:KLTH0C00814g/9e-42/KLTH0C00814p; K09248 proline utilization trans-activator	SPBC28F2.12/1e-17/---	PTHR31944/2.5E-61/--	NA	Zn-clus	Zn_clus	-	show details
CL490.Contig12_All	1889	2.98	0.3	-3.31228	1.99e-13	7.17e-13	Down	gi|615419633|ref|XP_007586237.1|/5.8648e-95/putative bzip transcription factor protein [Neofusicoccum parvum UCRNP2] &gt;gi|485920176|gb|EOD46271.1| putative bzip transcription factor protein [Neofusicoccum parvum UCRNP2]	NA	sp|O74308|YOG2_SCHPO/2e-08/Uncharacterized transcriptional regulatory protein C15D4.02 OS=Schizosaccharomyces pombe (strain 972 / ATCC 24843) GN=SPBC15D4.02 PE=4 SV=3	cal:CaO19.4225/5e-07/LEU3; similar to regulator of genes for branched-chain amino acid synthesis and ammonia assimilation; potential fungal Zn(2)-Cys(6) binuclear cluster domain; K09242 transcriptional regulatory protein LEU3	NA	PF00172/1.7E-7/Fungal Zn(2)-Cys(6) binuclear cluster domain	NA	Zn-clus	Zn_clus	-	show details
Unigene5662_All	3397	6.16	0.63	-3.28951	2.24e-46	1.9e-45	Down	gi|587738874|gb|EXA36590.1|/0/hypothetical protein FOVG_12500 [Fusarium oxysporum f. sp. pisi HDV247] &gt;gi|590052231|gb|EXK79755.1| hypothetical protein FOQG_15679 [Fusarium oxysporum f. sp. raphani 54005]	gi|169782971|ref|XM_001825896.1|/2e-12/Aspergillus oryzae RIB40 short chain dehydrogenase/reductase family oxidoreductase, mRNA	sp|Q4WZ66|CHADH_ASPFU/8e-28/Chanoclavine-I dehydrogenase OS=Neosartorya fumigata (strain ATCC MYA-4609 / Af293 / CBS 101355 / FGSC A1100) GN=fgaDH PE=3 SV=1	aor:AOR_1_1326014/9e-56/AO090026000739; C6 transcription factor; K09246 arginine metabolism regulation protein II	TM1724/4e-37/---	PTHR30025/2.1E-13/--	NA	Zn-clus	Zn_clus	-	show details
CL45.Contig24_All	4804	3.11	0.32	-3.28077	3.29e-34	2.21e-33	Down	gi|407916779|gb|EKG10109.1|/0/hypothetical protein MPH_12708 [Macrophomina phaseolina MS6]	NA	sp|O14129|RAD55_SCHPO/7e-14/DNA repair protein rhp55 OS=Schizosaccharomyces pombe (strain 972 / ATCC 24843) GN=rhp55 PE=1 SV=1	sce:YIR019C/1e-12/FLO11, MUC1, STA4; Flo11p; K01178 glucoamylase [EC:3.2.1.3]	SPAC3C7.03c/2e-13/---	PTHR24409:SF14/1.8E-12/--	NA	C2H2	zf-C2H2	PHD	show details
CL1195.Contig2_All	3171	7.26	0.77	-3.23704	3.44e-50	3.1e-49	Down	gi|671150146|ref|XP_008714067.1|/8.1243e-135/hypothetical protein HMPREF1541_01485 [Cyphellophora europaea CBS 101466] &gt;gi|568119729|gb|ETN42331.1| hypothetical protein HMPREF1541_01485 [Cyphellophora europaea CBS 101466]	gi|302885602|ref|XM_003041647.1|/1e-07/Nectria haematococca mpVI 77-13-4 hypothetical protein, mRNA	sp|O59830|YCUA_SCHPO/2e-08/Uncharacterized transcriptional regulatory protein C965.10 OS=Schizosaccharomyces pombe (strain 972 / ATCC 24843) GN=SPCC965.10 PE=4 SV=1	ppa:PAS_chr1-4_0401/3e-06/transcriptional regulatory protein; K09245 transcriptional activator protein UGA3	NA	PS00463/-/Zn(2)-C6 fungal-type DNA-binding domain signature.	NA	Zn-clus	Zn_clus	-	show details
CL1195.Contig3_All	3227	11.76	1.36	-3.11221	1.25e-78	1.61e-77	Down	gi|671150146|ref|XP_008714067.1|/8.29337e-135/hypothetical protein HMPREF1541_01485 [Cyphellophora europaea CBS 101466] &gt;gi|568119729|gb|ETN42331.1| hypothetical protein HMPREF1541_01485 [Cyphellophora europaea CBS 101466]	gi|302885602|ref|XM_003041647.1|/1e-07/Nectria haematococca mpVI 77-13-4 hypothetical protein, mRNA	sp|O59830|YCUA_SCHPO/1e-08/Uncharacterized transcriptional regulatory protein C965.10 OS=Schizosaccharomyces pombe (strain 972 / ATCC 24843) GN=SPCC965.10 PE=4 SV=1	ppa:PAS_chr1-4_0401/3e-06/transcriptional regulatory protein; K09245 transcriptional activator protein UGA3	NA	PF11951/5.9E-28/Fungal specific transcription factor domain	NA	Zn-clus	Zn_clus	-	show details
CL388.Contig6_All	3593	12.66	1.5	-3.07724	1.4e-93	2.11e-92	Down	gi|407922674|gb|EKG15771.1|/0/Transcription factor fungi [Macrophomina phaseolina MS6]	gi|189210192|ref|XM_001941393.1|/4e-51/Pyrenophora tritici-repentis Pt-1C-BFP cutinase transcription factor 1 alpha, mRNA	sp|P52958|CTF1A_FUSSO/0.0/Cutinase transcription factor 1 alpha OS=Fusarium solani subsp. pisi GN=CTF1-ALPHA PE=2 SV=1	pbl:PAAG_05745/8e-76/acetamidase regulatory protein; K09244 transcriptional regulatory protein AMDR	Rv3876/1e-06/---	SM00906/1.6E-8/Fungal specific transcription factor domain	NA	Zn-clus	Zn_clus	-	show details
CL5372.Contig8_All	4962	3.66	0.44	-3.05627	2.16e-38	1.58e-37	Down	gi|407926223|gb|EKG19192.1|/1.95058e-77/hypothetical protein MPH_03562 [Macrophomina phaseolina MS6]	NA	sp|P28349|NIT4_NEUCR/9e-07/Nitrogen assimilation transcription factor nit-4 OS=Neurospora crassa (strain ATCC 24698 / 74-OR23-1A / CBS 708.71 / DSM 1257 / FGSC 987) GN=nit-4 PE=4 SV=2	NA	NA	PS50048/10.073/Zn(2)-C6 fungal-type DNA-binding domain profile.	NA	Zn-clus	Zn_clus	-	show details
CL3541.Contig1_All	2321	16.62	2.04	-3.02628	2.23e-77	2.83e-76	Down	gi|302905595|ref|XP_003049300.1|/3.0293e-120/hypothetical protein NECHADRAFT_82523 [Nectria haematococca mpVI 77-13-4] &gt;gi|256730235|gb|EEU43587.1| hypothetical protein NECHADRAFT_82523 [Nectria haematococca mpVI 77-13-4]	NA	sp|P87000|ACU15_NEUCR/2e-24/Transcriptional activator protein acu-15 OS=Neurospora crassa (strain ATCC 24698 / 74-OR23-1A / CBS 708.71 / DSM 1257 / FGSC 987) GN=acu-15 PE=1 SV=2	aor:AOR_1_568084/4e-32/AO090020000323; Zn(II)2Cys6 transcription factor; K09241 transcriptional regulatory protein GAL4	NA	PS00463/-/Zn(2)-C6 fungal-type DNA-binding domain signature.	NA	Zn-clus	Zn_clus	-	show details
CL2431.Contig2_All	6772	1.38	0.17	-3.02106	1.86e-20	8.65e-20	Down	gi|407919308|gb|EKG12559.1|/0/Zinc finger C2H2-type protein [Macrophomina phaseolina MS6]	NA	sp|Q5AMH6|CAS5_CANAL/5e-11/Cell wall integrity transcriptional regulator CAS5 OS=Candida albicans (strain SC5314 / ATCC MYA-2876) GN=CAS5 PE=4 SV=1	act:ACLA_018960/2e-10/C2H2 type conidiation transcription factor BrlA; K09465 zinc finger protein BrlA	ECU08g0560/2e-09/---	PS50157/10.554/Zinc finger C2H2 type domain profile.	NA	C2H2	zf-C2H2	PHD	show details
CL3345.Contig4_All	2327	14.53	1.83	-2.98912	4.77e-67	5.43e-66	Down	gi|599151267|gb|EYE90715.1|/1.20334e-92/hypothetical protein EURHEDRAFT_417138 [Aspergillus ruber CBS 135680]	NA	sp|P08640|MUC1_YEAST/1e-09/Flocculation protein FLO11 OS=Saccharomyces cerevisiae (strain ATCC 204508 / S288c) GN=MUC1 PE=1 SV=2	maw:MAC_00912/9e-09/WASP-like pretein las17p; K05747 Wiskott-Aldrich syndrome protein	YDL140c/1e-07/---	SM00355/0.69/zinc finger	NA	C2H2	zf-C2H2	PHD	show details
CL45.Contig18_All	4941	0.47	0.06	-2.96963	4.26e-06	1.03e-05	Down	gi|407916779|gb|EKG10109.1|/0/hypothetical protein MPH_12708 [Macrophomina phaseolina MS6]	NA	sp|P08640|MUC1_YEAST/1e-13/Flocculation protein FLO11 OS=Saccharomyces cerevisiae (strain ATCC 204508 / S288c) GN=MUC1 PE=1 SV=2	sce:YIR019C/1e-12/FLO11, MUC1, STA4; Flo11p; K01178 glucoamylase [EC:3.2.1.3]	SPAC3C7.03c/5e-13/---	PTHR24409:SF14/1.8E-12/--	NA	C2H2	zf-C2H2	PHD	show details
CL975.Contig3_All	3035	3.05	0.39	-2.96726	1.08e-19	4.88e-19	Down	gi|407929673|gb|EKG22485.1|/0/Sugar/inositol transporter [Macrophomina phaseolina MS6]	NA	sp|P04386|GAL4_YEAST/3e-39/Regulatory protein GAL4 OS=Saccharomyces cerevisiae (strain ATCC 204508 / S288c) GN=GAL4 PE=1 SV=2	afm:AFUA_3G06740/8e-80/C6 transcription factor (Gal4); K09241 transcriptional regulatory protein GAL4	NA	SM00066/2.0E-5/GAL4-like Zn(II)2Cys6 (or C6 zinc) binuclear cluster DNA-binding domain	NA	Zn-clus	Zn_clus	-	show details
Unigene1731_All	2461	3.72	0.49	-2.92445	8.37e-19	3.69e-18	Down	gi|671143173|ref|XP_008711087.1|/1.24524e-79/hypothetical protein HMPREF1541_00559 [Cyphellophora europaea CBS 101466] &gt;gi|568123790|gb|ETN46375.1| hypothetical protein HMPREF1541_00559 [Cyphellophora europaea CBS 101466]	NA	sp|O14130|YF54_SCHPO/3e-29/Uncharacterized transcriptional regulatory protein C3C7.04 OS=Schizosaccharomyces pombe (strain 972 / ATCC 24843) GN=SPAC3C7.04 PE=3 SV=1	act:ACLA_034710/1e-16/fungal specific transcription factor domain protein; K09241 transcriptional regulatory protein GAL4	NA	PTHR31944/4.6E-58/--	NA	Zn-clus	Zn_clus	-	show details
Unigene6028_All	3141	30.11	4.01	-2.90857	1.69e-180	4.57e-179	Down	gi|407916255|gb|EKG09641.1|/0/Zinc finger C2H2-type protein, partial [Macrophomina phaseolina MS6]	NA	sp|P40921|EF1G_SCHPO/4e-20/Elongation factor 1-gamma OS=Schizosaccharomyces pombe (strain 972 / ATCC 24843) GN=tef3 PE=1 SV=1	ncr:NCU03826/2e-38/elongation factor 1-gamma; K03233 elongation factor 1-gamma	SPAC29A4.02c/1e-19/---	PF04082/5.1E-26/Fungal specific transcription factor domain	NA	C2H2	zf-C2H2	PHD	show details
CL490.Contig11_All	2882	31.63	4.31	-2.87553	5.62e-172	1.46e-170	Down	gi|615419633|ref|XP_007586237.1|/1.50853e-164/putative bzip transcription factor protein [Neofusicoccum parvum UCRNP2] &gt;gi|485920176|gb|EOD46271.1| putative bzip transcription factor protein [Neofusicoccum parvum UCRNP2]	NA	sp|O74308|YOG2_SCHPO/3e-08/Uncharacterized transcriptional regulatory protein C15D4.02 OS=Schizosaccharomyces pombe (strain 972 / ATCC 24843) GN=SPBC15D4.02 PE=4 SV=3	cal:CaO19.4225/8e-07/LEU3; similar to regulator of genes for branched-chain amino acid synthesis and ammonia assimilation; potential fungal Zn(2)-Cys(6) binuclear cluster domain; K09242 transcriptional regulatory protein LEU3	NA	PF11905/8.3E-21/Domain of unknown function (DUF3425)	NA	Zn-clus	Zn_clus	-	show details
CL788.Contig3_All	2442	10.82	1.48	-2.87003	3.62e-51	3.31e-50	Down	gi|662507295|gb|KEQ64904.1|/8.98504e-139/C6 transcription factor [Aureobasidium melanogenum CBS 110374]	gi|317032299|ref|XM_001394487.2|/3e-07/Aspergillus niger CBS 513.88 C6 zinc finger domain protein partial mRNA	sp|P08640|MUC1_YEAST/3e-23/Flocculation protein FLO11 OS=Saccharomyces cerevisiae (strain ATCC 204508 / S288c) GN=MUC1 PE=1 SV=2	sce:YIR019C/3e-22/FLO11, MUC1, STA4; Flo11p; K01178 glucoamylase [EC:3.2.1.3]	SPBC28F2.12/2e-10/---	PF11951/4.8E-69/Fungal specific transcription factor domain	NA	Zn-clus	Zn_clus	-	show details
CL3119.Contig5_All	2400	2.79	0.39	-2.83872	4.68e-14	1.73e-13	Down	gi|407918955|gb|EKG12215.1|/4.37661e-130/hypothetical protein MPH_10698 [Macrophomina phaseolina MS6]	NA	sp|O42700|TAL1_SCHPO/6e-11/Transaldolase OS=Schizosaccharomyces pombe (strain 972 / ATCC 24843) GN=tal1 PE=1 SV=2	cgi:CGB_A0700C/3e-80/transaldolase; K00616 transaldolase [EC:2.2.1.2]	RSc1231/1e-15/---	PF00010/9.8E-9/Helix-loop-helix DNA-binding domain	NA	bHLH	HLH	-	show details
CL368.Contig16_All	3262	1.89	0.27	-2.80735	8.22e-13	2.88e-12	Down	NA	NA	NA	NA	NA	PS50157/10.512/Zinc finger C2H2 type domain profile.	NA	C2H2	zf-C2H2	PHD	show details
Unigene2646_All	2822	23.82	3.41	-2.80433	1.09e-123	2.1e-122	Down	NA	NA	NA	NA	NA	PS50006/8.122/Forkhead-associated (FHA) domain profile.	NA	FHA	FHA	-	show details
CL2335.Contig2_All	5465	2.97	0.43	-2.78805	2.26e-31	1.44e-30	Down	gi|407924932|gb|EKG17956.1|/0/Transcription factor fungi [Macrophomina phaseolina MS6]	NA	sp|Q10097|YAOI_SCHPO/2e-90/Uncharacterized transporter C11D3.18C OS=Schizosaccharomyces pombe (strain 972 / ATCC 24843) GN=SPAC11D3.18c PE=3 SV=1	lth:KLTH0C00814g/3e-47/KLTH0C00814p; K09248 proline utilization trans-activator	SPAC11D3.18c/4e-90/---	PF04082/2.5E-38/Fungal specific transcription factor domain	NA	Zn-clus	Zn_clus	-	show details
Unigene54_All	2863	1.85	0.27	-2.77649	6.09e-11	1.96e-10	Down	gi|666863479|gb|KEZ40237.1|/2.32892e-133/Glyoxylate reductase [Scedosporium apiospermum]	NA	sp|P87000|ACU15_NEUCR/8e-23/Transcriptional activator protein acu-15 OS=Neurospora crassa (strain ATCC 24698 / 74-OR23-1A / CBS 708.71 / DSM 1257 / FGSC 987) GN=acu-15 PE=1 SV=2	ncr:NCU01866/2e-13/lactonohydrolase; K01053 gluconolactonase [EC:3.1.1.17]	AGl1647/2e-07/---	SM00906/7.7E-14/Fungal specific transcription factor domain	NA	Zn-clus	Zn_clus	-	show details
CL235.Contig2_All	5281	8.49	1.24	-2.77542	4.12e-83	5.57e-82	Down	gi|615411731|ref|XP_007583712.1|/0/putative c6 transcription protein [Neofusicoccum parvum UCRNP2] &gt;gi|485923755|gb|EOD48811.1| putative c6 transcription protein [Neofusicoccum parvum UCRNP2]	gi|302886520|ref|XM_003042104.1|/7e-07/Nectria haematococca mpVI 77-13-4 hypothetical protein, mRNA	sp|P40467|ASG1_YEAST/1e-17/Activator of stress genes 1 OS=Saccharomyces cerevisiae (strain ATCC 204508 / S288c) GN=ASG1 PE=1 SV=1	nfi:NFIA_034000/3e-148/FAD binding domain protein; K00480 salicylate hydroxylase [EC:1.14.13.1]	STM2175/3e-33/---	PTHR31001/2.9E-116/--	NA	Zn-clus	Zn_clus	-	show details
CL3531.Contig2_All	2443	5.98	0.88	-2.76457	1.98e-27	1.13e-26	Down	gi|615404534|ref|XP_007581410.1|/0/putative transcription factor fungi protein [Neofusicoccum parvum UCRNP2] &gt;gi|485926966|gb|EOD51114.1| putative transcription factor fungi protein [Neofusicoccum parvum UCRNP2]	NA	sp|P08640|MUC1_YEAST/2e-18/Flocculation protein FLO11 OS=Saccharomyces cerevisiae (strain ATCC 204508 / S288c) GN=MUC1 PE=1 SV=2	ttt:THITE_2111816/2e-17/glycoside hydrolase family 18 protein; K01183 chitinase [EC:3.2.1.14]	SPBC28F2.12/2e-08/---	PTHR31313:SF14/8.1E-40/--	biological_process:GO:0006351//transcription, DNA-templated;	Zn-clus	Zn_clus	-	show details
CL1024.Contig5_All	6039	1.79	0.27	-2.72893	1.48e-21	7.16e-21	Down	gi|407924594|gb|EKG17627.1|/0/hypothetical protein MPH_05075 [Macrophomina phaseolina MS6]	gi|323149381|gb|GU943945.1|/1e-11/Macrophomina phaseolina clone 157 microsatellite sequence	sp|Q0ULF5|SEC31_PHANO/2e-14/Protein transport protein SEC31 OS=Phaeosphaeria nodorum (strain SN15 / ATCC MYA-4574 / FGSC 10173) GN=SEC31 PE=3 SV=3	maj:MAA_03848/8e-20/evh1; K05747 Wiskott-Aldrich syndrome protein	mlr2363/8e-08/---	PTHR31944/8.4E-25/--	NA	Zn-clus	Zn_clus	-	show details
CL5372.Contig9_All	4816	1.94	0.3	-2.69302	2.47e-18	1.07e-17	Down	gi|407926223|gb|EKG19192.1|/1.8859e-77/hypothetical protein MPH_03562 [Macrophomina phaseolina MS6]	NA	sp|P28349|NIT4_NEUCR/9e-07/Nitrogen assimilation transcription factor nit-4 OS=Neurospora crassa (strain ATCC 24698 / 74-OR23-1A / CBS 708.71 / DSM 1257 / FGSC 987) GN=nit-4 PE=4 SV=2	NA	NA	PS50048/10.073/Zn(2)-C6 fungal-type DNA-binding domain profile.	NA	Zn-clus	Zn_clus	-	show details
CL1420.Contig3_All	11556	6.73	1.06	-2.66654	4.26e-138	8.85e-137	Down	gi|407924254|gb|EKG17308.1|/0/hypothetical protein MPH_05518 [Macrophomina phaseolina MS6]	gi|398409607|ref|XM_003856221.1|/7e-15/Mycosphaerella graminicola IPO323 fungal transcriptional regulatory protein (MgASG1) mRNA, complete cds	sp|P40467|ASG1_YEAST/5e-106/Activator of stress genes 1 OS=Saccharomyces cerevisiae (strain ATCC 204508 / S288c) GN=ASG1 PE=1 SV=1	maj:MAA_08096/5e-24/lactose regulatory protein LAC9; K09241 transcriptional regulatory protein GAL4	NA	PS00463/-/Zn(2)-C6 fungal-type DNA-binding domain signature.	NA	Zn-clus	Zn_clus	-	show details
CL1430.Contig6_All	5498	21.81	3.5	-2.63956	3.06e-208	9.51e-207	Down	gi|407917310|gb|EKG10627.1|/0/hypothetical protein MPH_12259 [Macrophomina phaseolina MS6]	gi|189194624|ref|XM_001933616.1|/3e-31/Pyrenophora tritici-repentis Pt-1C-BFP transcription factor Cmr1, mRNA	sp|Q5BGE2|ARAR_EMENI/5e-06/Arabinolytic transcriptional activator araR OS=Emericella nidulans (strain FGSC A4 / ATCC 38163 / CBS 112.46 / NRRL 194 / M139) GN=AN0388 PE=3 SV=1	NA	NA	PTHR31944/5.0E-80/--	NA	Zn-clus	Zn_clus	-	show details
CL640.Contig2_All	1899	4.04	0.65	-2.63584	2.14e-14	8.03e-14	Down	gi|407918365|gb|EKG11636.1|/1.90599e-61/hypothetical protein MPH_11129 [Macrophomina phaseolina MS6]	NA	sp|P28349|NIT4_NEUCR/7e-10/Nitrogen assimilation transcription factor nit-4 OS=Neurospora crassa (strain ATCC 24698 / 74-OR23-1A / CBS 708.71 / DSM 1257 / FGSC 987) GN=nit-4 PE=4 SV=2	NA	NA	PS00463/-/Zn(2)-C6 fungal-type DNA-binding domain signature.	NA	Zn-clus	Zn_clus	-	show details
CL1210.Contig2_All	2875	34.1	5.5	-2.63227	1.04e-167	2.64e-166	Down	gi|615422184|ref|XP_007587056.1|/0/putative c6 transcription factor protein [Neofusicoccum parvum UCRNP2] &gt;gi|485919003|gb|EOD45468.1| putative c6 transcription factor protein [Neofusicoccum parvum UCRNP2]	gi|300295246|gb|HM044456.1|/2e-33/Monilinia laxa clone MlxACA-CTG1 microsatellite sequence	sp|P21228|ALCR_EMENI/3e-123/Regulatory protein alcR OS=Emericella nidulans (strain FGSC A4 / ATCC 38163 / CBS 112.46 / NRRL 194 / M139) GN=alcR PE=1 SV=2	sce:YIR019C/2e-16/FLO11, MUC1, STA4; Flo11p; K01178 glucoamylase [EC:3.2.1.3]	DR2133/1e-09/---	PF00172/2.2E-7/Fungal Zn(2)-Cys(6) binuclear cluster domain	NA	Zn-clus	Zn_clus	-	show details
Unigene1616_All	5946	19.03	3.09	-2.6226	5.74e-195	1.68e-193	Down	gi|407924272|gb|EKG17325.1|/0/Transcription factor fungi [Macrophomina phaseolina MS6]	gi|323149304|gb|GU943868.1|/6e-57/Macrophomina phaseolina clone 79 microsatellite sequence	sp|P49413|UAY_EMENI/6e-58/Positive regulator of purine utilization OS=Emericella nidulans (strain FGSC A4 / ATCC 38163 / CBS 112.46 / NRRL 194 / M139) GN=uaY PE=4 SV=2	vda:VDAG_07081/5e-28/lactose regulatory protein LAC9; K09241 transcriptional regulatory protein GAL4	SMc04383/2e-112/---	PTHR31944/1.0E-81/--	NA	Zn-clus	Zn_clus	-	show details
CL4642.Contig1_All	2212	7.31	1.24	-2.55953	3.92e-28	2.28e-27	Down	gi|615439407|ref|XP_007591156.1|/0/fungal specific transcription factor domain-containing protein [Colletotrichum fioriniae PJ7] &gt;gi|588905407|gb|EXF85160.1| fungal specific transcription factor domain-containing protein [Colletotrichum fioriniae PJ7]	NA	sp|O14130|YF54_SCHPO/1e-17/Uncharacterized transcriptional regulatory protein C3C7.04 OS=Schizosaccharomyces pombe (strain 972 / ATCC 24843) GN=SPAC3C7.04 PE=3 SV=1	lth:KLTH0C00814g/4e-29/KLTH0C00814p; K09248 proline utilization trans-activator	NA	SM00906/4.1E-6/Fungal specific transcription factor domain	NA	Zn-clus	Zn_clus	-	show details
CL45.Contig37_All	6145	0.98	0.17	-2.52725	1.95e-11	6.4e-11	Down	gi|407916779|gb|EKG10109.1|/0/hypothetical protein MPH_12708 [Macrophomina phaseolina MS6]	NA	sp|A1C7P9|XLNR_ASPCL/6e-15/Xylanolytic transcriptional activator xlnR OS=Aspergillus clavatus (strain ATCC 1007 / CBS 513.65 / DSM 816 / NCTC 3887 / NRRL 1) GN=xlnR PE=3 SV=2	afv:AFLA_139550/6e-15/lignostilbene dioxygenase family protein; K11159 carotenoid cleavage dioxygenase	Rv3876/5e-08/---	PTHR24409:SF14/1.8E-12/--	NA	C2H2	zf-C2H2	PHD	show details
Unigene104_All	1621	5.52	0.97	-2.50861	1.47e-15	5.79e-15	Down	gi|407919673|gb|EKG12901.1|/7.70926e-93/C6 transcription factor [Macrophomina phaseolina MS6]	NA	sp|P08640|MUC1_YEAST/2e-15/Flocculation protein FLO11 OS=Saccharomyces cerevisiae (strain ATCC 204508 / S288c) GN=MUC1 PE=1 SV=2	sce:YIR019C/2e-14/FLO11, MUC1, STA4; Flo11p; K01178 glucoamylase [EC:3.2.1.3]	ML0048/2e-09/---	PF11951/8.8E-5/Fungal specific transcription factor domain	NA	Zn-clus	Zn_clus	-	show details
CL77.Contig7_All	3366	1.02	0.18	-2.5025	9.53e-07	2.41e-06	Down	gi|667840793|ref|XP_007784564.1|/0/hypothetical protein W97_08507 [Coniosporium apollinis CBS 100218] &gt;gi|494833211|gb|EON69247.1| hypothetical protein W97_08507 [Coniosporium apollinis CBS 100218]	gi|189198204|ref|XM_001935405.1|/1e-81/Pyrenophora tritici-repentis Pt-1C-BFP rho-type GTPase-activating protein 2, mRNA	sp|P39083|RGA1_YEAST/2e-27/Rho-type GTPase-activating protein 1 OS=Saccharomyces cerevisiae (strain ATCC 204508 / S288c) GN=RGA1 PE=1 SV=1	maj:MAA_03986/3e-14/RhoGAP domain-containing protein; K08773 RalA-binding protein 1	NA	PTHR23178/2.1E-182/--	NA	LIM	LIM	-	show details
CL4642.Contig2_All	2262	2.4	0.45	-2.41504	4.43e-10	1.36e-09	Down	gi|615439407|ref|XP_007591156.1|/0/fungal specific transcription factor domain-containing protein [Colletotrichum fioriniae PJ7] &gt;gi|588905407|gb|EXF85160.1| fungal specific transcription factor domain-containing protein [Colletotrichum fioriniae PJ7]	NA	sp|P25502|PUT3_YEAST/1e-11/Proline utilization trans-activator OS=Saccharomyces cerevisiae (strain ATCC 204508 / S288c) GN=PUT3 PE=1 SV=1	ago:AGOS_ACL096W/2e-22/ACL096Wp; K09248 proline utilization trans-activator	NA	SM00066/2.0E-9/GAL4-like Zn(II)2Cys6 (or C6 zinc) binuclear cluster DNA-binding domain	molecular_function:GO:0005488//binding;	Zn-clus	Zn_clus	-	show details
CL4473.Contig2_All	2539	106.24	20.26	-2.39062	0	0	Down	gi|407923952|gb|EKG17013.1|/0/Zinc finger C2H2-type protein [Macrophomina phaseolina MS6]	gi|189188169|ref|XM_001930389.1|/8e-73/Pyrenophora tritici-repentis Pt-1C-BFP pH-response transcription factor pacC/RIM101, mRNA	sp|Q00202|PACC_EMENI/5e-138/pH-response transcription factor pacC/RIM101 OS=Emericella nidulans (strain FGSC A4 / ATCC 38163 / CBS 112.46 / NRRL 194 / M139) GN=pacC PE=1 SV=1	sce:YIR019C/5e-13/FLO11, MUC1, STA4; Flo11p; K01178 glucoamylase [EC:3.2.1.3]	SPAC144.02/7e-06/---	PS50157/9.099/Zinc finger C2H2 type domain profile.	NA	C2H2	zf-C2H2	PHD	show details
CL3119.Contig6_All	2621	33.33	6.59	-2.33847	1.34e-130	2.68e-129	Down	gi|407918955|gb|EKG12215.1|/4.86142e-130/hypothetical protein MPH_10698 [Macrophomina phaseolina MS6]	NA	sp|O42700|TAL1_SCHPO/4e-09/Transaldolase OS=Schizosaccharomyces pombe (strain 972 / ATCC 24843) GN=tal1 PE=1 SV=2	maw:MAC_01404/2e-61/transaldolase; K00616 transaldolase [EC:2.2.1.2]	all2563/2e-09/---	PF00010/1.0E-8/Helix-loop-helix DNA-binding domain	NA	bHLH	HLH	-	show details
CL490.Contig21_All	3840	1.9	0.38	-2.32193	3.7e-12	1.26e-11	Down	gi|615419633|ref|XP_007586237.1|/2.08167e-164/putative bzip transcription factor protein [Neofusicoccum parvum UCRNP2] &gt;gi|485920176|gb|EOD46271.1| putative bzip transcription factor protein [Neofusicoccum parvum UCRNP2]	gi|170943976|emb|CU638743.1|/3e-08/Podospora anserina S mat+ genomic DNA chromosome 3, supercontig 2	sp|O74308|YOG2_SCHPO/4e-08/Uncharacterized transcriptional regulatory protein C15D4.02 OS=Schizosaccharomyces pombe (strain 972 / ATCC 24843) GN=SPBC15D4.02 PE=4 SV=3	cal:CaO19.4225/1e-06/LEU3; similar to regulator of genes for branched-chain amino acid synthesis and ammonia assimilation; potential fungal Zn(2)-Cys(6) binuclear cluster domain; K09242 transcriptional regulatory protein LEU3	NA	PF11905/8.3E-21/Domain of unknown function (DUF3425)	NA	Zn-clus	Zn_clus	-	show details
Unigene5644_All	2441	4.79	0.99	-2.27453	3.6e-18	1.55e-17	Down	gi|407926113|gb|EKG19083.1|/0/Transcription factor fungi [Macrophomina phaseolina MS6]	gi|302404803|ref|XM_003000193.1|/1e-06/Verticillium albo-atrum VaMs.102 conserved hypothetical protein, mRNA	sp|P25502|PUT3_YEAST/4e-19/Proline utilization trans-activator OS=Saccharomyces cerevisiae (strain ATCC 204508 / S288c) GN=PUT3 PE=1 SV=1	lth:KLTH0C00814g/3e-32/KLTH0C00814p; K09248 proline utilization trans-activator	NA	PF00172/1.5E-7/Fungal Zn(2)-Cys(6) binuclear cluster domain	NA	Zn-clus	Zn_clus	-	show details
CL2810.Contig3_All	2064	32.86	7.03	-2.22474	6.51e-95	9.96e-94	Down	gi|615426509|ref|XP_007588347.1|/2.98074e-156/putative gata transcription factor protein [Neofusicoccum parvum UCRNP2] &gt;gi|485917134|gb|EOD44190.1| putative gata transcription factor protein [Neofusicoccum parvum UCRNP2]	gi|396488549|ref|NW_003533874.1|/6e-27/Leptosphaeria maculans JN3 SuperContig_12_v2 >gi|312219031|emb|FP929135.1| Leptosphaeria maculans JN3 lm_SuperContig_12_v2 genomic supercontig, whole genome, isolate v23.1.3	sp|Q9HEV5|ASD4_NEUCR/1e-55/GATA type zinc finger protein asd-4 OS=Neurospora crassa (strain ATCC 24698 / 74-OR23-1A / CBS 708.71 / DSM 1257 / FGSC 987) GN=asd-4 PE=1 SV=1	pbl:PAAG_00610/1e-84/GATA transcription factor; K09184 GATA-binding protein, other eukaryote	YKR034w/4e-25/---	PS50114/25.493/GATA-type zinc finger domain profile.	NA	C2C2-GATA	GATA	-	show details
CL1024.Contig4_All	5737	2.58	0.56	-2.20387	1.99e-22	9.89e-22	Down	gi|407924594|gb|EKG17627.1|/0/hypothetical protein MPH_05075 [Macrophomina phaseolina MS6]	gi|323149381|gb|GU943945.1|/1e-11/Macrophomina phaseolina clone 157 microsatellite sequence	sp|Q0ULF5|SEC31_PHANO/2e-14/Protein transport protein SEC31 OS=Phaeosphaeria nodorum (strain SN15 / ATCC MYA-4574 / FGSC 10173) GN=SEC31 PE=3 SV=3	ncr:NCU07438/1e-20/WASP-like protein las17p; K05747 Wiskott-Aldrich syndrome protein	mlr2363/7e-08/---	PTHR31944/8.4E-25/--	NA	Zn-clus	Zn_clus	-	show details
CL564.Contig1_All	4716	10.48	2.3	-2.18793	8.24e-70	9.67e-69	Down	gi|407919981|gb|EKG13200.1|/0/Transcription factor fungi [Macrophomina phaseolina MS6]	NA	sp|P28349|NIT4_NEUCR/8e-23/Nitrogen assimilation transcription factor nit-4 OS=Neurospora crassa (strain ATCC 24698 / 74-OR23-1A / CBS 708.71 / DSM 1257 / FGSC 987) GN=nit-4 PE=4 SV=2	pcs:Pc20g03000/2e-15/Pc20g03000; K09241 transcriptional regulatory protein GAL4	NA	PTHR31313/1.2E-58/--	NA	Zn-clus	Zn_clus	-	show details
CL780.Contig1_All	1976	3.9	0.86	-2.18107	6.65e-12	2.23e-11	Down	gi|628331218|ref|XP_007738740.1|/1.46409e-112/hypothetical protein A1O3_10460 [Capronia epimyces CBS 606.96] &gt;gi|590002083|gb|EXJ77302.1| hypothetical protein A1O3_10460 [Capronia epimyces CBS 606.96]	NA	sp|O59741|YN25_SCHPO/4e-09/Uncharacterized transcriptional regulatory protein C530.05 OS=Schizosaccharomyces pombe (strain 972 / ATCC 24843) GN=SPBC530.05 PE=4 SV=2	pgu:PGUG_05384/4e-06/hypothetical protein; K09241 transcriptional regulatory protein GAL4	NA	PF04082/4.6E-11/Fungal specific transcription factor domain	NA	Zn-clus	Zn_clus	-	show details
CL1195.Contig1_All	3171	6.42	1.42	-2.17668	1.91e-29	1.15e-28	Down	gi|671150146|ref|XP_008714067.1|/2.65487e-129/hypothetical protein HMPREF1541_01485 [Cyphellophora europaea CBS 101466] &gt;gi|568119729|gb|ETN42331.1| hypothetical protein HMPREF1541_01485 [Cyphellophora europaea CBS 101466]	gi|302885602|ref|XM_003041647.1|/1e-07/Nectria haematococca mpVI 77-13-4 hypothetical protein, mRNA	sp|O59830|YCUA_SCHPO/2e-08/Uncharacterized transcriptional regulatory protein C965.10 OS=Schizosaccharomyces pombe (strain 972 / ATCC 24843) GN=SPCC965.10 PE=4 SV=1	ppa:PAS_chr1-4_0401/3e-06/transcriptional regulatory protein; K09245 transcriptional activator protein UGA3	NA	PS00463/-/Zn(2)-C6 fungal-type DNA-binding domain signature.	NA	Zn-clus	Zn_clus	-	show details
CL2329.Contig3_All	4833	12.5	2.78	-2.16877	9.23e-84	1.26e-82	Down	gi|407923337|gb|EKG16410.1|/0/hypothetical protein MPH_06379 [Macrophomina phaseolina MS6]	NA	sp|P19145|GAP1_YEAST/3e-86/General amino-acid permease GAP1 OS=Saccharomyces cerevisiae (strain ATCC 204508 / S288c) GN=GAP1 PE=1 SV=2	dha:DEHA2C07194g/9e-91/DEHA2C07194p; K16261 yeast amino acid transporter	SPAP7G5.06/5e-77/---	SM00066/5.1E-9/GAL4-like Zn(II)2Cys6 (or C6 zinc) binuclear cluster DNA-binding domain	NA	Zn-clus	Zn_clus	-	show details
CL756.Contig10_All	2519	12.72	2.83	-2.16822	9.52e-45	7.8e-44	Down	gi|407920566|gb|EKG13756.1|/0/hypothetical protein MPH_09063 [Macrophomina phaseolina MS6]	NA	sp|Q9HFR4|ATG2_PICPA/1e-08/Autophagy-related protein 2 OS=Komagataella pastoris GN=ATG2 PE=3 SV=1	aor:AOR_1_1326014/1e-08/AO090026000739; C6 transcription factor; K09246 arginine metabolism regulation protein II	NA	PS50048/10.502/Zn(2)-C6 fungal-type DNA-binding domain profile.	NA	Zn-clus	Zn_clus	-	show details
CL1396.Contig6_All	3403	3.8	0.85	-2.16046	3.37e-19	1.5e-18	Down	gi|407917698|gb|EKG11002.1|/1.83449e-140/hypothetical protein MPH_12005 [Macrophomina phaseolina MS6]	gi|317156951|ref|XM_001826077.2|/8e-49/Aspergillus oryzae RIB40 NADH dehydrogenase [ubiquinone] iron-sulfur protein 7, mRNA	sp|O47950|NDUS7_NEUCR/8e-78/NADH-ubiquinone oxidoreductase 19.3 kDa subunit, mitochondrial OS=Neurospora crassa (strain ATCC 24698 / 74-OR23-1A / CBS 708.71 / DSM 1257 / FGSC 987) GN=G17A4.170 PE=2 SV=1	pbl:PAAG_00948/6e-81/NADH dehydrogenase iron-sulfur protein; K03940 NADH dehydrogenase (ubiquinone) Fe-S protein 7 [EC:1.6.5.3 1.6.99.3]	XF0306/1e-62/---	PF04082/5.5E-15/Fungal specific transcription factor domain	molecular_function:GO:0003954//NADH dehydrogenase activity;GO:0051536//iron-sulfur cluster binding;	C2H2	zf-C2H2	PHD	show details
CL882.Contig2_All	6905	9.79	2.19	-2.16038	2.82e-93	4.25e-92	Down	gi|685854509|ref|XP_009254287.1|/0/hypothetical protein FPSE_02893 [Fusarium pseudograminearum CS3096] &gt;gi|408397880|gb|EKJ77018.1| hypothetical protein FPSE_02893 [Fusarium pseudograminearum CS3096] &gt;gi|695114538|emb|CEG02499.1| unnamed protein product [Fusarium pseudograminearum CS3427]	gi|517322946|emb|HF679031.1|/4e-12/Fusarium fujikuroi IMI 58289 draft genome, chromosome FFUJ_chr09	sp|P40445|YIQ6_YEAST/3e-45/Uncharacterized transporter YIL166C OS=Saccharomyces cerevisiae (strain ATCC 204508 / S288c) GN=YIL166C PE=1 SV=1	psq:PUNSTDRAFT_100209/2e-34/MFS pantothenate transporter; K03448 MFS transporter, ACS family, pantothenate transporter	SMb20915/7e-51/---	SM00906/1.5E-10/Fungal specific transcription factor domain	NA	Zn-clus	Zn_clus	-	show details
CL588.Contig3_All	4546	3.74	0.85	-2.1375	2.59e-24	1.36e-23	Down	gi|320591233|gb|EFX03672.1|/0/c6 zinc finger domain containing protein [Grosmannia clavigera kw1407]	NA	sp|Q59U10|BCR1_CANAL/8e-13/Biofilm and cell wall regulator 1 OS=Candida albicans (strain SC5314 / ATCC MYA-2876) GN=BCR1 PE=1 SV=1	wic:J056_004710/7e-11/Transcription factor steA; K11215 transcription factor STE12	YDR216w/2e-09/---	PTHR31986/2.1E-40/--	NA	C2H2	zf-C2H2	PHD	show details
CL1180.Contig3_All	2063	2.7	0.63	-2.09954	1.94e-08	5.43e-08	Down	gi|407922992|gb|EKG16082.1|/0/hypothetical protein MPH_06777 [Macrophomina phaseolina MS6]	NA	sp|Q8TFG4|YL54_SCHPO/2e-17/Uncharacterized protein PB18E9.04c OS=Schizosaccharomyces pombe (strain 972 / ATCC 24843) GN=SPAPB18E9.04c PE=4 SV=1	cim:CIMG_05779/5e-19/actin associated protein Wsp1; K05747 Wiskott-Aldrich syndrome protein	SPBC28F2.12/4e-15/---	PF00172/7.2E-8/Fungal Zn(2)-Cys(6) binuclear cluster domain	NA	Zn-clus	Zn_clus	-	show details
CL1430.Contig8_All	5248	139.09	32.88	-2.08074	0	0	Down	gi|407917310|gb|EKG10627.1|/0/hypothetical protein MPH_12259 [Macrophomina phaseolina MS6]	gi|189194624|ref|XM_001933616.1|/3e-31/Pyrenophora tritici-repentis Pt-1C-BFP transcription factor Cmr1, mRNA	sp|Q5A4K7|TRY5_CANAL/6e-14/Transcriptional regulator of yeast form adherence 5 OS=Candida albicans (strain SC5314 / ATCC MYA-2876) GN=TRY5 PE=4 SV=1	adl:AURDEDRAFT_114636/2e-08/STE-domain-containing protein; K11215 transcription factor STE12	YDR216w/1e-07/---	PF00096/1.1E-4/Zinc finger, C2H2 type	NA	C2H2	zf-C2H2	PHD	show details
Unigene6398_All	7800	35.83	8.48	-2.07903	0	0	Down	gi|407922973|gb|EKG16063.1|/0/hypothetical protein MPH_06757 [Macrophomina phaseolina MS6]	NA	sp|P49413|UAY_EMENI/8e-29/Positive regulator of purine utilization OS=Emericella nidulans (strain FGSC A4 / ATCC 38163 / CBS 112.46 / NRRL 194 / M139) GN=uaY PE=4 SV=2	afm:AFUA_3G06740/6e-13/C6 transcription factor (Gal4); K09241 transcriptional regulatory protein GAL4	NA	SM00906/2.9E-10/Fungal specific transcription factor domain	NA	Zn-clus	Zn_clus	-	show details
CL3560.Contig3_All	2543	10.08	2.39	-2.07641	2.54e-34	1.71e-33	Down	gi|407921088|gb|EKG14254.1|/0/hypothetical protein MPH_08544 [Macrophomina phaseolina MS6]	NA	sp|P25502|PUT3_YEAST/2e-27/Proline utilization trans-activator OS=Saccharomyces cerevisiae (strain ATCC 204508 / S288c) GN=PUT3 PE=1 SV=1	lth:KLTH0C00814g/2e-43/KLTH0C00814p; K09248 proline utilization trans-activator	NA	SM00066/8.9E-7/GAL4-like Zn(II)2Cys6 (or C6 zinc) binuclear cluster DNA-binding domain	NA	Zn-clus	Zn_clus	-	show details
CL1024.Contig13_All	5331	8.88	2.14	-2.05295	9.95e-62	1.06e-60	Down	gi|407924594|gb|EKG17627.1|/0/hypothetical protein MPH_05075 [Macrophomina phaseolina MS6]	gi|323149381|gb|GU943945.1|/1e-11/Macrophomina phaseolina clone 157 microsatellite sequence	sp|Q0ULF5|SEC31_PHANO/2e-14/Protein transport protein SEC31 OS=Phaeosphaeria nodorum (strain SN15 / ATCC MYA-4574 / FGSC 10173) GN=SEC31 PE=3 SV=3	maj:MAA_03848/8e-17/evh1; K05747 Wiskott-Aldrich syndrome protein	mlr2363/7e-08/---	PTHR31944:SF20/5.0E-31/--	NA	Zn-clus	Zn_clus	-	show details
Unigene1662_All	3987	8.95	2.2	-2.02438	7.38e-46	6.18e-45	Down	gi|407922953|gb|EKG16043.1|/0/Transcription factor fungi [Macrophomina phaseolina MS6]	NA	sp|P38137|FAT2_YEAST/6e-19/Peroxisomal-coenzyme A synthetase OS=Saccharomyces cerevisiae (strain ATCC 204508 / S288c) GN=PCS60 PE=1 SV=1	afm:AFUA_1G13110/2e-42/4-coumarate-CoA ligase (EC:6.2.1.12); K01904 4-coumarate--CoA ligase [EC:6.2.1.12]	ZfadD/2e-37/---	SM00906/1.5E-10/Fungal specific transcription factor domain	NA	Zn-clus	Zn_clus	-	show details
CL1127.Contig2_All	2400	19.12	4.74	-2.01212	9.32e-58	9.39e-57	Down	gi|615453747|ref|XP_007595658.1|/1.84305e-120/zinc finger protein ADR1 [Colletotrichum fioriniae PJ7] &gt;gi|588900017|gb|EXF80720.1| zinc finger protein ADR1 [Colletotrichum fioriniae PJ7]	NA	sp|Q10096|YAOH_SCHPO/7e-20/Zinc finger protein C11D3.17 OS=Schizosaccharomyces pombe (strain 972 / ATCC 24843) GN=SPAC11D3.17 PE=1 SV=1	val:VDBG_08875/2e-09/pre-mRNA-splicing factor cwc22; K13100 pre-mRNA-splicing factor CWC22	SPAC11D3.17/2e-19/---	PS00028/-/Zinc finger C2H2 type domain signature.	NA	C2H2	zf-C2H2	PHD	show details
CL4237.Contig2_All	3149	2.53	0.63	-2.00571	2.81e-11	9.18e-11	Down	gi|615422568|ref|XP_007587177.1|/0/putative c6 transcription protein [Neofusicoccum parvum UCRNP2] &gt;gi|485918802|gb|EOD45349.1| putative c6 transcription protein [Neofusicoccum parvum UCRNP2]	gi|169765078|ref|XM_001816959.1|/3e-11/Aspergillus oryzae RIB40 gluconate 5-dehydrogenase, mRNA	sp|P04386|GAL4_YEAST/5e-39/Regulatory protein GAL4 OS=Saccharomyces cerevisiae (strain ATCC 204508 / S288c) GN=GAL4 PE=1 SV=2	maj:MAA_08096/2e-74/lactose regulatory protein LAC9; K09241 transcriptional regulatory protein GAL4	mll0534/2e-38/---	PS00463/-/Zn(2)-C6 fungal-type DNA-binding domain signature.	NA	Zn-clus	Zn_clus	-	show details
CL4055.Contig3_All	3427	10.12	2.52	-2.00571	2.24e-44	1.82e-43	Down	gi|407919694|gb|EKG12920.1|/0/Zinc finger BED-type predicted protein [Macrophomina phaseolina MS6]	gi|145255089|ref|XM_001398822.1|/9e-18/Aspergillus niger CBS 513.88 C2H2 finger domain protein, mRNA	sp|Q873A1|SEC31_NEUCR/1e-14/Protein transport protein sec31 OS=Neurospora crassa (strain ATCC 24698 / 74-OR23-1A / CBS 708.71 / DSM 1257 / FGSC 987) GN=sec31 PE=3 SV=1	maj:MAA_03848/3e-17/evh1; K05747 Wiskott-Aldrich syndrome protein	Rv3876/7e-17/---	PS50157/9.868/Zinc finger C2H2 type domain profile.	NA	C2H2	zf-C2H2	PHD	show details
CL1519.Contig2_All	4085	5.21	1.35	-1.94832	8.59e-27	4.81e-26	Down	gi|628339344|ref|XP_007746959.1|/7.79498e-93/hypothetical protein A1O5_08185 [Cladophialophora psammophila CBS 110553] &gt;gi|589985362|gb|EXJ68393.1| hypothetical protein A1O5_08185 [Cladophialophora psammophila CBS 110553]	NA	sp|P28875|CZF1_CANAW/2e-10/Zinc finger protein 1 OS=Candida albicans (strain WO-1) GN=CZF1 PE=4 SV=2	yli:YALI0D20394g/7e-10/YALI0D20394p; K09245 transcriptional activator protein UGA3	NA	PS50048/11.25/Zn(2)-C6 fungal-type DNA-binding domain profile.	NA	Zn-clus	Zn_clus	-	show details
CL3287.Contig2_All	2346	7.7	2.03	-1.92338	2.4e-22	1.19e-21	Down	gi|407928535|gb|EKG21391.1|/0/Transcription factor fungi [Macrophomina phaseolina MS6]	NA	sp|P08640|MUC1_YEAST/9e-23/Flocculation protein FLO11 OS=Saccharomyces cerevisiae (strain ATCC 204508 / S288c) GN=MUC1 PE=1 SV=2	sce:YIR019C/9e-22/FLO11, MUC1, STA4; Flo11p; K01178 glucoamylase [EC:3.2.1.3]	SPBC28F2.12/6e-16/---	PTHR31313:SF14/1.3E-59/--	NA	Zn-clus	Zn_clus	-	show details
CL2192.Contig3_All	2507	144.33	38.11	-1.92113	0	0	Down	gi|615403674|ref|XP_007581135.1|/9.47765e-176/putative c2h2 conidiation transcription factor protein [Neofusicoccum parvum UCRNP2] &gt;gi|485927327|gb|EOD51392.1| putative c2h2 conidiation transcription factor protein [Neofusicoccum parvum UCRNP2]	gi|396472170|ref|XM_003838994.1|/4e-44/Leptosphaeria maculans JN3 similar to C2H2 conidiation transcription factor FlbC (LEMA_P027150.1) mRNA, complete cds	sp|Q9UTA1|YL8J_SCHPO/6e-17/Zinc finger protein C25B8.19c OS=Schizosaccharomyces pombe (strain 972 / ATCC 24843) GN=SPAC25B8.19c PE=4 SV=2	ure:UREG_02413/2e-09/DNA-binding protein creA; K09467 zinc-finger protein CreA/MIG	SPAC25B8.19c/1e-15/---	SM00355/1.2E-4/zinc finger	NA	C2H2	zf-C2H2	PHD	show details
CL1024.Contig1_All	5666	4.44	1.18	-1.91177	6.17e-31	3.86e-30	Down	gi|407924594|gb|EKG17627.1|/0/hypothetical protein MPH_05075 [Macrophomina phaseolina MS6]	gi|323149381|gb|GU943945.1|/1e-11/Macrophomina phaseolina clone 157 microsatellite sequence	sp|Q0ULF5|SEC31_PHANO/2e-14/Protein transport protein SEC31 OS=Phaeosphaeria nodorum (strain SN15 / ATCC MYA-4574 / FGSC 10173) GN=SEC31 PE=3 SV=3	ncr:NCU07438/3e-18/WASP-like protein las17p; K05747 Wiskott-Aldrich syndrome protein	mlr2363/7e-08/---	PTHR31944/1.2E-54/--	NA	Zn-clus	Zn_clus	-	show details
CL182.Contig7_All	10292	27.34	7.28	-1.909	0	0	Down	gi|407929056|gb|EKG21895.1|/0/hypothetical protein MPH_00815 [Macrophomina phaseolina MS6]	NA	sp|P28349|NIT4_NEUCR/1e-11/Nitrogen assimilation transcription factor nit-4 OS=Neurospora crassa (strain ATCC 24698 / 74-OR23-1A / CBS 708.71 / DSM 1257 / FGSC 987) GN=nit-4 PE=4 SV=2	cci:CC1G_15535/5e-10/Setd1a protein; K11422 histone-lysine N-methyltransferase SETD1 [EC:2.1.1.43]	Rv3876/3e-06/---	PF00172/1.5E-7/Fungal Zn(2)-Cys(6) binuclear cluster domain	NA	Zn-clus	Zn_clus	-	show details
CL5112.Contig1_All	2425	3.31	0.89	-1.89495	1.67e-10	5.25e-10	Down	gi|684168308|ref|XP_009158027.1|/1.58782e-95/arginine metabolism regulation protein II [Exophiala dermatitidis NIH/UT8656] &gt;gi|378731107|gb|EHY57566.1| arginine metabolism regulation protein II [Exophiala dermatitidis NIH/UT8656]	NA	sp|P05085|ARGR2_YEAST/1e-23/Arginine metabolism regulation protein II OS=Saccharomyces cerevisiae (strain ATCC 204508 / S288c) GN=ARG81 PE=1 SV=3	yli:YALI0D09647g/1e-37/YALI0D09647p; K09246 arginine metabolism regulation protein II	NA	PF11951/3.4E-58/Fungal specific transcription factor domain	NA	Zn-clus	Zn_clus	-	show details
CL1430.Contig3_All	5332	88.17	23.73	-1.89358	0	0	Down	gi|407917310|gb|EKG10627.1|/0/hypothetical protein MPH_12259 [Macrophomina phaseolina MS6]	gi|189194624|ref|XM_001933616.1|/3e-31/Pyrenophora tritici-repentis Pt-1C-BFP transcription factor Cmr1, mRNA	sp|Q5A4K7|TRY5_CANAL/1e-06/Transcriptional regulator of yeast form adherence 5 OS=Candida albicans (strain SC5314 / ATCC MYA-2876) GN=TRY5 PE=4 SV=1	pco:PHACADRAFT_213459/4e-06/hypothetical protein; K11361 transcription factor SPT20	NA	PS50048/10.15/Zn(2)-C6 fungal-type DNA-binding domain profile.	NA	Zn-clus	Zn_clus	-	show details
CL2192.Contig1_All	2589	132.29	35.99	-1.87804	0	0	Down	gi|615403674|ref|XP_007581135.1|/0/putative c2h2 conidiation transcription factor protein [Neofusicoccum parvum UCRNP2] &gt;gi|485927327|gb|EOD51392.1| putative c2h2 conidiation transcription factor protein [Neofusicoccum parvum UCRNP2]	gi|396472170|ref|XM_003838994.1|/4e-44/Leptosphaeria maculans JN3 similar to C2H2 conidiation transcription factor FlbC (LEMA_P027150.1) mRNA, complete cds	sp|Q9UTA1|YL8J_SCHPO/1e-16/Zinc finger protein C25B8.19c OS=Schizosaccharomyces pombe (strain 972 / ATCC 24843) GN=SPAC25B8.19c PE=4 SV=2	ure:UREG_02413/2e-09/DNA-binding protein creA; K09467 zinc-finger protein CreA/MIG	SPAC25B8.19c/9e-16/---	SM00355/0.0015/zinc finger	NA	C2H2	zf-C2H2	PHD	show details
CL2431.Contig3_All	7193	2.7	0.74	-1.86736	2.33e-23	1.19e-22	Down	gi|407919308|gb|EKG12559.1|/0/Zinc finger C2H2-type protein [Macrophomina phaseolina MS6]	NA	sp|Q5AMH6|CAS5_CANAL/5e-11/Cell wall integrity transcriptional regulator CAS5 OS=Candida albicans (strain SC5314 / ATCC MYA-2876) GN=CAS5 PE=4 SV=1	act:ACLA_018960/3e-10/C2H2 type conidiation transcription factor BrlA; K09465 zinc finger protein BrlA	ECU08g0560/2e-09/---	PS00028/-/Zinc finger C2H2 type domain signature.	NA	C2H2	zf-C2H2	PHD	show details
CL3566.Contig1_All	2328	50.37	13.85	-1.86268	5.59e-130	1.12e-128	Down	gi|407921017|gb|EKG14186.1|/0/SANT domain DNA binding protein [Macrophomina phaseolina MS6]	gi|323149583|gb|GU944147.1|/1e-96/Macrophomina phaseolina clone 365 microsatellite sequence	sp|O13493|MYB1_NEUCR/4e-35/Myb-like DNA-binding protein myb-1 OS=Neurospora crassa (strain ATCC 24698 / 74-OR23-1A / CBS 708.71 / DSM 1257 / FGSC 987) GN=rca-1 PE=3 SV=2	mbe:MBM_01244/1e-51/myb-like DNA-binding domain-containing protein; K09425 Myb-like DNA-binding protein FlbD	ECU11g1690/2e-24/---	PTHR10641/2.2E-80/--	NA	MYB	Myb_DNA-binding	ARID,Response_reg,SNF2_N	show details
CL1071.Contig2_All	6451	3.65	1.02	-1.83933	1.57e-27	8.96e-27	Down	gi|407918756|gb|EKG12022.1|/0/hypothetical protein MPH_10917 [Macrophomina phaseolina MS6]	gi|296803976|ref|XM_002842795.1|/2e-10/Arthroderma otae CBS 113480 monocarboxylate permease-like protein, mRNA	sp|Q08777|MCH5_YEAST/3e-40/Riboflavin transporter MCH5 OS=Saccharomyces cerevisiae (strain ATCC 204508 / S288c) GN=MCH5 PE=1 SV=2	mbe:MBM_09972/1e-49/hsp90-like protein; K11231 osomolarity two-component system, sensor histidine kinase SLN1 [EC:2.7.13.3]	NMA0047/8e-14/---	PS50048/11.426/Zn(2)-C6 fungal-type DNA-binding domain profile.	NA	Zn-clus	Zn_clus	-	show details
Unigene4971_All	887	8.4	2.36	-1.8316	4.83e-09	1.4e-08	Down	gi|302890979|ref|XP_003044372.1|/8.52869e-46/hypothetical protein NECHADRAFT_83024 [Nectria haematococca mpVI 77-13-4] &gt;gi|256725295|gb|EEU38659.1| hypothetical protein NECHADRAFT_83024 [Nectria haematococca mpVI 77-13-4]	NA	sp|P08640|MUC1_YEAST/1e-15/Flocculation protein FLO11 OS=Saccharomyces cerevisiae (strain ATCC 204508 / S288c) GN=MUC1 PE=1 SV=2	maw:MAC_00912/7e-17/WASP-like pretein las17p; K05747 Wiskott-Aldrich syndrome protein	Rv3876/3e-14/---	PF00172/4.0E-8/Fungal Zn(2)-Cys(6) binuclear cluster domain	NA	Zn-clus	Zn_clus	-	show details
CL1353.Contig3_All	2954	11.71	3.29	-1.83158	7.4e-39	5.46e-38	Down	NA	NA	NA	NA	NA	PS50157/8.683/Zinc finger C2H2 type domain profile.	NA	C2H2	zf-C2H2	PHD	show details
CL3171.Contig2_All	5465	37.16	10.52	-1.82062	1.43e-220	4.67e-219	Down	gi|407918949|gb|EKG12209.1|/0/Fumarylacetoacetase [Macrophomina phaseolina MS6]	NA	sp|Q00770|FAAA_EMENI/8e-68/Fumarylacetoacetase OS=Emericella nidulans (strain FGSC A4 / ATCC 38163 / CBS 112.46 / NRRL 194 / M139) GN=fahA PE=1 SV=3	afm:AFUA_7G05160/6e-73/fumarylacetoacetate hydrolase family protein; K01555 fumarylacetoacetase [EC:3.7.1.2]	RSp0690/2e-69/---	PS50048/9.798/Zn(2)-C6 fungal-type DNA-binding domain profile.	NA	Zn-clus	Zn_clus	-	show details
CL1471.Contig8_All	3388	33.53	9.59	-1.80585	5.31e-122	1.01e-120	Down	gi|407929503|gb|EKG22321.1|/7.67851e-131/hypothetical protein MPH_00301 [Macrophomina phaseolina MS6]	NA	NA	NA	NA	PF01426/4.0E-8/BAH domain	NA	Alfin-like	Alfin-like	DDT,Homeobox,JmjC,JmjN	show details
CL1024.Contig17_All	5370	4.19	1.2	-1.80392	1.5e-25	8.13e-25	Down	gi|407924594|gb|EKG17627.1|/0/hypothetical protein MPH_05075 [Macrophomina phaseolina MS6]	gi|323149381|gb|GU943945.1|/1e-11/Macrophomina phaseolina clone 157 microsatellite sequence	sp|Q0ULF5|SEC31_PHANO/2e-14/Protein transport protein SEC31 OS=Phaeosphaeria nodorum (strain SN15 / ATCC MYA-4574 / FGSC 10173) GN=SEC31 PE=3 SV=3	maj:MAA_03848/8e-17/evh1; K05747 Wiskott-Aldrich syndrome protein	mlr2363/7e-08/---	PTHR31944:SF20/3.9E-59/--	NA	Zn-clus	Zn_clus	-	show details
CL1430.Contig7_All	5670	5.69	1.64	-1.79473	5.25e-36	3.66e-35	Down	gi|407917310|gb|EKG10627.1|/0/hypothetical protein MPH_12259 [Macrophomina phaseolina MS6]	gi|189194624|ref|XM_001933616.1|/3e-31/Pyrenophora tritici-repentis Pt-1C-BFP transcription factor Cmr1, mRNA	sp|Q5BGE2|ARAR_EMENI/5e-06/Arabinolytic transcriptional activator araR OS=Emericella nidulans (strain FGSC A4 / ATCC 38163 / CBS 112.46 / NRRL 194 / M139) GN=AN0388 PE=3 SV=1	NA	NA	PF00172/2.5E-8/Fungal Zn(2)-Cys(6) binuclear cluster domain	NA	Zn-clus	Zn_clus	-	show details
CL924.Contig3_All	4017	20.27	5.88	-1.78546	7.41e-87	1.05e-85	Down	gi|407920194|gb|EKG13411.1|/2.76942e-143/Ketose-bisphosphate aldolase class-2 [Macrophomina phaseolina MS6]	gi|259486486|tpe|BN001307.1|/5e-29/TPA_asm: Aspergillus nidulans FGSC A4 chromosome VII	sp|O00058|MTDH_UROFA/3e-35/Probable NADP-dependent mannitol dehydrogenase OS=Uromyces fabae GN=PIG8 PE=2 SV=1	cmt:CCM_06361/1e-103/Ketose-bisphosphate aldolase, class-II; K01624 fructose-bisphosphate aldolase, class II [EC:4.1.2.13]	SPAC8E11.10/9e-29/---	SM00066/2.3E-8/GAL4-like Zn(II)2Cys6 (or C6 zinc) binuclear cluster DNA-binding domain	NA	Zn-clus	Zn_clus	-	show details
CL1636.Contig7_All	4070	1.85	0.54	-1.77649	1.65e-09	4.9e-09	Down	gi|407918703|gb|EKG11969.1|/0/Zinc finger C2H2-type protein [Macrophomina phaseolina MS6]	NA	sp|P08640|MUC1_YEAST/4e-13/Flocculation protein FLO11 OS=Saccharomyces cerevisiae (strain ATCC 204508 / S288c) GN=MUC1 PE=1 SV=2	ani:AN8241.2/3e-12/similar to chitinase; K01183 chitinase [EC:3.2.1.14]	Rv3876/6e-09/---	PS50157/10.45/Zinc finger C2H2 type domain profile.	NA	C2H2	zf-C2H2	PHD	show details
CL2095.Contig4_All	4027	17.89	5.23	-1.77427	1.02e-76	1.29e-75	Down	gi|407924396|gb|EKG17447.1|/2.10794e-175/Peptidase M20 [Macrophomina phaseolina MS6]	NA	sp|P08640|MUC1_YEAST/2e-22/Flocculation protein FLO11 OS=Saccharomyces cerevisiae (strain ATCC 204508 / S288c) GN=MUC1 PE=1 SV=2	aor:AOR_1_236094/1e-23/AO090120000140; actin associated protein Wsp1; K05747 Wiskott-Aldrich syndrome protein	DR2133/1e-13/---	PF00172/2.1E-4/Fungal Zn(2)-Cys(6) binuclear cluster domain	NA	Zn-clus	Zn_clus	-	show details
[truncated: 352 more rows]
