# Supplementary material for: De novo transcriptomic assembly and mRNA expression patterns of Botryosphaeria dothidea infection with mycoviruses chrysovirus 1 (BdCV1) and partitivirus 1 (BdPV1)
Source: Virol J. 2018 Aug 13;15:126. doi: 10.1186/s12985-018-1033-4 (PMC6088430; doi:10.1186/s12985-018-1033-4)
Supplement: Supplementary file 12 — Table S12. The results of KEGG pathway classification for DEGs from (A) LW-CP/Mock, (B) LW-C/Mock, and (C) LW-P/Mock libraries, respectively. (XLSX 46 kb) [file 12985_2018_1033_MOESM12_ESM.xlsx]

## Sheet: LW-CP-VS-Mock possionDis-method
Addition file 12: Table S12A. The results of KEGG Pathway classification for DEGs for LW-CP/Mock libaray.
#	Pathway	DEGs genes with pathway annotation (7029)	All genes with pathway annotation (19722)	Pvalue	Qvalue	Pathway ID	Level 1	Level 2
1	Peroxisome	162 (2.3%)	338 (1.71%)	1.95047e-06	0.000237957	ko04146	Cellular Processes	Transport and catabolism
2	Non-homologous end-joining	67 (0.95%)	134 (0.68%)	0.000438257	0.0192106	ko03450	Genetic Information Processing	Replication and repair
3	Pentose and glucuronate interconversions	111 (1.58%)	242 (1.23%)	0.000626783	0.0192106	ko00040	Metabolism	Carbohydrate metabolism
4	Insulin resistance	51 (0.73%)	98 (0.5%)	0.000629855	0.0192106	ko04931	Human Diseases	Endocrine and metabolic diseases
5	Glycine, serine and threonine metabolism	202 (2.87%)	475 (2.41%)	0.000999529	0.0243885	ko00260	Metabolism	Amino acid metabolism
6	Inositol phosphate metabolism	70 (1%)	146 (0.74%)	0.00144758	0.0294342	ko00562	Metabolism	Carbohydrate metabolism
7	Aflatoxin biosynthesis	80 (1.14%)	172 (0.87%)	0.00207754	0.0339257	ko00254	Metabolism	Biosynthesis of other secondary metabolites
8	Purine metabolism	283 (4.03%)	693 (3.51%)	0.00222464	0.0339257	ko00230	Metabolism	Nucleotide metabolism
9	Homologous recombination	73 (1.04%)	156 (0.79%)	0.00260836	0.0353578	ko03440	Genetic Information Processing	Replication and repair
10	Aminoacyl-tRNA biosynthesis	117 (1.66%)	273 (1.38%)	0.00779246	0.095068	ko00970	Genetic Information Processing	Translation
11	Biosynthesis of secondary metabolites	830 (11.81%)	2193 (11.12%)	0.0119502	0.126841	ko01110	Metabolism	Global and overview maps
12	Carotenoid biosynthesis	7 (0.1%)	9 (0.05%)	0.0124762	0.126841	ko00906	Metabolism	Metabolism of terpenoids and polyketides
13	Ether lipid metabolism	64 (0.91%)	143 (0.73%)	0.0149733	0.13171	ko00565	Metabolism	Lipid metabolism
14	Terpenoid backbone biosynthesis	45 (0.64%)	96 (0.49%)	0.0151142	0.13171	ko00900	Metabolism	Metabolism of terpenoids and polyketides
15	Metabolic pathways	2554 (36.34%)	6981 (35.4%)	0.021006	0.170849	ko01100	Metabolism	Global and overview maps
16	Lysine biosynthesis	35 (0.5%)	74 (0.38%)	0.0255711	0.190368	ko00300	Metabolism	Amino acid metabolism
17	Biosynthesis of antibiotics	463 (6.59%)	1210 (6.14%)	0.0268376	0.190368	ko01130	Metabolism	Global and overview maps
18	N-Glycan biosynthesis	101 (1.44%)	242 (1.23%)	0.0280871	0.190368	ko00510	Metabolism	Glycan biosynthesis and metabolism
19	Various types of N-glycan biosynthesis	81 (1.15%)	192 (0.97%)	0.0348808	0.223972	ko00513	Metabolism	Glycan biosynthesis and metabolism
20	Fructose and mannose metabolism	122 (1.74%)	300 (1.52%)	0.0391818	0.239009	ko00051	Metabolism	Carbohydrate metabolism
21	Linoleic acid metabolism	70 (1%)	165 (0.84%)	0.041632	0.241862	ko00591	Metabolism	Lipid metabolism
22	Biosynthesis of amino acids	218 (3.1%)	557 (2.82%)	0.044891	0.248134	ko01230	Metabolism	Global and overview maps
23	Fatty acid biosynthesis	65 (0.92%)	153 (0.78%)	0.0467794	0.248134	ko00061	Metabolism	Lipid metabolism
24	Methane metabolism	86 (1.22%)	208 (1.05%)	0.0500706	0.254526	ko00680	Metabolism	Energy metabolism
25	Glycosylphosphatidylinositol(GPI)-anchor biosynthesis	53 (0.75%)	123 (0.62%)	0.0522588	0.255023	ko00563	Metabolism	Glycan biosynthesis and metabolism
26	Indole diterpene alkaloid biosynthesis	15 (0.21%)	29 (0.15%)	0.0553638	0.259784	ko00403	Metabolism	Biosynthesis of other secondary metabolites
27	Ascorbate and aldarate metabolism	46 (0.65%)	106 (0.54%)	0.0595791	0.262439	ko00053	Metabolism	Carbohydrate metabolism
28	alpha-Linolenic acid metabolism	17 (0.24%)	34 (0.17%)	0.0602818	0.262439	ko00592	Metabolism	Lipid metabolism
29	Starch and sucrose metabolism	710 (10.1%)	1905 (9.66%)	0.062383	0.262439	ko00500	Metabolism	Carbohydrate metabolism
30	Biosynthesis of unsaturated fatty acids	46 (0.65%)	108 (0.55%)	0.0801676	0.323198	ko01040	Metabolism	Lipid metabolism
31	Thiamine metabolism	19 (0.27%)	40 (0.2%)	0.0821241	0.323198	ko00730	Metabolism	Metabolism of cofactors and vitamins
32	Lysine degradation	184 (2.62%)	477 (2.42%)	0.0962576	0.357775	ko00310	Metabolism	Amino acid metabolism
33	Folate biosynthesis	43 (0.61%)	102 (0.52%)	0.102236	0.357775	ko00790	Metabolism	Metabolism of cofactors and vitamins
34	Vitamin B6 metabolism	27 (0.38%)	61 (0.31%)	0.10241	0.357775	ko00750	Metabolism	Metabolism of cofactors and vitamins
35	Sesquiterpenoid and triterpenoid biosynthesis	6 (0.09%)	10 (0.05%)	0.10264	0.357775	ko00909	Metabolism	Metabolism of terpenoids and polyketides
36	Ribosome biogenesis in eukaryotes	105 (1.49%)	266 (1.35%)	0.10624	0.360035	ko03008	Genetic Information Processing	Translation
37	Butanoate metabolism	98 (1.39%)	249 (1.26%)	0.122233	0.393212	ko00650	Metabolism	Carbohydrate metabolism
38	DNA replication	95 (1.35%)	241 (1.22%)	0.122476	0.393212	ko03030	Genetic Information Processing	Replication and repair
39	ABC transporters	50 (0.71%)	122 (0.62%)	0.127353	0.398386	ko02010	Environmental Information Processing	Membrane transport
40	Glycerophospholipid metabolism	120 (1.71%)	310 (1.57%)	0.140794	0.429421	ko00564	Metabolism	Lipid metabolism
41	Base excision repair	35 (0.5%)	84 (0.43%)	0.148961	0.433612	ko03410	Genetic Information Processing	Replication and repair
42	MAPK signaling pathway - yeast	260 (3.7%)	692 (3.51%)	0.149276	0.433612	ko04011	Environmental Information Processing	Signal transduction
43	Pyrimidine metabolism	160 (2.28%)	422 (2.14%)	0.17481	0.484583	ko00240	Metabolism	Nucleotide metabolism
44	Steroid biosynthesis	33 (0.47%)	80 (0.41%)	0.175086	0.484583	ko00100	Metabolism	Lipid metabolism
45	Nitrogen metabolism	39 (0.55%)	96 (0.49%)	0.179558	0.484583	ko00910	Metabolism	Energy metabolism
46	Fatty acid metabolism	89 (1.27%)	230 (1.17%)	0.182711	0.484583	ko01212	Metabolism	Global and overview maps
47	Glycosaminoglycan degradation	6 (0.09%)	12 (0.06%)	0.226962	0.589134	ko00531	Metabolism	Glycan biosynthesis and metabolism
48	Alanine, aspartate and glutamate metabolism	79 (1.12%)	207 (1.05%)	0.244247	0.601247	ko00250	Metabolism	Amino acid metabolism
49	D-Arginine and D-ornithine metabolism	3 (0.04%)	5 (0.03%)	0.245173	0.601247	ko00472	Metabolism	Metabolism of other amino acids
50	Meiosis - yeast	218 (3.1%)	589 (2.99%)	0.253319	0.601247	ko04113	Cellular Processes	Cell growth and death
51	Biotin metabolism	34 (0.48%)	86 (0.44%)	0.258207	0.601247	ko00780	Metabolism	Metabolism of cofactors and vitamins
52	Selenocompound metabolism	14 (0.2%)	33 (0.17%)	0.260401	0.601247	ko00450	Metabolism	Metabolism of other amino acids
53	Glutathione metabolism	79 (1.12%)	208 (1.05%)	0.261198	0.601247	ko00480	Metabolism	Metabolism of other amino acids
54	Sulfur relay system	19 (0.27%)	47 (0.24%)	0.293522	0.663141	ko04122	Genetic Information Processing	Folding, sorting and degradation
55	Nicotinate and nicotinamide metabolism	29 (0.41%)	75 (0.38%)	0.331233	0.734735	ko00760	Metabolism	Metabolism of cofactors and vitamins
56	Glycerolipid metabolism	100 (1.42%)	271 (1.37%)	0.352992	0.756552	ko00561	Metabolism	Lipid metabolism
57	Glycolysis / Gluconeogenesis	113 (1.61%)	307 (1.56%)	0.353785	0.756552	ko00010	Metabolism	Carbohydrate metabolism
58	Monobactam biosynthesis	3 (0.04%)	6 (0.03%)	0.365874	0.756552	ko00261	Metabolism	Biosynthesis of other secondary metabolites
59	Caffeine metabolism	3 (0.04%)	6 (0.03%)	0.365874	0.756552	ko00232	Metabolism	Biosynthesis of other secondary metabolites
60	Pyruvate metabolism	122 (1.74%)	335 (1.7%)	0.40241	0.805056	ko00620	Metabolism	Carbohydrate metabolism
61	Phenylalanine, tyrosine and tryptophan biosynthesis	38 (0.54%)	102 (0.52%)	0.402528	0.805056	ko00400	Metabolism	Amino acid metabolism
62	One carbon pool by folate	23 (0.33%)	61 (0.31%)	0.414756	0.813403	ko00670	Metabolism	Metabolism of cofactors and vitamins
63	Riboflavin metabolism	32 (0.46%)	86 (0.44%)	0.420036	0.813403	ko00740	Metabolism	Metabolism of cofactors and vitamins
64	Carbon metabolism	227 (3.23%)	630 (3.19%)	0.432568	0.824583	ko01200	Metabolism	Global and overview maps
65	Pantothenate and CoA biosynthesis	35 (0.5%)	95 (0.48%)	0.441296	0.828278	ko00770	Metabolism	Metabolism of cofactors and vitamins
66	Spliceosome	157 (2.23%)	436 (2.21%)	0.453598	0.831823	ko03040	Genetic Information Processing	Transcription
67	Taurine and hypotaurine metabolism	19 (0.27%)	51 (0.26%)	0.456821	0.831823	ko00430	Metabolism	Metabolism of other amino acids
68	Sulfur metabolism	35 (0.5%)	96 (0.49%)	0.471696	0.835839	ko00920	Metabolism	Energy metabolism
69	Porphyrin and chlorophyll metabolism	40 (0.57%)	110 (0.56%)	0.472729	0.835839	ko00860	Metabolism	Metabolism of cofactors and vitamins
70	Amino sugar and nucleotide sugar metabolism	388 (5.52%)	1090 (5.53%)	0.52433	0.907364	ko00520	Metabolism	Carbohydrate metabolism
71	RNA degradation	174 (2.48%)	489 (2.48%)	0.528056	0.907364	ko03018	Genetic Information Processing	Folding, sorting and degradation
72	Penicillin and cephalosporin biosynthesis	13 (0.18%)	36 (0.18%)	0.539117	0.913503	ko00311	Metabolism	Biosynthesis of other secondary metabolites
73	Regulation of autophagy	17 (0.24%)	48 (0.24%)	0.567055	0.923201	ko04140	Cellular Processes	Transport and catabolism
74	Glyoxylate and dicarboxylate metabolism	66 (0.94%)	187 (0.95%)	0.567089	0.923201	ko00630	Metabolism	Carbohydrate metabolism
75	Synthesis and degradation of ketone bodies	10 (0.14%)	28 (0.14%)	0.567542	0.923201	ko00072	Metabolism	Lipid metabolism
76	Arginine biosynthesis	32 (0.46%)	91 (0.46%)	0.577071	0.926351	ko00220	Metabolism	Amino acid metabolism
77	Carbapenem biosynthesis	3 (0.04%)	8 (0.04%)	0.587409	0.930699	ko00332	Metabolism	Biosynthesis of other secondary metabolites
78	Propanoate metabolism	78 (1.11%)	223 (1.13%)	0.607176	0.94353	ko00640	Metabolism	Carbohydrate metabolism
79	Endocytosis	1006 (14.31%)	2840 (14.4%)	0.610974	0.94353	ko04144	Cellular Processes	Transport and catabolism
80	beta-Alanine metabolism	67 (0.95%)	193 (0.98%)	0.632642	0.964779	ko00410	Metabolism	Metabolism of other amino acids
81	Protein export	27 (0.38%)	79 (0.4%)	0.647968	0.975951	ko03060	Genetic Information Processing	Folding, sorting and degradation
82	Basal transcription factors	67 (0.95%)	195 (0.99%)	0.671773	0.97645	ko03022	Genetic Information Processing	Transcription
83	Cyanoamino acid metabolism	82 (1.17%)	239 (1.21%)	0.689778	0.97645	ko00460	Metabolism	Metabolism of other amino acids
84	Valine, leucine and isoleucine degradation	97 (1.38%)	282 (1.43%)	0.690475	0.97645	ko00280	Metabolism	Amino acid metabolism
85	Lipoic acid metabolism	2 (0.03%)	6 (0.03%)	0.692832	0.97645	ko00785	Metabolism	Metabolism of cofactors and vitamins
86	Degradation of aromatic compounds	127 (1.81%)	369 (1.87%)	0.70762	0.97645	ko01220	Metabolism	Global and overview maps
87	Histidine metabolism	31 (0.44%)	93 (0.47%)	0.714586	0.97645	ko00340	Metabolism	Amino acid metabolism
88	Arachidonic acid metabolism	14 (0.2%)	43 (0.22%)	0.715932	0.97645	ko00590	Metabolism	Lipid metabolism
89	Sphingolipid metabolism	33 (0.47%)	99 (0.5%)	0.71862	0.97645	ko00600	Metabolism	Lipid metabolism
90	2-Oxocarboxylic acid metabolism	45 (0.64%)	134 (0.68%)	0.720332	0.97645	ko01210	Metabolism	Global and overview maps
91	Cutin, suberine and wax biosynthesis	1 (0.01%)	3 (0.02%)	0.733435	0.983286	ko00073	Metabolism	Lipid metabolism
92	Ubiquitin mediated proteolysis	85 (1.21%)	252 (1.28%)	0.758095	1	ko04120	Genetic Information Processing	Folding, sorting and degradation
93	Protein processing in endoplasmic reticulum	194 (2.76%)	570 (2.89%)	0.803819	1	ko04141	Genetic Information Processing	Folding, sorting and degradation
94	Nucleotide excision repair	55 (0.78%)	168 (0.85%)	0.807241	1	ko03420	Genetic Information Processing	Replication and repair
95	Pentose phosphate pathway	36 (0.51%)	112 (0.57%)	0.808299	1	ko00030	Metabolism	Carbohydrate metabolism
96	RNA polymerase	47 (0.67%)	145 (0.74%)	0.81585	1	ko03020	Genetic Information Processing	Transcription
97	Phagosome	62 (0.88%)	190 (0.96%)	0.827803	1	ko04145	Cellular Processes	Transport and catabolism
98	Glycosphingolipid biosynthesis - globo series	4 (0.06%)	15 (0.08%)	0.840171	1	ko00603	Metabolism	Glycan biosynthesis and metabolism
99	Cell cycle - yeast	210 (2.99%)	621 (3.15%)	0.843031	1	ko04111	Cellular Processes	Cell growth and death
100	Citrate cycle (TCA cycle)	56 (0.8%)	177 (0.9%)	0.884762	1	ko00020	Metabolism	Carbohydrate metabolism
101	beta-Lactam resistance	1 (0.01%)	5 (0.03%)	0.889606	1	ko01501	Human Diseases	Drug resistance
102	SNARE interactions in vesicular transport	11 (0.16%)	40 (0.2%)	0.894753	1	ko04130	Genetic Information Processing	Folding, sorting and degradation
103	Arginine and proline metabolism	91 (1.29%)	282 (1.43%)	0.895578	1	ko00330	Metabolism	Amino acid metabolism
104	Fatty acid degradation	72 (1.02%)	227 (1.15%)	0.90591	1	ko00071	Metabolism	Lipid metabolism
105	Cysteine and methionine metabolism	55 (0.78%)	177 (0.9%)	0.913112	1	ko00270	Metabolism	Amino acid metabolism
106	Mismatch repair	31 (0.44%)	105 (0.53%)	0.92303	1	ko03430	Genetic Information Processing	Replication and repair
107	Other types of O-glycan biosynthesis	1 (0.01%)	6 (0.03%)	0.928961	1	ko00514	Metabolism	Glycan biosynthesis and metabolism
108	Phosphatidylinositol signaling system	25 (0.36%)	87 (0.44%)	0.929813	1	ko04070	Environmental Information Processing	Signal transduction
109	Other glycan degradation	10 (0.14%)	39 (0.2%)	0.932826	1	ko00511	Metabolism	Glycan biosynthesis and metabolism
110	Ubiquinone and other terpenoid-quinone biosynthesis	23 (0.33%)	82 (0.42%)	0.942129	1	ko00130	Metabolism	Metabolism of cofactors and vitamins
111	Tyrosine metabolism	142 (2.02%)	442 (2.24%)	0.947191	1	ko00350	Metabolism	Amino acid metabolism
112	Galactose metabolism	38 (0.54%)	130 (0.66%)	0.949453	1	ko00052	Metabolism	Carbohydrate metabolism
113	Proteasome	23 (0.33%)	84 (0.43%)	0.957594	1	ko03050	Genetic Information Processing	Folding, sorting and degradation
114	C5-Branched dibasic acid metabolism	2 (0.03%)	12 (0.06%)	0.961428	1	ko00660	Metabolism	Carbohydrate metabolism
115	Fatty acid elongation	6 (0.09%)	28 (0.14%)	0.966249	1	ko00062	Metabolism	Lipid metabolism
116	Valine, leucine and isoleucine biosynthesis	11 (0.16%)	47 (0.24%)	0.974943	1	ko00290	Metabolism	Amino acid metabolism
117	Tryptophan metabolism	109 (1.55%)	355 (1.8%)	0.978992	1	ko00380	Metabolism	Amino acid metabolism
118	mRNA surveillance pathway	162 (2.3%)	517 (2.62%)	0.983594	1	ko03015	Genetic Information Processing	Translation
119	Phenylalanine metabolism	96 (1.37%)	322 (1.63%)	0.988858	1	ko00360	Metabolism	Amino acid metabolism
120	RNA transport	308 (4.38%)	981 (4.97%)	0.998164	1	ko03013	Genetic Information Processing	Translation
121	Oxidative phosphorylation	48 (0.68%)	277 (1.4%)	1	1	ko00190	Metabolism	Energy metabolism
122	Ribosome	75 (1.07%)	417 (2.11%)	1	1	ko03010	Genetic Information Processing	Translation

## Sheet: LW-C-VS-Mock possionDis-method
Additional file 12: Table S12B.The results of KEGG Pathway classification for DEGs from LW-C/Mock libaray.
#	Pathway	DEGs genes with pathway annotation (6929)	All genes with pathway annotation (19722)	Pvalue	Qvalue	Pathway ID	Level 1	Level 2
1	Metabolic pathways	2710 (39.11%)	6981 (35.4%)	6.92633e-16	8.45012e-14	ko01100	Metabolism	Global and overview maps
2	Biosynthesis of secondary metabolites	909 (13.12%)	2193 (11.12%)	4.50865e-11	2.75028e-09	ko01110	Metabolism	Global and overview maps
3	Glycine, serine and threonine metabolism	221 (3.19%)	475 (2.41%)	1.50135e-07	5.34053e-06	ko00260	Metabolism	Amino acid metabolism
4	Pentose and glucuronate interconversions	124 (1.79%)	242 (1.23%)	1.75099e-07	5.34053e-06	ko00040	Metabolism	Carbohydrate metabolism
5	Biosynthesis of antibiotics	507 (7.32%)	1210 (6.14%)	2.84289e-07	6.93666e-06	ko01130	Metabolism	Global and overview maps
6	Peroxisome	162 (2.34%)	338 (1.71%)	7.26538e-07	1.47729e-05	ko04146	Cellular Processes	Transport and catabolism
7	Aflatoxin biosynthesis	91 (1.31%)	172 (0.87%)	1.25127e-06	2.18079e-05	ko00254	Metabolism	Biosynthesis of other secondary metabolites
8	Biosynthesis of amino acids	244 (3.52%)	557 (2.82%)	1.09965e-05	0.000161465	ko01230	Metabolism	Global and overview maps
9	Ascorbate and aldarate metabolism	59 (0.85%)	106 (0.54%)	1.19113e-05	0.000161465	ko00053	Metabolism	Carbohydrate metabolism
10	Ether lipid metabolism	74 (1.07%)	143 (0.73%)	3.21553e-05	0.000392295	ko00565	Metabolism	Lipid metabolism
11	Fructose and mannose metabolism	137 (1.98%)	300 (1.52%)	9.63983e-05	0.00106915	ko00051	Metabolism	Carbohydrate metabolism
12	Biosynthesis of unsaturated fatty acids	57 (0.82%)	108 (0.55%)	0.000124348	0.00126421	ko01040	Metabolism	Lipid metabolism
13	Degradation of aromatic compounds	163 (2.35%)	369 (1.87%)	0.000181789	0.00168633	ko01220	Metabolism	Global and overview maps
14	Butanoate metabolism	115 (1.66%)	249 (1.26%)	0.000193513	0.00168633	ko00650	Metabolism	Carbohydrate metabolism
15	Tryptophan metabolism	157 (2.27%)	355 (1.8%)	0.000220866	0.00179638	ko00380	Metabolism	Amino acid metabolism
16	Fatty acid degradation	105 (1.52%)	227 (1.15%)	0.000333685	0.00254434	ko00071	Metabolism	Lipid metabolism
17	Fatty acid metabolism	106 (1.53%)	230 (1.17%)	0.000370392	0.00265811	ko01212	Metabolism	Global and overview maps
18	Arachidonic acid metabolism	26 (0.38%)	43 (0.22%)	0.000607913	0.0041203	ko00590	Metabolism	Lipid metabolism
19	Pyruvate metabolism	146 (2.11%)	335 (1.7%)	0.000770596	0.00494804	ko00620	Metabolism	Carbohydrate metabolism
20	Valine, leucine and isoleucine degradation	125 (1.8%)	282 (1.43%)	0.000819351	0.00499804	ko00280	Metabolism	Amino acid metabolism
21	Methane metabolism	95 (1.37%)	208 (1.05%)	0.00103911	0.00603676	ko00680	Metabolism	Energy metabolism
22	Linoleic acid metabolism	77 (1.11%)	165 (0.84%)	0.00142344	0.00777532	ko00591	Metabolism	Lipid metabolism
23	Starch and sucrose metabolism	729 (10.52%)	1905 (9.66%)	0.00146584	0.00777532	ko00500	Metabolism	Carbohydrate metabolism
24	Carbon metabolism	257 (3.71%)	630 (3.19%)	0.00156352	0.0079479	ko01200	Metabolism	Global and overview maps
25	Terpenoid backbone biosynthesis	48 (0.69%)	96 (0.49%)	0.00190627	0.00930258	ko00900	Metabolism	Metabolism of terpenoids and polyketides
26	Inositol phosphate metabolism	68 (0.98%)	146 (0.74%)	0.0027684	0.0129902	ko00562	Metabolism	Carbohydrate metabolism
27	Non-homologous end-joining	63 (0.91%)	134 (0.68%)	0.00294824	0.0133217	ko03450	Genetic Information Processing	Replication and repair
28	Purine metabolism	275 (3.97%)	693 (3.51%)	0.00628998	0.0274063	ko00230	Metabolism	Nucleotide metabolism
29	Propanoate metabolism	96 (1.39%)	223 (1.13%)	0.00837899	0.0352495	ko00640	Metabolism	Carbohydrate metabolism
30	Amino sugar and nucleotide sugar metabolism	420 (6.06%)	1090 (5.53%)	0.0088184	0.0358615	ko00520	Metabolism	Carbohydrate metabolism
31	beta-Alanine metabolism	84 (1.21%)	193 (0.98%)	0.00940157	0.0369997	ko00410	Metabolism	Metabolism of other amino acids
32	alpha-Linolenic acid metabolism	19 (0.27%)	34 (0.17%)	0.0105678	0.0402898	ko00592	Metabolism	Lipid metabolism
33	Phenylalanine metabolism	133 (1.92%)	322 (1.63%)	0.0119326	0.0441143	ko00360	Metabolism	Amino acid metabolism
34	Lysine degradation	191 (2.76%)	477 (2.42%)	0.0136017	0.0488062	ko00310	Metabolism	Amino acid metabolism
35	Pantothenate and CoA biosynthesis	44 (0.64%)	95 (0.48%)	0.0157814	0.0550096	ko00770	Metabolism	Metabolism of cofactors and vitamins
36	Homologous recombination	68 (0.98%)	156 (0.79%)	0.0173081	0.0586552	ko03440	Genetic Information Processing	Replication and repair
37	N-Glycan biosynthesis	101 (1.46%)	242 (1.23%)	0.0188633	0.062198	ko00510	Metabolism	Glycan biosynthesis and metabolism
38	Caffeine metabolism	5 (0.07%)	6 (0.03%)	0.0226977	0.0728717	ko00232	Metabolism	Biosynthesis of other secondary metabolites
39	Fatty acid biosynthesis	66 (0.95%)	153 (0.78%)	0.024065	0.0737763	ko00061	Metabolism	Lipid metabolism
40	Glycerophospholipid metabolism	126 (1.82%)	310 (1.57%)	0.0241889	0.0737763	ko00564	Metabolism	Lipid metabolism
41	Sesquiterpenoid and triterpenoid biosynthesis	7 (0.1%)	10 (0.05%)	0.0265635	0.0790426	ko00909	Metabolism	Metabolism of terpenoids and polyketides
42	Histidine metabolism	42 (0.61%)	93 (0.47%)	0.028806	0.0836747	ko00340	Metabolism	Amino acid metabolism
43	Synthesis and degradation of ketone bodies	15 (0.22%)	28 (0.14%)	0.0347294	0.0979075	ko00072	Metabolism	Lipid metabolism
44	Lysine biosynthesis	34 (0.49%)	74 (0.38%)	0.0353109	0.0979075	ko00300	Metabolism	Amino acid metabolism
45	Glycolysis / Gluconeogenesis	123 (1.78%)	307 (1.56%)	0.0397836	0.107858	ko00010	Metabolism	Carbohydrate metabolism
46	Alanine, aspartate and glutamate metabolism	85 (1.23%)	207 (1.05%)	0.0435332	0.115139	ko00250	Metabolism	Amino acid metabolism
47	2-Oxocarboxylic acid metabolism	57 (0.82%)	134 (0.68%)	0.0449211	0.115139	ko01210	Metabolism	Global and overview maps
48	Glycerolipid metabolism	109 (1.57%)	271 (1.37%)	0.0453004	0.115139	ko00561	Metabolism	Lipid metabolism
49	Arginine and proline metabolism	113 (1.63%)	282 (1.43%)	0.0468055	0.116536	ko00330	Metabolism	Amino acid metabolism
50	Indole diterpene alkaloid biosynthesis	15 (0.22%)	29 (0.15%)	0.049074	0.11974	ko00403	Metabolism	Biosynthesis of other secondary metabolites
51	Cyanoamino acid metabolism	96 (1.39%)	239 (1.21%)	0.05898	0.141089	ko00460	Metabolism	Metabolism of other amino acids
52	Thiamine metabolism	19 (0.27%)	40 (0.2%)	0.0721803	0.169346	ko00730	Metabolism	Metabolism of cofactors and vitamins
53	ABC transporters	51 (0.74%)	122 (0.62%)	0.0743587	0.171165	ko02010	Environmental Information Processing	Membrane transport
54	Biotin metabolism	37 (0.53%)	86 (0.44%)	0.0787704	0.177963	ko00780	Metabolism	Metabolism of cofactors and vitamins
55	Phenylalanine, tyrosine and tryptophan biosynthesis	43 (0.62%)	102 (0.52%)	0.084126	0.186607	ko00400	Metabolism	Amino acid metabolism
56	Glycosaminoglycan degradation	7 (0.1%)	12 (0.06%)	0.0861541	0.187693	ko00531	Metabolism	Glycan biosynthesis and metabolism
57	Lipoic acid metabolism	4 (0.06%)	6 (0.03%)	0.118844	0.249982	ko00785	Metabolism	Metabolism of cofactors and vitamins
58	Monobactam biosynthesis	4 (0.06%)	6 (0.03%)	0.118844	0.249982	ko00261	Metabolism	Biosynthesis of other secondary metabolites
59	Endocytosis	1025 (14.79%)	2840 (14.4%)	0.128299	0.265296	ko04144	Cellular Processes	Transport and catabolism
60	Various types of N-glycan biosynthesis	75 (1.08%)	192 (0.97%)	0.142492	0.289733	ko00513	Metabolism	Glycan biosynthesis and metabolism
61	Nitrogen metabolism	39 (0.56%)	96 (0.49%)	0.153284	0.306567	ko00910	Metabolism	Energy metabolism
62	Porphyrin and chlorophyll metabolism	44 (0.64%)	110 (0.56%)	0.165356	0.322044	ko00860	Metabolism	Metabolism of cofactors and vitamins
63	Aminoacyl-tRNA biosynthesis	104 (1.5%)	273 (1.38%)	0.166302	0.322044	ko00970	Genetic Information Processing	Translation
64	Carotenoid biosynthesis	5 (0.07%)	9 (0.05%)	0.173926	0.331547	ko00906	Metabolism	Metabolism of terpenoids and polyketides
65	Valine, leucine and isoleucine biosynthesis	20 (0.29%)	47 (0.24%)	0.17974	0.337359	ko00290	Metabolism	Amino acid metabolism
66	Glyoxylate and dicarboxylate metabolism	72 (1.04%)	187 (0.95%)	0.185582	0.343046	ko00630	Metabolism	Carbohydrate metabolism
67	Vitamin B6 metabolism	25 (0.36%)	61 (0.31%)	0.203739	0.370988	ko00750	Metabolism	Metabolism of cofactors and vitamins
68	beta-Lactam resistance	3 (0.04%)	5 (0.03%)	0.23722	0.425601	ko01501	Human Diseases	Drug resistance
69	Fatty acid elongation	12 (0.17%)	28 (0.14%)	0.251786	0.445187	ko00062	Metabolism	Lipid metabolism
70	RNA degradation	179 (2.58%)	489 (2.48%)	0.259436	0.45216	ko03018	Genetic Information Processing	Folding, sorting and degradation
71	Other glycan degradation	16 (0.23%)	39 (0.2%)	0.269757	0.463526	ko00511	Metabolism	Glycan biosynthesis and metabolism
72	Pentose phosphate pathway	42 (0.61%)	112 (0.57%)	0.331922	0.562423	ko00030	Metabolism	Carbohydrate metabolism
73	Sulfur metabolism	36 (0.52%)	96 (0.49%)	0.34882	0.58296	ko00920	Metabolism	Energy metabolism
74	Folate biosynthesis	38 (0.55%)	102 (0.52%)	0.36138	0.590824	ko00790	Metabolism	Metabolism of cofactors and vitamins
75	Arginine biosynthesis	34 (0.49%)	91 (0.46%)	0.364751	0.590824	ko00220	Metabolism	Amino acid metabolism
76	Steroid biosynthesis	30 (0.43%)	80 (0.41%)	0.368054	0.590824	ko00100	Metabolism	Lipid metabolism
77	Sulfur relay system	18 (0.26%)	47 (0.24%)	0.376248	0.596133	ko04122	Genetic Information Processing	Folding, sorting and degradation
78	Insulin resistance	36 (0.52%)	98 (0.5%)	0.406503	0.633035	ko04931	Human Diseases	Endocrine and metabolic diseases
79	Tyrosine metabolism	158 (2.28%)	442 (2.24%)	0.410111	0.633035	ko00350	Metabolism	Amino acid metabolism
80	Glutathione metabolism	75 (1.08%)	208 (1.05%)	0.415105	0.633035	ko00480	Metabolism	Metabolism of other amino acids
81	Sphingolipid metabolism	36 (0.52%)	99 (0.5%)	0.435825	0.654736	ko00600	Metabolism	Lipid metabolism
82	Glycosphingolipid biosynthesis - globo series	6 (0.09%)	15 (0.08%)	0.440069	0.654736	ko00603	Metabolism	Glycan biosynthesis and metabolism
83	Pyrimidine metabolism	148 (2.14%)	422 (2.14%)	0.529392	0.778143	ko00240	Metabolism	Nucleotide metabolism
84	Riboflavin metabolism	30 (0.43%)	86 (0.44%)	0.559901	0.81319	ko00740	Metabolism	Metabolism of cofactors and vitamins
85	MAPK signaling pathway - yeast	241 (3.48%)	692 (3.51%)	0.582785	0.836467	ko04011	Environmental Information Processing	Signal transduction
86	One carbon pool by folate	21 (0.3%)	61 (0.31%)	0.593787	0.84235	ko00670	Metabolism	Metabolism of cofactors and vitamins
87	Cysteine and methionine metabolism	61 (0.88%)	177 (0.9%)	0.602323	0.844637	ko00270	Metabolism	Amino acid metabolism
88	Glycosylphosphatidylinositol(GPI)-anchor biosynthesis	42 (0.61%)	123 (0.62%)	0.624075	0.865194	ko00563	Metabolism	Glycan biosynthesis and metabolism
89	Penicillin and cephalosporin biosynthesis	12 (0.17%)	36 (0.18%)	0.650078	0.890606	ko00311	Metabolism	Biosynthesis of other secondary metabolites
90	C5-Branched dibasic acid metabolism	4 (0.06%)	12 (0.06%)	0.657005	0.890606	ko00660	Metabolism	Carbohydrate metabolism
91	DNA replication	82 (1.18%)	241 (1.22%)	0.664609	0.891014	ko03030	Genetic Information Processing	Replication and repair
92	Meiosis - yeast	201 (2.9%)	589 (2.99%)	0.712635	0.932665	ko04113	Cellular Processes	Cell growth and death
93	Citrate cycle (TCA cycle)	59 (0.85%)	177 (0.9%)	0.718266	0.932665	ko00020	Metabolism	Carbohydrate metabolism
94	Galactose metabolism	43 (0.62%)	130 (0.66%)	0.718611	0.932665	ko00052	Metabolism	Carbohydrate metabolism
95	Cutin, suberine and wax biosynthesis	1 (0.01%)	3 (0.02%)	0.727084	0.933729	ko00073	Metabolism	Lipid metabolism
96	Ubiquinone and other terpenoid-quinone biosynthesis	26 (0.38%)	82 (0.42%)	0.776996	0.987433	ko00130	Metabolism	Metabolism of cofactors and vitamins
97	Carbapenem biosynthesis	2 (0.03%)	8 (0.04%)	0.83289	1	ko00332	Metabolism	Biosynthesis of other secondary metabolites
98	Protein export	24 (0.35%)	79 (0.4%)	0.842595	1	ko03060	Genetic Information Processing	Folding, sorting and degradation
99	Selenocompound metabolism	9 (0.13%)	33 (0.17%)	0.871943	1	ko00450	Metabolism	Metabolism of other amino acids
100	D-Arginine and D-ornithine metabolism	1 (0.01%)	5 (0.03%)	0.885188	1	ko00472	Metabolism	Metabolism of other amino acids
101	Taurine and hypotaurine metabolism	14 (0.2%)	51 (0.26%)	0.904897	1	ko00430	Metabolism	Metabolism of other amino acids
102	Ribosome biogenesis in eukaryotes	83 (1.2%)	266 (1.35%)	0.92271	1	ko03008	Genetic Information Processing	Translation
103	Nicotinate and nicotinamide metabolism	21 (0.3%)	75 (0.38%)	0.923977	1	ko00760	Metabolism	Metabolism of cofactors and vitamins
104	Other types of O-glycan biosynthesis	1 (0.01%)	6 (0.03%)	0.925535	1	ko00514	Metabolism	Glycan biosynthesis and metabolism
105	RNA polymerase	43 (0.62%)	145 (0.74%)	0.931332	1	ko03020	Genetic Information Processing	Transcription
106	Basal transcription factors	58 (0.84%)	195 (0.99%)	0.952988	1	ko03022	Genetic Information Processing	Transcription
107	Protein processing in endoplasmic reticulum	181 (2.61%)	570 (2.89%)	0.961537	1	ko04141	Genetic Information Processing	Folding, sorting and degradation
108	Phosphatidylinositol signaling system	23 (0.33%)	87 (0.44%)	0.96764	1	ko04070	Environmental Information Processing	Signal transduction
109	Base excision repair	22 (0.32%)	84 (0.43%)	0.969161	1	ko03410	Genetic Information Processing	Replication and repair
110	Nucleotide excision repair	48 (0.69%)	168 (0.85%)	0.970865	1	ko03420	Genetic Information Processing	Replication and repair
111	Ribosome	127 (1.83%)	417 (2.11%)	0.981801	1	ko03010	Genetic Information Processing	Translation
112	SNARE interactions in vesicular transport	8 (0.12%)	40 (0.2%)	0.988199	1	ko04130	Genetic Information Processing	Folding, sorting and degradation
113	Regulation of autophagy	10 (0.14%)	48 (0.24%)	0.989698	1	ko04140	Cellular Processes	Transport and catabolism
114	Proteasome	20 (0.29%)	84 (0.43%)	0.990784	1	ko03050	Genetic Information Processing	Folding, sorting and degradation
115	Phagosome	50 (0.72%)	190 (0.96%)	0.996419	1	ko04145	Cellular Processes	Transport and catabolism
116	Cell cycle - yeast	187 (2.7%)	621 (3.15%)	0.996871	1	ko04111	Cellular Processes	Cell growth and death
117	Spliceosome	127 (1.83%)	436 (2.21%)	0.996945	1	ko03040	Genetic Information Processing	Transcription
118	mRNA surveillance pathway	151 (2.18%)	517 (2.62%)	0.998383	1	ko03015	Genetic Information Processing	Translation
119	Mismatch repair	21 (0.3%)	105 (0.53%)	0.999776	1	ko03430	Genetic Information Processing	Replication and repair
120	Ubiquitin mediated proteolysis	62 (0.89%)	252 (1.28%)	0.999887	1	ko04120	Genetic Information Processing	Folding, sorting and degradation
121	RNA transport	283 (4.08%)	981 (4.97%)	0.999992	1	ko03013	Genetic Information Processing	Translation
122	Oxidative phosphorylation	52 (0.75%)	277 (1.4%)	1	1	ko00190	Metabolism	Energy metabolism

## Sheet: LW-P-VS-Mock possionDis-method
Additional file 12: Table S12C.The results of KEGG Pathway classification for DEGs from LW-P/Mock libaray.
#	Pathway	DEGs genes with pathway annotation (3916)	All genes with pathway annotation (19722)	Pvalue	Qvalue	Pathway ID	Level 1	Level 2
1	Metabolic pathways	1529 (39.04%)	6981 (35.4%)	6.23508e-08	7.2327e-06	ko01100	Metabolism	Global and overview maps
2	Peroxisome	107 (2.73%)	338 (1.71%)	1.51559e-07	8.79043e-06	ko04146	Cellular Processes	Transport and catabolism
3	Pentose and glucuronate interconversions	76 (1.94%)	242 (1.23%)	1.24351e-05	0.000480823	ko00040	Metabolism	Carbohydrate metabolism
4	Ether lipid metabolism	48 (1.23%)	143 (0.73%)	7.79989e-05	0.00226197	ko00565	Metabolism	Lipid metabolism
5	Butanoate metabolism	72 (1.84%)	249 (1.26%)	0.000363038	0.00842248	ko00650	Metabolism	Carbohydrate metabolism
6	ABC transporters	40 (1.02%)	122 (0.62%)	0.000508185	0.0098249	ko02010	Environmental Information Processing	Membrane transport
7	Tryptophan metabolism	95 (2.43%)	355 (1.8%)	0.000906753	0.0150262	ko00380	Metabolism	Amino acid metabolism
8	Non-homologous end-joining	42 (1.07%)	134 (0.68%)	0.00104856	0.0152041	ko03450	Genetic Information Processing	Replication and repair
9	Aflatoxin biosynthesis	51 (1.3%)	172 (0.87%)	0.00133784	0.0172433	ko00254	Metabolism	Biosynthesis of other secondary metabolites
10	Starch and sucrose metabolism	428 (10.93%)	1905 (9.66%)	0.00164353	0.019065	ko00500	Metabolism	Carbohydrate metabolism
11	Alanine, aspartate and glutamate metabolism	58 (1.48%)	207 (1.05%)	0.00281964	0.0297344	ko00250	Metabolism	Amino acid metabolism
12	Fatty acid metabolism	63 (1.61%)	230 (1.17%)	0.0034218	0.0330774	ko01212	Metabolism	Global and overview maps
13	Carbon metabolism	152 (3.88%)	630 (3.19%)	0.00430474	0.0373117	ko01200	Metabolism	Global and overview maps
14	Linoleic acid metabolism	47 (1.2%)	165 (0.84%)	0.00476619	0.0373117	ko00591	Metabolism	Lipid metabolism
15	Lysine degradation	118 (3.01%)	477 (2.42%)	0.00482479	0.0373117	ko00310	Metabolism	Amino acid metabolism
16	Sulfur metabolism	30 (0.77%)	96 (0.49%)	0.00532811	0.0386288	ko00920	Metabolism	Energy metabolism
17	Glycine, serine and threonine metabolism	117 (2.99%)	475 (2.41%)	0.00576042	0.0393064	ko00260	Metabolism	Amino acid metabolism
18	Phenylalanine metabolism	82 (2.09%)	322 (1.63%)	0.00792301	0.0492559	ko00360	Metabolism	Amino acid metabolism
19	Methane metabolism	56 (1.43%)	208 (1.05%)	0.00806778	0.0492559	ko00680	Metabolism	Energy metabolism
20	Fatty acid biosynthesis	43 (1.1%)	153 (0.78%)	0.00863288	0.0500707	ko00061	Metabolism	Lipid metabolism
21	Vitamin B6 metabolism	20 (0.51%)	61 (0.31%)	0.0118609	0.0655176	ko00750	Metabolism	Metabolism of cofactors and vitamins
22	Glycerolipid metabolism	69 (1.76%)	271 (1.37%)	0.0139355	0.0734781	ko00561	Metabolism	Lipid metabolism
23	Ribosome	101 (2.58%)	417 (2.11%)	0.0155735	0.0785445	ko03010	Genetic Information Processing	Translation
24	Biosynthesis of unsaturated fatty acids	31 (0.79%)	108 (0.55%)	0.0171866	0.0796282	ko01040	Metabolism	Lipid metabolism
25	Tyrosine metabolism	106 (2.71%)	442 (2.24%)	0.0177959	0.0796282	ko00350	Metabolism	Amino acid metabolism
26	Glycerophospholipid metabolism	77 (1.97%)	310 (1.57%)	0.0178477	0.0796282	ko00564	Metabolism	Lipid metabolism
27	Carotenoid biosynthesis	5 (0.13%)	9 (0.05%)	0.0189686	0.0814947	ko00906	Metabolism	Metabolism of terpenoids and polyketides
28	Glutathione metabolism	53 (1.35%)	208 (1.05%)	0.02777	0.115047	ko00480	Metabolism	Metabolism of other amino acids
29	Amino sugar and nucleotide sugar metabolism	240 (6.13%)	1090 (5.53%)	0.0369405	0.147762	ko00520	Metabolism	Carbohydrate metabolism
30	Pyruvate metabolism	80 (2.04%)	335 (1.7%)	0.0386461	0.149432	ko00620	Metabolism	Carbohydrate metabolism
31	Degradation of aromatic compounds	87 (2.22%)	369 (1.87%)	0.0427593	0.160002	ko01220	Metabolism	Global and overview maps
32	Arginine and proline metabolism	68 (1.74%)	282 (1.43%)	0.0442031	0.160236	ko00330	Metabolism	Amino acid metabolism
33	D-Arginine and D-ornithine metabolism	3 (0.08%)	5 (0.03%)	0.0567968	0.199649	ko00472	Metabolism	Metabolism of other amino acids
34	Fatty acid degradation	55 (1.4%)	227 (1.15%)	0.0598661	0.204249	ko00071	Metabolism	Lipid metabolism
35	Arachidonic acid metabolism	13 (0.33%)	43 (0.22%)	0.0696887	0.230968	ko00590	Metabolism	Lipid metabolism
36	Caffeine metabolism	3 (0.08%)	6 (0.03%)	0.0970874	0.305366	ko00232	Metabolism	Biosynthesis of other secondary metabolites
37	beta-Alanine metabolism	46 (1.17%)	193 (0.98%)	0.0983878	0.305366	ko00410	Metabolism	Metabolism of other amino acids
38	Cutin, suberine and wax biosynthesis	2 (0.05%)	3 (0.02%)	0.102607	0.305366	ko00073	Metabolism	Lipid metabolism
39	Insulin resistance	25 (0.64%)	98 (0.5%)	0.102666	0.305366	ko04931	Human Diseases	Endocrine and metabolic diseases
40	Biosynthesis of secondary metabolites	458 (11.7%)	2193 (11.12%)	0.105645	0.306369	ko01110	Metabolism	Global and overview maps
41	N-Glycan biosynthesis	56 (1.43%)	242 (1.23%)	0.114806	0.324817	ko00510	Metabolism	Glycan biosynthesis and metabolism
42	Fructose and mannose metabolism	68 (1.74%)	300 (1.52%)	0.124526	0.336886	ko00051	Metabolism	Carbohydrate metabolism
43	Sulfur relay system	13 (0.33%)	47 (0.24%)	0.12488	0.336886	ko04122	Genetic Information Processing	Folding, sorting and degradation
44	MAPK signaling pathway - yeast	149 (3.8%)	692 (3.51%)	0.141136	0.372085	ko04011	Environmental Information Processing	Signal transduction
45	Histidine metabolism	23 (0.59%)	93 (0.47%)	0.146939	0.375366	ko00340	Metabolism	Amino acid metabolism
46	Cell cycle - yeast	134 (3.42%)	621 (3.15%)	0.148852	0.375366	ko04111	Cellular Processes	Cell growth and death
47	Cysteine and methionine metabolism	41 (1.05%)	177 (0.9%)	0.155388	0.383511	ko00270	Metabolism	Amino acid metabolism
48	Penicillin and cephalosporin biosynthesis	10 (0.26%)	36 (0.18%)	0.161766	0.390934	ko00311	Metabolism	Biosynthesis of other secondary metabolites
49	Synthesis and degradation of ketone bodies	8 (0.2%)	28 (0.14%)	0.176374	0.417538	ko00072	Metabolism	Lipid metabolism
50	Nitrogen metabolism	23 (0.59%)	96 (0.49%)	0.187285	0.434502	ko00910	Metabolism	Energy metabolism
51	Riboflavin metabolism	20 (0.51%)	86 (0.44%)	0.250843	0.570546	ko00740	Metabolism	Metabolism of cofactors and vitamins
52	Purine metabolism	143 (3.65%)	693 (3.51%)	0.314979	0.702646	ko00230	Metabolism	Nucleotide metabolism
53	Biotin metabolism	19 (0.49%)	86 (0.44%)	0.341486	0.740209	ko00780	Metabolism	Metabolism of cofactors and vitamins
54	RNA degradation	101 (2.58%)	489 (2.48%)	0.34458	0.740209	ko03018	Genetic Information Processing	Folding, sorting and degradation
55	alpha-Linolenic acid metabolism	8 (0.2%)	34 (0.17%)	0.359229	0.745096	ko00592	Metabolism	Lipid metabolism
56	Cyanoamino acid metabolism	50 (1.28%)	239 (1.21%)	0.364075	0.745096	ko00460	Metabolism	Metabolism of other amino acids
57	Folate biosynthesis	22 (0.56%)	102 (0.52%)	0.369776	0.745096	ko00790	Metabolism	Metabolism of cofactors and vitamins
58	Homologous recombination	33 (0.84%)	156 (0.79%)	0.372548	0.745096	ko03440	Genetic Information Processing	Replication and repair
59	Glycosylphosphatidylinositol(GPI)-anchor biosynthesis	26 (0.66%)	123 (0.62%)	0.39541	0.777415	ko00563	Metabolism	Glycan biosynthesis and metabolism
60	One carbon pool by folate	13 (0.33%)	61 (0.31%)	0.437881	0.846569	ko00670	Metabolism	Metabolism of cofactors and vitamins
61	Various types of N-glycan biosynthesis	39 (1%)	192 (0.97%)	0.465619	0.871193	ko00513	Metabolism	Glycan biosynthesis and metabolism
62	Glyoxylate and dicarboxylate metabolism	38 (0.97%)	187 (0.95%)	0.46569	0.871193	ko00630	Metabolism	Carbohydrate metabolism
63	Meiosis - yeast	118 (3.01%)	589 (2.99%)	0.473148	0.871193	ko04113	Cellular Processes	Cell growth and death
64	Selenocompound metabolism	7 (0.18%)	33 (0.17%)	0.491291	0.890464	ko00450	Metabolism	Metabolism of other amino acids
65	Other glycan degradation	8 (0.2%)	39 (0.2%)	0.522736	0.908264	ko00511	Metabolism	Glycan biosynthesis and metabolism
66	Pantothenate and CoA biosynthesis	19 (0.49%)	95 (0.48%)	0.527053	0.908264	ko00770	Metabolism	Metabolism of cofactors and vitamins
67	Steroid biosynthesis	16 (0.41%)	80 (0.41%)	0.531861	0.908264	ko00100	Metabolism	Lipid metabolism
68	Inositol phosphate metabolism	29 (0.74%)	146 (0.74%)	0.532431	0.908264	ko00562	Metabolism	Carbohydrate metabolism
69	Biosynthesis of amino acids	110 (2.81%)	557 (2.82%)	0.543075	0.912995	ko01230	Metabolism	Global and overview maps
70	Thiamine metabolism	8 (0.2%)	40 (0.2%)	0.553956	0.917985	ko00730	Metabolism	Metabolism of cofactors and vitamins
71	Propanoate metabolism	43 (1.1%)	223 (1.13%)	0.612181	0.980663	ko00640	Metabolism	Carbohydrate metabolism
72	Citrate cycle (TCA cycle)	34 (0.87%)	177 (0.9%)	0.615702	0.980663	ko00020	Metabolism	Carbohydrate metabolism
73	Base excision repair	16 (0.41%)	84 (0.43%)	0.617141	0.980663	ko03410	Genetic Information Processing	Replication and repair
74	Glycolysis / Gluconeogenesis	59 (1.51%)	307 (1.56%)	0.633817	0.98866	ko00010	Metabolism	Carbohydrate metabolism
75	Ascorbate and aldarate metabolism	20 (0.51%)	106 (0.54%)	0.63922	0.98866	ko00053	Metabolism	Carbohydrate metabolism
76	Fatty acid elongation	5 (0.13%)	28 (0.14%)	0.67855	0.999927	ko00062	Metabolism	Lipid metabolism
77	Taurine and hypotaurine metabolism	9 (0.23%)	51 (0.26%)	0.707686	0.999927	ko00430	Metabolism	Metabolism of other amino acids
78	Lipoic acid metabolism	1 (0.03%)	6 (0.03%)	0.735062	0.999927	ko00785	Metabolism	Metabolism of cofactors and vitamins
79	Biosynthesis of antibiotics	232 (5.92%)	1210 (6.14%)	0.741382	0.999927	ko01130	Metabolism	Global and overview maps
80	Ubiquitin mediated proteolysis	46 (1.17%)	252 (1.28%)	0.762235	0.999927	ko04120	Genetic Information Processing	Folding, sorting and degradation
81	Sphingolipid metabolism	17 (0.43%)	99 (0.5%)	0.784713	0.999927	ko00600	Metabolism	Lipid metabolism
82	DNA replication	43 (1.1%)	241 (1.22%)	0.806731	0.999927	ko03030	Genetic Information Processing	Replication and repair
83	Aminoacyl-tRNA biosynthesis	49 (1.25%)	273 (1.38%)	0.80741	0.999927	ko00970	Genetic Information Processing	Translation
84	Pentose phosphate pathway	19 (0.49%)	112 (0.57%)	0.811475	0.999927	ko00030	Metabolism	Carbohydrate metabolism
85	Phenylalanine, tyrosine and tryptophan biosynthesis	17 (0.43%)	102 (0.52%)	0.824145	0.999927	ko00400	Metabolism	Amino acid metabolism
86	Valine, leucine and isoleucine degradation	50 (1.28%)	282 (1.43%)	0.835462	0.999927	ko00280	Metabolism	Amino acid metabolism
87	Nicotinate and nicotinamide metabolism	12 (0.31%)	75 (0.38%)	0.837386	0.999927	ko00760	Metabolism	Metabolism of cofactors and vitamins
88	Endocytosis	545 (13.92%)	2840 (14.4%)	0.838126	0.999927	ko04144	Cellular Processes	Transport and catabolism
89	Nucleotide excision repair	28 (0.72%)	168 (0.85%)	0.873818	0.999927	ko03420	Genetic Information Processing	Replication and repair
90	Arginine biosynthesis	14 (0.36%)	91 (0.46%)	0.888401	0.999927	ko00220	Metabolism	Amino acid metabolism
91	Sesquiterpenoid and triterpenoid biosynthesis	1 (0.03%)	10 (0.05%)	0.890739	0.999927	ko00909	Metabolism	Metabolism of terpenoids and polyketides
92	RNA transport	180 (4.6%)	981 (4.97%)	0.896111	0.999927	ko03013	Genetic Information Processing	Translation
93	Ribosome biogenesis in eukaryotes	45 (1.15%)	266 (1.35%)	0.902898	0.999927	ko03008	Genetic Information Processing	Translation
94	Ubiquinone and other terpenoid-quinone biosynthesis	12 (0.31%)	82 (0.42%)	0.911915	0.999927	ko00130	Metabolism	Metabolism of cofactors and vitamins
95	Terpenoid backbone biosynthesis	14 (0.36%)	96 (0.49%)	0.927683	0.999927	ko00900	Metabolism	Metabolism of terpenoids and polyketides
96	Glycosaminoglycan degradation	1 (0.03%)	12 (0.06%)	0.92984	0.999927	ko00531	Metabolism	Glycan biosynthesis and metabolism
97	Basal transcription factors	31 (0.79%)	195 (0.99%)	0.934136	0.999927	ko03022	Genetic Information Processing	Transcription
98	Porphyrin and chlorophyll metabolism	16 (0.41%)	110 (0.56%)	0.940356	0.999927	ko00860	Metabolism	Metabolism of cofactors and vitamins
99	Indole diterpene alkaloid biosynthesis	3 (0.08%)	29 (0.15%)	0.946152	0.999927	ko00403	Metabolism	Biosynthesis of other secondary metabolites
100	Galactose metabolism	19 (0.49%)	130 (0.66%)	0.951048	0.999927	ko00052	Metabolism	Carbohydrate metabolism
101	Protein processing in endoplasmic reticulum	98 (2.5%)	570 (2.89%)	0.954509	0.999927	ko04141	Genetic Information Processing	Folding, sorting and degradation
102	Phagosome	29 (0.74%)	190 (0.96%)	0.957706	0.999927	ko04145	Cellular Processes	Transport and catabolism
103	Pyrimidine metabolism	70 (1.79%)	422 (2.14%)	0.96333	0.999927	ko00240	Metabolism	Nucleotide metabolism
104	SNARE interactions in vesicular transport	4 (0.1%)	40 (0.2%)	0.97026	0.999927	ko04130	Genetic Information Processing	Folding, sorting and degradation
105	Phosphatidylinositol signaling system	11 (0.28%)	87 (0.44%)	0.971593	0.999927	ko04070	Environmental Information Processing	Signal transduction
106	Regulation of autophagy	5 (0.13%)	48 (0.24%)	0.973917	0.999927	ko04140	Cellular Processes	Transport and catabolism
107	Protein export	9 (0.23%)	79 (0.4%)	0.98415	0.999927	ko03060	Genetic Information Processing	Folding, sorting and degradation
108	Lysine biosynthesis	8 (0.2%)	74 (0.38%)	0.987306	0.999927	ko00300	Metabolism	Amino acid metabolism
109	RNA polymerase	19 (0.49%)	145 (0.74%)	0.987554	0.999927	ko03020	Genetic Information Processing	Transcription
110	mRNA surveillance pathway	81 (2.07%)	517 (2.62%)	0.994405	0.999927	ko03015	Genetic Information Processing	Translation
111	Mismatch repair	11 (0.28%)	105 (0.53%)	0.996722	0.999927	ko03430	Genetic Information Processing	Replication and repair
112	2-Oxocarboxylic acid metabolism	15 (0.38%)	134 (0.68%)	0.997432	0.999927	ko01210	Metabolism	Global and overview maps
113	Valine, leucine and isoleucine biosynthesis	3 (0.08%)	47 (0.24%)	0.997624	0.999927	ko00290	Metabolism	Amino acid metabolism
114	Spliceosome	62 (1.58%)	436 (2.21%)	0.999203	0.999927	ko03040	Genetic Information Processing	Transcription
115	Oxidative phosphorylation	35 (0.89%)	277 (1.4%)	0.99946	0.999927	ko00190	Metabolism	Energy metabolism
116	Proteasome	5 (0.13%)	84 (0.43%)	0.999927	0.999927	ko03050	Genetic Information Processing	Folding, sorting and degradation
